# Supplementary material for: Role of CSF1R 550th-tryptophan in kusunokinin and CSF1R inhibitor binding and ligand-induced structural effect
Source: Sci Rep. 2024 May 31;14:12531. doi: 10.1038/s41598-024-63505-x (PMC11143223; doi:10.1038/s41598-024-63505-x)
Supplement: Supplementary file 1 — Supplementary Information. [file 41598_2024_63505_MOESM1_ESM.zip]

Archive with 11 entries (11 files):
- Table-S6-Distance-indicate-DFG-state.xlsx
- Table-S5-Distance-pattern-308-residue.xlsx
- Table-S4-Reference-and-MD-rearranged-residue.pdf
- Table-S3-Interacted-residues-of-docked-ligands.pdf
- Table-S2-Docking-scores-of-ligands-to-CSF1R.pdf
- Table-S1-Docked-ligand-name-and-CID.pdf
- Figure-S5-Docking parameters.pdf
- Figure-S4-Off-target-profiles-trans-(+)-kusunokinin.pdf
- Figure-S3-Off-target-profiles-trans-(-)-kusunokinin.pdf
- Figure-S2-Off-target-profiles-pexidartinib.pdf
- Figure S1-Off-target-profiles-imatinib.pdf
