# Supplementary material for: Role of CSF1R 550th-tryptophan in kusunokinin and CSF1R inhibitor binding and ligand-induced structural effect
Source: Sci Rep. 2024 May 31;14:12531. doi: 10.1038/s41598-024-63505-x (PMC11143223; doi:10.1038/s41598-024-63505-x)
Supplement: Supplementary file 1 — Supplementary Information. [file 41598_2024_63505_MOESM1_ESM.zip › Table-S6-Distance-indicate-DFG-state.xlsx]

## Sheet: DFG distance ligand-free
D1 550-free	7.91357	6.81111	6.95359	Ave D1 550-free		D2 550-free	12.2016	12.0568	11.6575	Ave D2 550-free		D1 wt-free	7.29664	7.13686	7.18528	Ave D1 wt-free		D2 wt-free	11.4945	10.9036	11.4988	Ave D2 wt-free
1	7.0563	7.1293	7.1171	7.22609		1	11.2316	11.9475	11.2582	11.9719		1	7.1447	7.5417	6.5829	7.20626		1	9.8171	10.372	10.3762	11.299
2	7.3406	6.5733	7.0641			2	10.8094	11.3998	10.5125			2	7.2382	7.4245	7.2127			2	10.0461	10.3935	10.1837			diff D1 wt-550-free
3	8.176	7.4121	6.5844			3	10.2737	11.403	10.1866			3	7.0301	7.0846	7.0339			3	10.3717	10.7543	10.626			-0.019829
4	8.0065	7.5719	5.7858			4	10.4286	11.2702	10.8513			4	7.8953	7.7737	7.4802			4	9.4712	9.7682	9.8458
5	7.9762	6.8022	6.6072			5	10.7761	11.5188	10.609			5	6.7654	7.7179	7.6311			5	10.4638	10.807	9.9736			diff D2 wt-550-free
6	7.8925	6.9734	7.1363			6	10.5184	12.2316	10.2793			6	7.9014	7.6863	8.0652			6	10.326	10.2125	10.095			-0.672949
7	7.7714	7.4193	6.7501			7	10.4985	11.9237	10.7872			7	7.6304	7.3204	6.8338			7	9.9571	10.5169	10.9432
8	7.6466	7.4366	6.5346			8	10.2785	11.2715	10.4334			8	8.3252	7.5293	7.1595			8	9.9252	10.0589	10.1367
9	8.0365	7.4651	7.2121			9	10.2495	11.7368	10.3908			9	7.7306	7.7088	7.2873			9	10.5417	10.0835	10.0471
10	7.9863	7.5776	7.0656			10	10.1366	10.664	11.0548			10	8.0555	7.5568	7.5761			10	10.2938	10.249	9.9374
11	7.7404	6.4378	7.7756			11	10.2232	11.5934	10.9679			11	8.5325	7.9451	8.0764			11	9.548	10.1288	10.0483
12	7.9984	7.3701	7.2385			12	10.5393	11.1697	10.7195			12	7.7261	7.2601	7.9732			12	9.9155	10.528	9.961
13	7.4259	7.5609	7.0825			13	10.4631	10.147	10.6692			13	7.3849	7.6262	7.2693			13	10.5954	10.164	9.8615
14	8.0241	7.0736	7.276			14	10.1357	10.3635	10.6964			14	8.8121	8.0933	7.3504			14	10.1849	9.7168	9.6832
15	7.5374	7.2586	7.2212			15	10.0172	10.1127	11.2326			15	8.3969	7.5019	7.5617			15	10.6095	9.9654	9.6415
16	7.539	7.1776	7.2098			16	10.4946	9.7413	10.5516			16	8.5885	7.1536	7.6103			16	10.1091	10.1762	9.6191
17	7.7225	6.9793	8.1292			17	10.0502	9.8535	10.1374			17	8.4812	8.2616	7.8418			17	9.6191	10.1663	9.6773
18	7.6704	7.6153	7.0326			18	10.5339	10.3293	10.5721			18	8.2691	7.9879	7.3408			18	9.7066	10.1449	10.1364
19	7.7557	7.2235	7.0872			19	10.8371	10.703	11.2867			19	8.3179	7.6553	7.6047			19	10.1758	10.2311	9.5523
20	7.9214	7.0814	6.96			20	10.3021	10.5994	10.8564			20	8.1983	7.8383	8.4435			20	8.938	9.9063	9.5582
21	8.1034	6.8661	7.2188			21	10.2351	10.6753	11.0788			21	8.1313	7.6542	8.2902			21	9.7293	10.0545	9.9343
22	7.6647	6.5931	7.4724			22	10.9416	10.5065	11.0549			22	8.2104	7.7299	7.6848			22	10.2251	9.8692	10.0947
23	7.9393	6.9684	7.4388			23	10.2916	10.3678	11.2252			23	8.0975	7.4485	6.8898			23	9.5445	10.0472	10.4767
24	8.0017	6.317	7.2674			24	9.91	11.0827	10.8334			24	7.9686	7.516	7.5751			24	9.8008	10.3099	10.4836
25	8.1118	6.767	7.0088			25	9.8359	10.579	10.9002			25	8.089	6.9378	8.0996			25	10.0009	10.8785	9.8205
26	7.8713	6.5531	7.1525			26	10.257	10.5812	10.9517			26	8.3239	7.7	8.1856			26	9.8782	10.2777	10.5008
27	8.205	6.7458	6.976			27	10.1601	10.5215	11.5262			27	8.215	7.6444	7.8146			27	9.8766	10.4951	10.0872
28	8.1438	6.6613	7.7531			28	10.1806	11.0157	11.1228			28	8.6479	7.1809	7.8333			28	10.3561	10.505	10.2405
29	8.1199	6.6976	7.4909			29	10.8976	11.002	11.1211			29	8.6525	7.6584	8.1972			29	10.1053	10.1956	9.879
30	7.9294	6.8081	7.822			30	10.3175	10.4718	10.7726			30	8.2942	7.3604	8.0524			30	10.2743	10.4469	9.9245
31	7.8155	7.0571	7.4762			31	10.4464	10.5898	11.2673			31	8.4729	7.4344	8.3994			31	9.4649	10.7729	9.346
32	8.0446	6.6456	7.337			32	10.3675	11.2986	10.9239			32	8.888	7.1911	7.4259			32	9.626	10.9596	10.0579
33	7.9885	7.3658	7.8535			33	10.1615	10.9571	11.5326			33	8.6341	7.9207	7.947			33	9.744	10.6237	10.2177
34	7.756	7.14	7.7495			34	10.4526	11.2312	11.4456			34	8.4438	7.4033	8.0274			34	9.9017	10.1033	9.4299
35	7.6189	6.8549	6.6843			35	10.5004	11.0865	10.5621			35	8.2644	7.523	7.756			35	9.7012	10.8261	9.7941
36	7.6596	6.5784	7.3843			36	10.1121	11.6606	10.2196			36	8.1657	7.3024	7.229			36	10.2393	10.8247	10.0801
37	8.003	6.7705	7.1256			37	10.2198	11.6067	10.7514			37	8.5141	7.4066	7.5398			37	9.5731	10.4243	9.8709
38	8.3692	7.016	7.5514			38	10.0943	11.0067	11.2156			38	8.2915	7.6984	7.6238			38	9.3799	10.417	9.9819
39	7.8512	6.9443	7.0852			39	10.3039	11.7507	11.0071			39	8.1513	6.8691	8.0379			39	9.9726	10.7051	9.9484
40	8.0898	6.9003	6.9505			40	10.6043	11.244	11.5619			40	8.598	7.6208	7.6621			40	9.665	10.2434	9.8322
41	7.6253	7.1231	6.9887			41	10.6676	11.9561	10.6345			41	8.7926	7.6117	8.1914			41	9.6235	10.3801	9.6234
42	7.5489	6.463	7.512			42	10.2018	11.2554	10.6554			42	8.4553	7.2967	7.8108			42	9.473	10.8698	9.9521
43	7.574	6.7441	7.4605			43	10.2587	10.8221	10.8856			43	8.1354	7.8498	7.4874			43	9.6904	10.4872	9.8029
44	7.7752	6.7642	7.0381			44	10.1777	10.8809	10.8809			44	8.6552	7.9649	7.0055			44	9.7581	9.8234	10.3716
45	7.9907	6.8234	6.8117			45	10.2868	10.8439	10.7514			45	8.5078	7.5743	8.1977			45	9.3215	10.4456	9.9069
46	7.6518	7.521	7.3275			46	10.3436	11.0623	11.1578			46	8.8519	7.75	7.2659			46	9.7813	10.2852	9.6322
47	7.41	6.9726	7.1219			47	10.4767	12.0248	10.4293			47	8.4948	7.2414	7.6381			47	10.2932	10.3535	9.9529
48	7.5281	6.9846	7.4755			48	9.8475	11.4264	11.3167			48	9.0696	7.9228	7.4654			48	9.3276	10.1126	9.9921
49	8.0533	6.7636	6.8853			49	10.1269	11.3282	10.8811			49	8.9075	7.4667	8.016			49	9.2134	11.1161	9.7662
50	7.9044	7.4755	7.1552			50	9.7996	11.4738	10.4841			50	8.3411	6.7974	7.6032			50	9.0659	10.6265	10.2266
51	7.6317	6.7394	6.918			51	10.0206	11.653	10.833			51	9.0793	6.9974	7.7213			51	9.0561	10.3822	9.9615
52	7.8739	7.0484	6.9584			52	10.0325	11.9674	11.1359			52	8.0427	7.0911	7.4002			52	9.3904	10.5748	10.1895
53	7.7626	6.7909	7.3097			53	10.1571	11.2589	11.1124			53	8.7874	7.1223	7.6166			53	9.111	10.0668	9.8528
54	8.0455	6.9391	6.7229			54	9.917	11.6756	11.3838			54	8.7087	7.3318	7.9687			54	9.356	9.945	9.9207
55	7.4101	6.4265	7.372			55	10.1546	11.6793	11.0565			55	8.3813	6.9922	7.5097			55	10.1173	10.1905	10.1456
56	7.8661	6.8122	7.1067			56	10.1697	11.9784	11.0568			56	8.3548	6.6752	7.6196			56	10.1351	10.4311	10.0552
57	7.7465	6.554	7.6915			57	10.0171	11.6656	11.4742			57	8.618	7.0856	7.5822			57	9.8861	9.8746	10.2664
58	7.7986	6.5542	7.3767			58	10.2094	11.7514	10.8883			58	8.2906	6.6543	6.9281			58	9.7991	10.1518	10.5754
59	7.9269	6.8732	7.0047			59	10.5074	11.698	10.7569			59	8.0888	6.9388	7.5134			59	9.9574	10.007	10.7412
60	8.0277	6.8002	7.0406			60	9.6239	11.3935	11.1424			60	9.0268	6.7411	7.7443			60	9.044	9.9666	10.5788
61	7.4879	7.0993	7.2901			61	9.9994	11.2028	10.8204			61	8.1856	6.929	7.4217			61	10.1368	9.9715	10.699
62	8.075	6.7177	7.0694			62	10.0199	11.3931	10.8361			62	8.5895	6.9882	6.877			62	9.2772	10.427	10.9715
63	7.3027	6.8692	6.9381			63	10.1596	10.9255	11.0038			63	8.1738	6.8425	7.4845			63	9.421	10.3512	10.4265
64	7.8534	6.5045	7.4033			64	9.9573	11.1155	11.061			64	8.5539	6.5311	7.7487			64	9.2483	10.3652	10.0623
65	7.9258	6.7436	7.4316			65	10.1425	11.5063	10.745			65	8.0841	6.6277	7.4977			65	9.6824	10.381	10.3227
66	7.836	6.7543	6.823			66	10.0124	10.975	10.6819			66	7.5833	6.9631	7.1294			66	9.9492	10.6021	11.1605
67	7.2511	6.4992	6.9564			67	10.4744	11.3649	11.3493			67	7.9262	7.1897	8.1528			67	9.7602	10.4557	9.8818
68	7.7137	6.4861	6.8056			68	10.5069	11.3102	10.7921			68	7.9959	7.2959	7.263			68	9.9511	10.0817	10.3307
69	7.7108	6.8217	7.4698			69	10.4447	10.8744	10.7806			69	7.9427	6.9837	7.3597			69	10.2012	10.1701	10.5987
70	7.5757	6.7132	6.9164			70	10.1028	11.0646	11.7978			70	8.3698	7.4625	7.5027			70	9.5911	10.2564	9.9092
71	7.618	6.4945	6.5248			71	10.4521	10.8704	11.2177			71	8.2588	7.1487	7.6696			71	10.057	10.8004	10.0301
72	7.8527	6.968	7.1685			72	10.1227	11.0107	11.5825			72	8.4991	6.6861	7.5264			72	9.5936	10.2777	10.2647
73	7.7654	6.2752	7.3675			73	9.9278	10.8584	11.2854			73	8.487	6.8104	7.4795			73	9.6497	10.2215	10.499
74	7.6145	7.1123	7.3877			74	10.4903	11.1148	11.1003			74	8.1152	6.8557	7.2368			74	9.202	10.0691	10.3778
75	7.5488	6.8309	7.1391			75	10.1658	10.9688	11.1088			75	8.5455	6.9619	7.217			75	9.9157	10.752	10.6324
76	7.562	6.4482	6.8113			76	10.4259	11.5352	11.1597			76	7.7748	7.2398	7			76	9.9606	10.7573	10.8996
77	7.7415	6.5118	7.1404			77	10.2354	11.8425	11.3871			77	8.1837	7.2618	7.231			77	10.0109	10.5969	10.6705
78	7.559	6.7748	7.0989			78	10.2799	11.4918	10.9238			78	8.4635	6.7669	7.8582			78	9.3708	10.6215	10.666
79	7.5778	7.3292	6.5917			79	10.0538	11.0174	11.2452			79	8.0133	6.9852	7.0574			79	9.2114	10.8247	10.6185
80	7.4824	7.2365	7.0466			80	9.716	10.683	11.7051			80	8.718	7.3822	7.0494			80	9.4231	10.338	10.3531
81	7.6525	7.0379	7.1272			81	10.7934	10.9546	11.2321			81	8.4909	6.9414	7.6539			81	9.2155	10.6562	10.5078
82	7.8052	6.7747	6.7781			82	10.433	11.0391	11.84			82	8.5892	6.962	7.7278			82	9.2839	10.5511	10.7817
83	7.8018	7.0584	7.582			83	10.8657	11.2538	11.0677			83	8.2981	6.8615	7.0887			83	8.9196	10.4626	10.9513
84	7.7259	6.6539	6.9114			84	10.5407	11.272	11.6472			84	8.0281	7.2861	7.7335			84	9.5884	10.21	10.5629
85	7.99	6.8382	7.16			85	11.012	10.7561	11.6876			85	8.8895	7.0471	7.2496			85	9.5148	10.4044	11.1753
86	7.4141	6.7272	6.9285			86	10.5859	11.3231	11.5235			86	7.9388	6.8813	7.1274			86	9.8227	10.6233	10.5532
87	8.0294	6.702	7.014			87	10.7596	11.0035	11.7691			87	8.7296	6.7974	7.3			87	9.678	10.1091	10.9026
88	8.0064	6.8438	7.4977			88	10.2273	10.9415	10.7131			88	8.0782	7.0798	7.4022			88	9.6409	10.7329	10.2164
89	8.0235	6.6805	6.8132			89	11.0011	11.2308	11.3506			89	8.6502	7.1366	6.859			89	9.0975	10.5033	10.5413
90	7.8935	6.5908	7.1767			90	10.4536	10.901	11.3346			90	8.9589	6.8244	7.4283			90	8.897	10.3612	10.3552
91	7.52	6.9723	6.9563			91	10.6057	10.9446	11.2143			91	8.5216	7.2102	7.6066			91	9.5081	10.4911	10.5804
92	7.8924	6.4527	6.9974			92	10.7329	10.7624	12.1825			92	8.1245	6.7882	7.1252			92	9.649	10.8859	10.5592
93	8.0031	6.3815	7.0311			93	10.6968	11.1241	11.5771			93	9.0508	7.1336	7.2525			93	9.5712	10.8242	10.783
94	7.7809	6.2738	7.2269			94	10.9922	10.8015	11.1585			94	8.2077	7.3855	7.0993			94	9.4692	10.401	11.0473
95	7.7194	6.6199	7.1083			95	10.7623	10.7802	10.8155			95	8.4196	6.9354	7.2492			95	9.313	11.0494	10.669
96	7.4657	6.8113	6.811			96	10.2557	11.1051	11.7204			96	8.7582	6.9001	6.769			96	9.316	10.6348	10.6357
97	8.1462	6.66	7.1361			97	10.4135	11.022	10.7833			97	8.5086	6.9943	7.872			97	9.7148	10.7517	11.3083
98	7.7238	7.3272	7.2405			98	10.3834	11.1735	10.714			98	8.1679	6.8789	7.4052			98	9.6753	10.8539	10.6693
99	7.7816	6.4353	6.8679			99	10.686	11.5176	10.8547			99	8.1268	7.0575	7.2978			99	9.565	10.2735	10.7183
100	7.9097	6.1567	7.3405			100	10.3905	11.1645	11.0229			100	8.0654	7.4949	7.617			100	9.8633	10.2754	10.497
101	8.1138	6.4101	7.3327			101	10.2275	11.2693	10.4916			101	8.6927	7.184	6.7902			101	10.0272	10.5602	10.4148
102	8.0565	6.338	6.7946			102	10.3886	11.4203	11.052			102	9.0635	7.1654	7.0526			102	9.13	10.851	10.8324
103	8.1527	6.5991	7.0682			103	10.4684	10.6164	11.0899			103	8.3269	6.6953	7.8962			103	9.5503	11.039	10.657
104	8.0937	6.8527	7.6311			104	10.2457	10.8578	11.3411			104	8.6143	7.3704	7.0995			104	8.9995	11.048	10.6061
105	8.0109	6.6356	7.4828			105	11.0123	10.5996	11.0812			105	8.3242	7.1067	7.1504			105	9.3257	10.4335	10.4096
106	7.8912	6.8732	6.9209			106	10.2501	10.6047	11.3467			106	8.3027	7.2263	7.7036			106	9.65	10.3974	10.1396
107	7.8912	6.7233	6.944			107	10.3823	10.9066	11.4901			107	8.3162	7.1587	7.682			107	9.3055	10.1006	10.1795
108	7.6096	6.7363	6.9618			108	10.313	10.8156	11.4765			108	9.0647	6.9999	7.2091			108	9.5509	10.4948	10.3414
109	7.848	6.695	7.2267			109	10.5557	10.6077	11.5307			109	9.2606	7.1236	7.3428			109	8.8612	11.1365	10.6043
110	7.7639	7.2173	7.1119			110	10.5848	10.6954	11.6591			110	8.6638	7.3869	7.6176			110	9.7475	10.6259	10.8201
111	7.366	6.9228	7.3215			111	10.9001	10.8589	11.2987			111	8.507	7.0473	7.8635			111	8.9223	10.5123	9.9656
112	7.6856	6.5573	7.2453			112	10.6338	10.7327	11.9005			112	8.4749	7.1145	7.7987			112	9.4043	10.5433	9.8282
113	7.7502	6.8215	7.4023			113	10.3806	10.9248	11.6408			113	8.2055	7.0653	6.9262			113	9.794	10.6474	10.3178
114	7.7252	7.0782	6.9701			114	10.5049	10.8143	11.7831			114	8.8307	7.1809	7.3173			114	9.6343	10.3912	11.2747
115	7.7436	7.0014	6.7676			115	10.8238	10.8276	12.3681			115	8.8163	7.3051	7.2063			115	9.1949	10.4472	10.7573
116	7.5847	6.8489	7.0618			116	10.5848	10.5629	11.8983			116	8.7628	7.1116	7.704			116	9.3531	10.9597	10.2919
117	7.9585	6.5723	6.6321			117	10.2673	10.8766	11.8362			117	8.4711	7.2168	7.2605			117	9.5828	10.4924	10.694
118	7.6348	7.0445	7.2676			118	10.2306	10.4928	11.8972			118	9.24	7.4459	7.4057			118	9.119	10.3649	10.2582
119	7.4004	6.7681	7.2157			119	10.7016	11.1749	11.4483			119	8.8236	7.4353	6.8176			119	9.0141	10.8558	10.6596
120	7.5062	6.7916	7.2334			120	10.8676	10.8581	11.6571			120	8.3662	7.4894	7.1469			120	8.9974	11.0787	10.6182
121	7.6268	6.8399	7.2118			121	10.7274	10.3757	11.7222			121	8.4953	7.0368	7.5237			121	9.4674	10.8494	10.6326
122	7.7736	6.764	7.1634			122	10.192	10.7291	11.8765			122	8.7487	7.1837	7.6301			122	9.5601	10.5262	10.3934
123	7.7984	6.8766	7.2013			123	10.527	11.0791	11.5728			123	8.5974	7.4938	7.7102			123	9.9477	10.489	10.5082
124	7.5087	6.4421	7.2303			124	10.2881	10.8513	11.5041			124	8.1871	7.3501	7.3415			124	9.3918	10.8663	10.6214
125	7.3998	6.9296	7.3023			125	10.5249	10.841	11.7479			125	8.2756	7.5524	7.6246			125	9.382	10.8788	10.6653
126	7.504	6.7678	7.3267			126	10.1585	11.1355	11.2072			126	8.2911	6.9258	7.7999			126	9.4383	10.8686	10.5565
127	8.0069	6.5604	7.443			127	10.3164	10.9748	11.5903			127	7.9008	7.4736	7.6827			127	9.8671	11.0291	10.2769
128	7.2816	6.486	7.1528			128	10.7193	10.803	11.2665			128	7.1659	7.3045	7.8153			128	9.7528	10.3221	9.9642
129	7.725	6.8003	7.5256			129	10.5684	10.6373	11.0525			129	8.3132	7.3015	7.6744			129	9.3366	10.2668	9.7956
130	7.5605	6.7075	7.0696			130	10.4493	11.2145	10.7527			130	8.3409	7.0492	7.4929			130	9.6729	10.6921	9.9339
131	8.2395	6.3593	7.1617			131	9.9484	10.7498	10.9185			131	8.5014	7.2958	7.5873			131	9.3464	10.1436	10.6958
132	8.0582	6.6778	6.8913			132	10.3248	10.682	11.6243			132	8.5558	7.2509	7.7547			132	9.1899	10.818	10.5472
133	8.173	6.5192	7.396			133	10.462	10.8132	10.9521			133	8.0786	7.4465	7.2238			133	10.3702	10.42	10.3755
134	7.8922	6.8897	6.8726			134	10.1952	11.0287	11.8188			134	8.2728	7.7513	7.621			134	9.3353	10.4744	10.4224
135	7.7411	6.9185	7.4444			135	10.301	10.6656	11.0149			135	8.2686	7.246	7.7921			135	10.2027	11.328	10.4724
136	7.6058	6.7093	6.8805			136	10.2338	11.1029	11.281			136	7.8725	7.0504	7.7341			136	9.393	10.9814	10.5422
137	7.7804	7.4422	7.3477			137	10.5599	10.8237	11.5768			137	7.889	6.906	7.5886			137	9.8583	11.0659	11.0957
138	7.52	7.4231	7.3635			138	10.5542	10.8726	11.4308			138	7.8959	7.0398	7.3327			138	10.6284	10.709	10.8561
139	7.8502	6.9179	7.093			139	10.1737	10.7999	11.4042			139	8.0924	7.0646	7.638			139	10.0063	10.904	10.4978
140	7.765	7.0168	6.5822			140	10.7109	10.8835	11.4463			140	8.1612	7.0398	7.266			140	9.5324	10.4416	10.7466
141	7.911	6.8403	7.1261			141	10.1061	10.6671	11.8538			141	8.4861	7.1421	7.5045			141	9.7028	10.8232	10.5323
142	8.0386	6.8013	6.7726			142	9.6758	11.1597	11.7708			142	8.1766	7.5732	7.2371			142	9.5613	10.3648	10.0097
143	7.9163	7.0924	6.8472			143	9.7955	11.0076	10.835			143	7.9618	6.8693	7.3364			143	9.3367	10.5458	10.6396
144	7.5384	6.9722	7.1322			144	10.0384	10.6851	11.7745			144	7.813	7.1258	7.6835			144	9.9195	10.5063	10.4411
145	8.1211	6.628	7.1099			145	9.8064	10.7217	11.5917			145	7.6956	7.0317	7.4339			145	9.7314	10.0646	10.7887
146	7.9872	6.8597	7.1519			146	9.7625	11.0249	11.5453			146	7.7025	7.167	7.3964			146	9.6913	10.4801	10.9353
147	7.713	6.8	6.7366			147	10.2555	10.9094	11.9178			147	8.055	6.7933	7.4565			147	9.4977	10.461	10.5472
148	7.5769	7.1261	7.0402			148	10.577	10.4638	11.0997			148	8.1882	7.2241	7.1146			148	9.3998	10.4178	10.707
149	8.164	7.2411	7.1859			149	10.4338	10.577	11.4514			149	7.6339	6.8906	7.195			149	10.1282	10.1426	10.7001
150	8.3058	6.6258	6.9448			150	10.1393	10.9567	11.6587			150	7.958	6.8434	7.4323			150	10.492	10.2448	10.4952
151	7.8076	6.7542	7.1193			151	10.5597	10.9422	11.4233			151	7.718	6.9629	7.5			151	9.4414	10.1311	10.2622
152	7.8827	6.5559	6.9575			152	9.9454	10.9619	11.4408			152	7.7727	7.2032	7.3983			152	9.9542	10.4121	10.3246
153	7.9209	6.8275	7.0344			153	10.3812	10.6058	11.015			153	7.868	6.8989	7.145			153	9.5703	10.4862	10.3571
154	8.0469	6.9033	7.0863			154	10.737	10.8432	11.5336			154	8.1155	6.8924	7.3864			154	9.4525	10.7557	10.1037
155	8.5078	6.9855	6.787			155	10.4271	10.9681	11.5362			155	7.6031	7.4032	7.2693			155	9.921	10.1179	10.5821
156	7.9348	7.1946	7.1815			156	10.4019	10.7217	11.4087			156	8.0142	7.5426	7.1474			156	9.6473	9.7601	10.0974
157	7.9591	6.9712	7.0431			157	10.8141	11.137	11.1225			157	8.0728	6.8711	7.8362			157	9.182	11.1173	9.9617
158	8.007	7.0517	6.9106			158	10.4477	10.9624	11.4131			158	8.2284	6.954	7.304			158	9.3622	10.9156	9.8787
159	8.3402	7.0068	6.925			159	10.7227	10.8188	11.2214			159	8.1235	6.6171	6.9974			159	9.0716	10.9865	10.6641
160	8.205	7.0428	7.2667			160	10.1744	10.8435	11.7502			160	7.7701	7.2555	7.2822			160	9.4997	10.1121	10.7651
161	7.7862	7.0789	7.0173			161	10.3894	10.767	11.4758			161	8.1664	6.8884	7.8381			161	9.1849	11.02	9.8459
162	8.3767	7.4095	7.3928			162	10.2737	10.8492	11.275			162	8.0059	6.8389	7.7382			162	8.8503	11.4466	10.3492
163	8.0975	6.6414	6.7458			163	10.4415	10.9423	11.4113			163	8.1945	7.1227	6.9907			163	9.8043	10.5109	10.5178
164	8.079	7.0602	6.9427			164	9.98	10.5516	11.8094			164	8.5047	7.166	8.0516			164	8.8839	10.6255	10.0417
165	7.7695	7.0677	7.3521			165	10.0591	10.57	11.2399			165	7.928	7.372	7.2353			165	9.6692	10.5349	10.609
166	7.9393	7.0714	6.868			166	10.0692	10.3985	11.5399			166	8.1406	7.1978	8.0681			166	9.5035	10.4615	10.1507
167	7.9308	6.6758	7.172			167	9.7795	10.3851	11.2354			167	7.9304	6.6219	7.6202			167	9.7384	11.3288	10.4848
168	7.7	7.2225	7.2684			168	10.4574	10.5305	11.3138			168	8.4803	7.2859	7.7711			168	9.4456	10.6969	10.7944
169	8.448	7.0243	6.7823			169	10.2691	10.8566	11.2073			169	8.4239	7.2016	8.1467			169	9.5735	10.4243	9.8334
170	8.5871	6.4684	6.9101			170	10.3659	10.8065	11.777			170	8.0183	6.9369	7.4391			170	9.7695	10.5003	10.8245
171	8.009	6.5494	7.1161			171	9.7721	10.9157	11.5698			171	8.1056	7.3749	7.7347			171	9.8438	10.6847	10.532
172	7.7492	7.066	7.0047			172	10.1745	10.8874	10.9559			172	8.1208	7.1729	7.8959			172	10.0739	10.3642	10.5314
173	8.1702	6.9967	7.4056			173	9.9976	10.9528	11.0863			173	7.931	7.9465	7.6998			173	9.3699	10.4941	10.4459
174	8.1291	6.7877	7.3809			174	9.9783	11.2442	11.1758			174	7.4094	6.9835	7.5823			174	9.98	11.083	10.1622
175	7.9432	6.9274	7.3532			175	10.2994	10.649	11.8213			175	7.7896	7.1089	7.7427			175	9.905	10.7047	9.885
176	7.7374	7.1186	7.2168			176	9.8873	10.7656	11.5226			176	8.6578	6.916	7.9749			176	9.97	10.7369	10.2386
177	7.3398	6.9229	6.9776			177	10.1568	10.7459	11.9897			177	8.016	6.8222	7.6311			177	10.3137	10.8643	10.003
178	7.6815	6.9075	7.508			178	10.0835	11.0302	12.2552			178	7.9228	7.7458	7.6024			178	10.2099	10.5315	9.941
179	7.9781	6.6776	7.3632			179	10.7019	10.8701	11.8622			179	7.9576	6.9527	7.2528			179	10.0558	10.9916	10.6096
180	8.1844	6.9244	7.246			180	10.4528	10.8372	11.9717			180	7.9377	6.9083	7.6987			180	9.7679	10.4488	10.3934
181	8.1461	6.8708	7.3856			181	10.9194	10.7503	11.5966			181	7.9505	7.5676	7.8815			181	9.5093	10.3374	9.9458
182	8.0337	6.7722	7.0185			182	10.7966	10.9812	11.7895			182	8.1564	7.0903	7.7619			182	9.5592	10.5574	10.24
183	7.7721	6.8854	7.1041			183	11.144	10.6256	12.0036			183	8.0986	6.9653	7.5077			183	9.9223	10.8764	10.3194
184	7.8388	7.003	7.2533			184	10.6172	10.7052	11.8573			184	8.2914	6.8811	7.8526			184	9.9899	10.7319	10.2149
185	7.9666	6.8322	6.8134			185	10.6257	10.8103	11.7804			185	8.9544	6.6428	7.9377			185	9.7386	11.1589	10.1046
186	7.8649	6.5832	6.9262			186	10.322	11.2636	11.796			186	8.8262	7.4124	7.8892			186	8.9282	10.3901	10.1759
187	7.4528	6.7643	7.3732			187	10.9064	10.717	11.8127			187	8.2778	7.2007	7.9199			187	9.7719	10.5195	9.6487
188	7.4681	6.7967	7.2962			188	10.9448	10.7929	11.894			188	8.4726	7.1587	8.0099			188	9.5722	10.2551	10.044
189	7.3729	6.5748	7.1625			189	10.6447	10.8712	11.8756			189	8.1221	7.0251	7.943			189	9.5365	10.3063	9.7234
190	7.7122	7.0371	7.3601			190	10.2966	10.8789	11.9606			190	8.3045	7.5341	8.1539			190	9.2749	10.473	9.0881
191	7.8125	7.1175	6.9874			191	10.4905	10.6698	12.2334			191	8.5018	6.6927	8.0061			191	9.3859	10.9085	10.0519
192	8.1585	7.0004	7.568			192	10.8528	10.7232	11.7148			192	8.8047	7.1751	7.7618			192	9.2474	10.3769	10.9112
193	7.6735	7.0126	7.2231			193	10.5194	10.6639	12.0993			193	8.513	7.1218	7.5278			193	9.3978	10.7098	9.8086
194	7.8925	6.6817	6.9459			194	10.6188	10.7294	12.0999			194	8.0377	7.2241	8.0718			194	9.7861	10.1154	10.1284
195	7.9565	7.1098	7.2904			195	10.2047	10.6655	11.5734			195	8.2681	7.4733	7.5744			195	10.1372	10.263	10.3444
196	7.6771	6.7705	7.2175			196	10.377	10.6796	11.6969			196	8.4133	7.2436	7.6347			196	9.5188	10.9932	10.5132
197	8.3671	6.5695	7.2118			197	10.3246	10.5252	11.5231			197	7.5967	7.2606	7.7797			197	9.9998	10.4093	10.5085
198	7.7566	6.9353	7.0274			198	11.1934	11.0917	12.3309			198	8.0879	7.2803	7.841			198	9.3708	10.091	10.2611
199	7.6572	7.341	7.0156			199	11.1585	10.5113	11.8985			199	8.268	7.0325	7.7029			199	9.444	10.9882	10.3681
200	8.2285	6.8658	7.7708			200	11.097	10.9055	11.5748			200	7.8327	6.9093	7.5174			200	9.5533	10.6332	10.3802
201	7.9801	6.9931	7.1187			201	11.0538	10.8072	12.0552			201	8.5777	7.1285	7.7824			201	9.9496	10.8559	10.2253
202	7.7778	7.0402	6.9731			202	11.0538	11.1225	12.0959			202	8.1442	7.3663	8.1665			202	9.6892	10.5548	10.0844
203	7.6523	6.8505	7.1646			203	11.1488	10.9314	11.5745			203	8.0043	7.5937	7.7452			203	9.6555	10.4383	10.1891
204	7.7136	6.8143	7.3675			204	10.9612	10.9727	11.912			204	8.278	6.9906	7.8092			204	9.1658	10.6108	10.1048
205	7.7323	7.1502	6.9687			205	10.679	11.0298	12.2169			205	7.4096	6.9512	7.9531			205	9.5082	10.4795	10.4311
206	7.6256	7.1402	7.1917			206	11.0372	10.5846	11.9247			206	7.9644	7.2173	7.7501			206	9.3536	10.259	10.4506
207	7.8824	7.1571	7.6352			207	10.9105	10.9493	11.6026			207	8.2308	6.9507	7.8462			207	9.322	11.1686	9.6888
208	8.2829	6.824	6.7717			208	10.5492	11.0645	11.8361			208	8.3517	7.3757	7.921			208	9.6632	11.1484	10.6793
209	7.623	7.1546	7.2261			209	10.1923	11.0182	11.8916			209	7.7724	7.1037	7.2095			209	10.0388	10.4884	10.3932
210	7.6616	7.4574	6.8552			210	10.3266	10.7643	12.1424			210	8.2393	7.2904	8.3563			210	9.5182	10.2193	9.5228
211	8.3595	7.1956	7.3832			211	10.8145	11.118	11.5066			211	7.7386	7.5599	7.5005			211	10.1295	10.0998	10.2213
212	7.5423	7.0099	7.3407			212	10.9364	10.6828	11.5974			212	7.8511	6.9371	7.7228			212	9.916	10.8847	10.3564
213	7.6044	6.6466	7.3026			213	11.0869	10.8487	12.3393			213	8.9213	7.2004	8.1462			213	9.2051	10.4996	10.3613
214	7.3815	6.9504	7.1317			214	11.335	11.0173	11.9637			214	8.0602	6.82	7.9667			214	9.7104	11.0349	10.0901
215	7.3213	6.8227	7.3029			215	11.5819	10.9518	11.7047			215	7.5991	7.0303	7.5982			215	9.7985	10.8055	10.4518
216	7.6486	6.9344	7.3779			216	10.8093	10.9864	11.5166			216	8.3787	6.9496	8.1189			216	9.9367	11.2194	10.1145
217	7.3901	6.8377	7.0934			217	10.8026	10.9308	12.0372			217	8.6975	7.0211	7.7541			217	8.7733	10.7164	10.6202
218	8.2572	6.7984	7.1315			218	11.2386	11.0393	11.872			218	8.1808	7.1672	7.7201			218	9.3612	10.7589	10.3824
219	7.7504	6.7475	7.4707			219	10.7587	10.7264	11.5491			219	8.5294	7.2309	7.5638			219	9.0883	10.754	10.1051
220	8.315	6.9677	6.8918			220	10.8158	10.4444	11.3767			220	8.3961	7.4277	8.2411			220	9.6279	10.1931	10.0214
221	7.8678	6.6178	7.1084			221	11.017	10.9674	11.9201			221	8.7238	7.1956	7.3091			221	9.8659	10.4251	10.4263
222	7.547	6.7505	7.1246			222	11.1324	10.7119	12.3261			222	8.3101	7.1626	7.3413			222	9.4633	10.192	10.626
223	7.8119	7.2136	7.0864			223	10.4985	10.8425	12.2585			223	8.4478	7.0662	7.5497			223	9.8184	10.7565	10.7361
224	7.856	6.8275	7.546			224	10.7891	11.2585	11.5907			224	8.7937	7.4011	7.6837			224	9.5859	10.4083	10.2521
225	7.5904	7.2974	7.59			225	11.2291	11.0217	11.9224			225	8.8035	6.9024	7.4328			225	9.8196	10.6733	10.0725
226	8.0292	7.0942	6.878			226	11.6608	10.7927	11.3315			226	8.3983	7.1577	7.5744			226	10.4438	10.4279	9.7037
227	8.1386	6.6637	7.1701			227	11.0681	11.1097	11.8946			227	8.2326	6.9339	7.3094			227	10.0952	10.3066	10.3316
228	7.8859	6.7951	7.2977			228	10.7868	11.1295	11.8719			228	8.1272	6.8792	7.6071			228	9.9364	10.0636	10.5082
229	7.989	6.6842	7.2405			229	11.1223	10.6999	11.3662			229	8.554	7.042	7.4051			229	9.6581	10.2458	11.0127
230	8.1047	6.7774	7.2032			230	11.0189	10.7084	11.4617			230	7.9666	6.8115	7.0875			230	9.9276	10.1453	11.0132
231	7.9318	6.9082	7.3202			231	10.5484	10.8541	11.7359			231	7.8175	6.8263	7.3666			231	9.9386	11.2979	10.0699
232	7.6503	7.3298	6.9799			232	11.323	11.112	11.4201			232	8.4446	7.5099	7.1642			232	9.9139	10.2681	10.6285
233	7.8792	7.4915	7.3666			233	11.3506	10.7285	11.7682			233	8.4788	7.3805	6.8553			233	9.8853	10.7699	10.9103
234	8.031	6.847	7.2735			234	10.8159	11.0855	11.346			234	8.1115	7.0187	7.4446			234	9.957	10.2559	10.2242
235	7.947	7.0857	7.3046			235	10.865	10.9673	11.9421			235	8.4528	7.1274	7.3679			235	10.3026	10.1795	10.8355
236	7.5442	7.1508	7.3666			236	10.6324	10.9947	11.0248			236	8.1796	7.5325	7.8889			236	9.8761	10.7285	10.3722
237	7.519	6.9049	6.8596			237	10.7088	10.9	11.7977			237	8.2227	7.2075	6.9878			237	9.9098	10.1206	10.8517
238	7.7199	6.7765	7.0092			238	11.0573	11.1319	11.9894			238	8.37	6.7859	7.6744			238	9.6292	10.3074	10.6734
239	7.5385	6.9425	7.0267			239	11.0038	10.5733	11.7302			239	8.3326	6.9203	7.3228			239	10.2723	10.5882	10.1703
240	7.7874	6.9997	7.0798			240	10.9982	11.1777	12.0473			240	7.8594	7.4303	7.3107			240	9.3345	10.3359	10.3273
241	7.5197	7.3192	7.2295			241	11.1179	10.7526	11.8181			241	8.0342	6.9876	7.6031			241	9.9472	11.0756	10.5137
242	7.6874	7.3379	6.962			242	10.724	11.3591	11.7876			242	7.9079	7.0185	7.2404			242	10.5207	10.7716	10.9099
243	7.6306	7.3659	7.3375			243	10.9114	10.7767	11.6674			243	7.8551	7.1969	7.3888			243	9.9473	10.3419	11.0788
244	7.5737	7.2421	7.4589			244	11.1592	10.4018	11.543			244	7.391	6.9944	7.718			244	9.6397	10.8164	9.9409
245	7.1971	6.7329	7.1479			245	10.9898	10.8343	11.8804			245	7.8279	7.2294	7.432			245	9.5148	10.6148	10.4846
246	7.5776	6.7405	7.2324			246	10.7366	10.6748	11.8955			246	8.7051	6.7699	7.6171			246	9.0655	10.6353	10.6343
247	7.2552	6.9549	7.7681			247	10.6177	10.8049	11.892			247	8.0764	7.1172	7.6685			247	9.9453	10.6485	9.8497
248	7.7377	6.8239	7.5243			248	10.5703	10.7044	12.3462			248	7.9899	7.5312	7.4505			248	9.8366	10.2669	10.3556
249	7.947	6.6695	7.6072			249	11.1515	11.2929	11.5933			249	8.3998	6.5362	7.3548			249	9.5289	10.5866	10.4428
250	7.8074	7.4035	7.1896			250	10.5279	10.7715	11.9152			250	8.627	6.98	7.671			250	9.6212	10.5376	10.4245
251	8.0696	6.9677	7.2351			251	10.4057	10.7114	11.6534			251	7.4407	7.2395	7.5524			251	9.764	10.3196	10.527
252	7.3387	6.9624	7.3254			252	10.6617	11.1045	11.8423			252	7.7159	7.2305	6.8195			252	9.711	10.926	10.5717
253	7.4492	7.1864	6.9312			253	10.6258	10.6579	11.5969			253	8.1872	7.4384	7.6336			253	9.4341	10.5975	9.9512
254	7.4486	7.2769	7.3673			254	11.1147	10.5594	12.0391			254	8.5878	6.8327	7.3387			254	8.7543	10.3263	9.8501
255	7.66	7.0909	7.2573			255	10.8811	11.1178	11.4948			255	7.5717	6.8963	7.5337			255	9.6518	10.7372	10.4385
256	7.1227	6.7506	6.9993			256	10.7914	10.7156	11.6043			256	8.2528	7.3783	7.7238			256	9.3646	10.8056	10.2784
257	7.7667	7.0932	7.4124			257	10.8298	11.1018	11.8049			257	8.1559	7.4901	7.546			257	9.1858	10.8009	10.3716
258	7.5605	7.0093	7.442			258	10.5552	10.9657	11.9873			258	8.293	6.6781	7.5456			258	9.0405	10.7414	10.7005
259	7.3875	7.1897	7.0768			259	11.4862	11.2298	12.0896			259	8.1888	6.9061	7.3905			259	9.084	10.7657	10.4444
260	7.417	6.8781	7.1954			260	10.3908	11.1557	12.4906			260	8.2796	7.1533	7.7544			260	8.4442	10.2417	10.2347
261	7.8191	6.6016	7.324			261	11.1291	10.9471	11.8003			261	8.0901	7.1632	7.9064			261	9.5035	10.554	10.0408
262	7.4785	7.2138	6.9708			262	11.0086	11.2923	12.2413			262	7.7948	7.1099	7.4498			262	9.0194	10.4535	10.9792
263	7.3935	7.2368	7.1584			263	10.7542	11.1469	12.5035			263	7.9356	6.9875	7.6238			263	9.3665	10.322	10.6715
264	7.5531	6.6557	7.4409			264	10.743	10.9021	11.855			264	7.5261	6.703	7.5147			264	9.8247	10.6532	10.8552
265	7.6069	7.1805	7.4867			265	10.903	10.5828	12.2679			265	8.0043	7.1575	8.0934			265	9.7484	10.5324	9.8285
266	7.5932	6.9766	6.8638			266	10.7067	11.3192	12.5567			266	8.2075	7.1488	7.7277			266	8.6731	10.3279	9.9012
267	7.7527	7.1598	7.1356			267	10.6979	11.1286	12.3243			267	8.6383	7.043	7.7116			267	9.5162	10.6904	9.6598
268	7.0694	7.0158	7.0385			268	11.2859	10.8443	12.3804			268	8.0345	7.0647	8.1117			268	9.2915	10.5101	9.9916
269	7.5154	6.625	7.0734			269	11.3315	10.9311	11.5267			269	8.0961	7.0412	7.6854			269	8.9131	10.5093	10.0149
270	7.2915	7.7038	7.3355			270	10.5304	11.087	12.0604			270	7.8841	6.8798	8.5003			270	9.5552	10.6935	9.6406
271	7.076	6.9641	6.8239			271	10.8094	11.0112	12.6042			271	8.3468	7.2799	7.8901			271	9.157	10.0377	10.796
272	7.4189	7.4102	7.0656			272	11.0808	10.9967	12.4285			272	8.0961	7.614	7.6708			272	9.9912	10.0911	10.3234
273	8.0277	7.2296	6.9643			273	10.6669	10.9356	11.9551			273	7.9994	6.9493	7.9495			273	9.4624	10.2802	10.2524
274	7.5103	7.3798	6.79			274	11.1591	10.9839	11.9993			274	7.8438	7.3617	7.7341			274	9.2239	9.778	10.1136
275	6.9986	6.9823	6.8116			275	10.612	10.9725	12.4342			275	8.1568	7.6919	7.5873			275	9.4389	10.0336	10.9041
276	7.294	6.8665	7.2578			276	10.6388	10.6498	12.3175			276	8.0838	7.0008	7.5784			276	9.3636	10.2481	10.478
277	7.7445	7.1862	7.1388			277	11.1949	10.8304	12.1868			277	8.5256	6.7704	7.237			277	9.51	10.4713	10.8819
278	7.2828	7.2302	7.1228			278	10.9464	10.9445	12.0409			278	7.901	7.6868	7.3334			278	9.3763	10.271	11.1135
279	7.6409	6.931	7.4436			279	10.7276	10.7201	12.1961			279	8.4234	7.0392	7.2906			279	9.0895	10.5579	11.019
280	7.4773	7.4683	7.3771			280	10.6206	11.4746	12.3159			280	8.0314	7.0432	7.7533			280	9.2723	11.1895	10.5015
281	6.4231	7.0057	7.1555			281	11.046	10.7558	12.0356			281	8.1988	7.314	7.4095			281	9.7393	10.6937	10.3965
282	7.1577	6.7399	7.0265			282	10.9498	11.0182	12.4215			282	7.6443	7.0653	7.3034			282	9.3288	11.0827	10.9369
283	7.0898	7.0207	7.1791			283	10.5372	10.6258	12.607			283	8.3542	6.9615	7.3953			283	9.3357	10.5777	11.1503
284	7.1696	7.553	7.482			284	10.309	10.5827	12.1289			284	8.0634	7.0229	6.7392			284	9.2695	10.3538	10.7238
285	7.7461	7.0543	7.5857			285	10.6219	11.1615	11.9836			285	8.2717	7.1987	7.6234			285	9.5706	10.2452	10.3064
286	7.5895	7.5241	7.0875			286	10.837	10.9057	12.3492			286	8.1416	7.3977	7.04			286	9.1639	10.0434	10.5309
287	7.7679	6.6726	7.3405			287	11.1173	10.9964	12.1599			287	8.8264	7.5314	7.6832			287	9.3246	9.9453	10.4131
288	8.089	7.4548	6.8369			288	10.8378	11.0026	12.2683			288	8.1382	7.4086	7.518			288	9.4544	9.931	10.4992
289	7.7534	7.1317	6.9782			289	10.6921	11.061	11.9014			289	8.2507	8.0615	7.2998			289	9.6644	9.7437	10.6352
290	7.8978	7.1443	7.1309			290	11.1141	10.8334	12.4267			290	8.1799	7.6129	7.4345			290	9.6795	10.0296	10.2594
291	7.5219	7.2204	7.1043			291	10.9893	10.8852	12.4296			291	8.3465	7.8024	7.6516			291	9.8878	10.2775	10.4173
292	7.9331	7.0272	6.8701			292	10.3357	11.3001	12.0865			292	8.5365	7.1887	8.0923			292	9.2414	10.568	9.8865
293	8.2076	6.9571	7.3455			293	9.9474	11.2068	12.2171			293	8.4017	7.3547	7.2067			293	9.4784	10.6194	10.2403
294	8.2494	7.2694	7.284			294	11.245	11.4001	12.8066			294	7.8622	7.2207	7.3657			294	9.5452	10.8757	10.5514
295	7.9017	7.1513	7.2403			295	10.9127	10.7909	12.6086			295	8.4129	7.5083	7.3731			295	9.5836	10.2766	10.5392
296	8.1107	6.9081	7.4			296	11.1016	10.9701	12.1911			296	8.3255	7.0067	7.0202			296	9.326	10.9409	10.9401
297	7.6859	7.0005	7.7846			297	11.6586	10.898	12.2837			297	8.3221	7.5143	7.3203			297	9.0774	10.5317	10.1975
298	8.0126	6.797	7.1791			298	11.1398	10.725	12.124			298	8.1261	7.1463	7.2249			298	9.4131	10.0508	10.8246
299	8.1867	7.0604	7.7548			299	11.1837	11.0673	11.7618			299	8.252	7.4191	7.5778			299	10.0247	10.017	9.7169
300	8.3524	7.1934	7.2563			300	10.5183	10.6162	12.3292			300	8.5081	7.4363	7.1041			300	10.1323	10.4397	10.1219
301	7.6985	6.9425	7.0977			301	10.953	11.0115	12.7132			301	8.3325	6.9422	7.5055			301	9.7128	10.3384	10.8678
302	7.6288	6.8717	6.9902			302	11.166	10.9192	12.2561			302	8.3422	7.107	7.3305			302	9.1174	10.0584	10.7341
303	8.2135	6.4325	7.5435			303	10.9362	11.1803	12.7169			303	8.1697	7.3519	7.5258			303	10.1272	10.5491	10.2918
304	7.6445	6.507	7.5821			304	10.8694	10.7999	12.0429			304	8.1188	7.4407	7.3528			304	9.6769	10.1341	10.43
305	8.3878	6.2567	7.1819			305	11.2053	11.0156	12.3951			305	7.6066	7.6162	7.4981			305	9.9174	10.2413	10.6552
306	7.9188	6.6024	7.4158			306	11.7234	10.7691	12.2597			306	7.9636	7.9974	7.7888			306	9.5332	10.4445	10.595
307	7.5685	6.9414	7.2356			307	11.3154	11.0374	12.0582			307	7.7769	7.3801	7.7503			307	10.1329	10.7022	10.3018
308	7.811	7.0626	6.8985			308	11.0311	10.8061	12.6137			308	8.055	7.2352	7.2143			308	9.7439	10.6172	10.3963
309	7.3569	6.8146	7.0556			309	11.5125	10.8433	12.1606			309	8.0083	7.6793	7.5962			309	9.5179	10.8317	10.187
310	7.6114	6.7003	7.0748			310	11.2018	10.9374	12.0654			310	8.1325	7.5104	7.4509			310	9.5635	10.3809	9.9654
311	8.2742	6.4992	7.4631			311	10.9469	10.8223	12.4998			311	7.3775	7.3057	7.9295			311	9.4095	10.581	10.1276
312	8.0391	6.6554	7.1193			312	11.2018	10.992	12.203			312	7.4569	7.9305	7.3885			312	9.7165	10.3517	10.5659
313	7.0713	7.447	6.7776			313	11.0404	10.9294	12.643			313	8.2528	7.0123	7.3057			313	9.2404	10.5575	10.4451
314	7.2865	7.1421	7.5773			314	11.1182	10.7435	12.0512			314	7.9273	7.4808	7.2514			314	9.6885	10.5277	10.5047
315	7.2395	7.2791	7.2004			315	10.9676	10.9935	12.5405			315	7.9764	7.0965	7.2748			315	9.5783	10.7103	10.9047
316	7.4543	7.1956	7.244			316	11.0916	11.2294	12.1969			316	7.9081	7.3401	7.474			316	9.3751	10.4068	10.4151
317	7.4111	6.9557	7.6012			317	10.7522	10.3868	12.1097			317	7.9826	7.2547	7.4994			317	9.4741	10.3935	10.4269
318	7.1426	7.2187	7.2653			318	10.8515	10.9504	12.388			318	8.1222	7.6653	7.0341			318	9.8415	9.8224	10.498
319	7.0567	6.6222	7.2956			319	11.3614	10.9353	12.4982			319	8.0607	7.3289	7.3072			319	9.8916	10.1166	10.835
320	7.3008	7.0368	7.0065			320	10.7123	10.6271	12.2843			320	7.9505	7.5934	7.2508			320	9.6301	9.8793	10.7781
321	7.8094	7.3261	6.771			321	11.2806	10.7017	12.1072			321	7.8761	7.7535	6.9427			321	9.7808	10.3633	10.9707
322	7.4363	7.0412	7.3592			322	10.9474	11.1406	12.3097			322	8.0317	7.0636	7.0979			322	9.3661	10.8012	10.8449
323	7.751	6.8443	7.0822			323	10.8923	10.6521	12.3688			323	8.0339	7.3432	7.1699			323	9.7274	10.3349	10.702
324	8.2319	6.9238	7.0557			324	10.5337	10.5348	11.9166			324	7.6501	7.2907	7.5881			324	9.9839	11.2779	10.4201
325	7.8173	7.4533	7.3727			325	11.0275	10.7189	11.9934			325	7.9071	6.9429	7.2272			325	9.88	10.878	10.2313
326	8.13	7.3029	6.8834			326	10.5562	10.535	12.6937			326	8.1492	7.7285	7.1508			326	9.9139	10.3489	10.837
327	7.631	7.1177	7.2592			327	10.4259	10.9737	12.3628			327	7.7155	7.0297	7.1325			327	9.4141	10.3487	10.7416
328	7.6374	7.3835	6.9093			328	10.8954	11.0916	12.4113			328	8.0572	7.0265	7.4336			328	9.6618	10.538	10.5235
329	7.6395	7.1843	7.1377			329	11.5379	10.5681	12.7214			329	8.1769	7.5145	7.3039			329	9.617	10.0871	11.0725
330	7.7457	6.8215	6.7964			330	11.0958	10.8565	11.7721			330	9.3555	7.6367	7.4022			330	9.4029	10.1508	10.8224
331	7.6692	7.0086	7.4804			331	10.6866	11.2051	11.767			331	8.6626	7.3317	7.4623			331	9.4152	10.4966	10.6335
332	8.3912	7.1506	7.1315			332	10.9087	10.826	12.4334			332	8.231	7.0106	7.623			332	9.9986	10.2891	10.768
333	7.8107	6.8432	7.4			333	11.6091	11.1244	11.8897			333	8.7166	6.7606	7.5054			333	9.3575	10.5181	10.8231
334	8.2045	6.9269	6.9515			334	10.7542	11.0477	11.4933			334	8.1429	7.0691	7.9325			334	9.3999	10.2662	10.2666
335	7.803	6.8228	7.0666			335	11.0308	10.9022	12.6434			335	8.4104	6.819	7.5789			335	9.0164	10.4408	10.6866
336	8.1113	6.6933	7.0166			336	10.4377	11.1674	12.0209			336	8.1701	7.1071	7.7328			336	9.7828	10.5405	10.8833
337	7.962	7.0031	7.0412			337	10.2909	10.8483	12.1718			337	8.4416	7.119	7.1672			337	9.5611	10.0907	11.1078
338	7.7271	6.8862	6.7157			338	10.3337	11.1179	12.0934			338	8.4921	7.6292	7.595			338	9.495	10.6939	11.1734
339	8.338	7.0375	7.287			339	10.2194	10.7329	11.9654			339	8.3933	7.0438	7.626			339	9.152	10.8454	10.497
340	8.2805	6.7752	6.8417			340	10.583	10.5764	12.138			340	8.4573	7.0978	7.558			340	9.9444	10.558	10.7277
341	7.8174	6.9121	7.1695			341	10.5885	10.447	11.6586			341	8.9542	7.2951	7.071			341	9.2728	10.6788	10.461
342	8.0011	6.5319	6.9477			342	9.5894	10.61	11.8754			342	8.3524	7.2503	7.5162			342	9.7727	10.1944	11.1794
343	7.4087	6.8057	7.0596			343	10.5011	10.5559	11.124			343	8.3873	7.6093	7.7268			343	9.6704	10.3736	11.2059
344	8.3711	7.1344	7.0927			344	10.6546	10.6273	12.0849			344	8.6499	7.0822	7.5017			344	9.4475	10.8681	11.5061
345	7.9383	6.8705	7.3008			345	10.7221	10.6107	11.8566			345	8.0381	7.4398	7.3535			345	9.3667	10.3068	11.3267
346	7.6933	6.9966	7.3167			346	10.4803	10.554	11.5941			346	7.858	7.2766	6.9045			346	9.8691	11.0859	10.9091
347	7.5174	7.0468	7.0235			347	10.6054	10.7546	12.2042			347	8.3215	7.2319	7.3007			347	9.3596	10.6873	11.4716
348	7.7209	7.6132	7.1339			348	10.4613	10.3483	12.1484			348	8.3169	6.95	7.6064			348	8.9931	10.7479	10.4098
349	8.2345	6.7884	7.3051			349	10.2615	10.5414	11.6805			349	8.1963	7.1063	7.885			349	10.0959	10.7281	11.2738
350	8.3331	6.7771	7.2473			350	10.9619	10.5275	12.174			350	8.6043	7.1097	7.5083			350	9.591	10.7424	11.2678
351	7.8182	6.642	7.0731			351	10.4321	10.9115	12.3614			351	8.4689	6.9232	7.2145			351	9.9215	10.9551	11.8919
352	7.8176	6.7404	7.1025			352	10.4451	11.1339	12.3054			352	8.7265	7.7635	7.2319			352	9.1301	10.585	11.1609
353	8.1192	6.8363	6.734			353	10.5048	10.4815	11.8015			353	8.8178	7.1967	7.4652			353	8.9998	10.7696	11.323
354	7.8543	6.8794	7.1358			354	10.2691	10.3583	11.8578			354	8.0072	7.1228	7.7388			354	9.8544	10.735	11.5433
355	7.6394	6.9673	7.4624			355	10.8356	10.7382	11.8591			355	8.0008	6.9158	7.1647			355	9.8852	10.6498	10.8426
356	8.1869	6.9065	7.0666			356	10.2523	11.0597	12.0548			356	8.5508	7.0311	7.1174			356	8.9814	10.7486	11.3538
357	7.7192	6.5942	7.1519			357	10.3111	10.5607	11.8846			357	8.1477	7.6108	7.1563			357	9.7732	10.2763	10.9016
358	8.0049	7.0914	7.1098			358	10.3779	10.8928	12.0463			358	8.2216	7.1169	7.6336			358	9.3987	10.4488	11.2565
359	7.7534	6.7994	7.6394			359	10.5726	10.5221	12.2405			359	8.0485	6.9522	7.8191			359	9.0992	10.2374	11.3258
360	7.9752	6.7281	7.2454			360	10.359	10.6224	12.4886			360	8.0629	7.0247	7.0761			360	9.4096	10.7362	11.5349
361	8.3739	6.8989	7.4172			361	10.39	10.8319	11.553			361	7.7976	7.2939	7.5927			361	9.6995	10.7545	11.1168
362	7.9715	6.9413	7.2796			362	10.7719	10.464	12.0679			362	7.9682	7.4187	7.5421			362	9.0033	10.5296	11.3407
363	8.4024	6.9049	7.1042			363	10.6856	10.7741	12.0339			363	7.7824	7.1316	7.3598			363	9.729	10.5481	11.6203
364	7.5029	6.9057	7.3753			364	10.7352	10.8948	12.429			364	8.0548	6.9667	7.3781			364	9.5722	10.6626	11.4618
365	8.1007	7.2318	7.6182			365	10.3789	10.6391	11.9048			365	8.3655	6.7338	7.3477			365	9.1393	10.5836	10.6177
366	8.2973	6.951	7.5153			366	10.5988	10.5449	11.5925			366	8.404	7.1891	7.3791			366	9.2856	10.7539	11.1162
367	8.3091	6.7089	7.3164			367	10.9805	10.5705	11.7468			367	8.3841	7.3214	8.0545			367	9.7269	10.9268	11.1686
368	8.1592	7.0314	6.8803			368	10.6476	10.3621	12.4844			368	8.2876	7.0106	7.2834			368	9.6726	10.421	11.7528
369	7.9187	7.3803	6.9239			369	10.0286	10.7628	12.3595			369	8.5804	7.639	7.3147			369	9.531	10.5101	11.4624
370	7.9969	6.8813	6.7801			370	10.6455	10.5319	11.8411			370	7.9054	7.0901	7.8002			370	9.4121	10.8383	10.9378
371	7.9802	7.1925	7.1608			371	10.6071	10.7868	12.4469			371	7.7755	7.0711	7.0626			371	10.3566	10.8632	10.94
372	7.9102	7.074	6.6699			372	10.6982	10.8801	11.8292			372	8.0132	7.217	7.731			372	10.1977	10.8852	10.9733
373	7.7479	7.0852	6.8911			373	10.1589	10.6846	11.884			373	7.5298	7.1675	7.2898			373	9.987	10.9539	10.9351
374	8.1143	6.8729	6.7183			374	10.5992	10.9725	12.213			374	7.8199	7.1191	7.5499			374	9.9524	10.8991	11.236
375	7.6242	6.9214	6.868			375	10.7147	10.2604	12.1894			375	8.0026	7.1337	7.2251			375	9.485	10.7474	11.424
376	7.3314	7.0639	7.0881			376	11.0798	10.9682	12.0712			376	7.8153	6.9099	7.076			376	9.4854	10.7211	11.9717
377	7.9559	7.1464	6.8741			377	10.6762	10.7825	11.953			377	7.64	7.2489	7.0959			377	9.6925	10.4537	11.7824
378	7.9472	6.9735	7.7095			378	10.6485	10.5634	11.713			378	7.8021	7.3067	7.3934			378	10.1831	10.5598	10.8264
379	8.2337	6.7125	6.9671			379	10.7344	10.8275	11.6925			379	8.0053	7.3548	8.0316			379	9.5078	10.5155	11.0766
380	8.4008	7.256	7.7416			380	10.8087	10.4835	11.903			380	7.9177	6.8869	7.4392			380	9.4105	10.7973	10.824
381	8.363	7.1867	7.7188			381	10.5386	10.3636	11.9405			381	8.3153	7.0347	6.8338			381	9.4132	10.7792	11.2602
382	8.0579	6.7412	7.3497			382	11.0163	11.092	12.107			382	7.9453	7.1246	7.6418			382	10.0407	10.9951	11.1341
383	8.0826	6.8111	6.963			383	10.0753	10.7085	12.5645			383	8.1971	7.0511	7.3713			383	9.955	10.5549	11.6406
384	7.4563	6.6119	6.7486			384	10.4523	10.8775	12.1878			384	8.4135	7.1989	7.7979			384	9.8307	10.5463	10.7767
385	8.0788	7.0459	6.9247			385	10.6068	10.5219	12.3539			385	7.8442	7.1285	7.1152			385	9.5145	11.1652	10.481
386	8.0428	6.8403	7.5931			386	10.1389	10.6814	11.7955			386	7.9136	6.9496	7.408			386	9.5791	10.9241	10.7516
387	8.2538	6.8972	7.1352			387	10.2743	10.7226	11.9368			387	7.8164	7.0045	7.4158			387	9.6513	10.7213	11.0955
388	8.4575	7.146	7.0354			388	10.3036	10.8163	11.7101			388	8.174	6.9754	7.3404			388	9.8635	10.7692	10.8843
389	7.881	7.2044	7.0145			389	10.7613	10.6894	11.7229			389	7.7172	7.4689	7.1007			389	9.8306	10.4773	11.3896
390	7.7653	6.7035	7.0383			390	10.863	11.0448	12.1737			390	7.9352	7.1602	7.3177			390	9.5491	10.7568	10.522
391	7.9719	7.0492	7.1816			391	10.7084	10.5847	11.8506			391	7.6861	7.2687	7.1052			391	9.6435	10.6766	10.6615
392	7.9047	6.9379	6.8055			392	9.8489	10.666	12.2021			392	7.8875	7.6208	7.7874			392	9.4195	10.7809	10.8009
393	7.7107	6.7282	7.1056			393	10.3578	10.4543	12.2574			393	7.9436	7.4822	7.476			393	9.5972	11.292	10.8384
394	7.9422	7.0193	7.136			394	10.5612	10.6346	12.3654			394	7.4491	7.2363	7.2541			394	10.0523	11.207	11.1638
395	8.0722	6.6865	7.2903			395	10.7887	11.1349	12.1052			395	7.5122	7.7322	7.4621			395	9.6534	10.6052	11.1459
396	8.2075	7.1459	6.8291			396	11.1346	10.7582	12.3834			396	8.275	7.424	7.6296			396	9.8055	10.5864	10.957
397	7.4721	6.9983	7.5839			397	10.8157	10.6965	12.4026			397	8.1667	7.1655	7.2836			397	9.6763	10.722	11.187
398	7.3153	6.7663	7.0368			398	11.6797	10.8647	12.6286			398	7.6823	6.9747	7.7679			398	9.5495	10.6671	10.6392
399	7.7126	7.3103	7.2948			399	10.8549	10.6266	12.1151			399	7.9642	6.8924	7.2914			399	9.2971	10.7622	11.071
400	7.7125	6.9978	7.0837			400	10.7261	10.4675	12.0043			400	6.9075	7.0845	6.8652			400	9.7221	11.0849	11.1332
401	7.7364	7.0757	6.9252			401	10.3893	10.5954	12.267			401	6.9442	6.8552	7.4276			401	9.4988	10.7371	11.2913
402	8.0138	6.8051	7.5741			402	10.9093	11.1067	12.1429			402	8.0302	6.9217	6.7698			402	9.0406	10.7185	10.8335
403	7.6071	6.8464	7.0454			403	10.7682	10.7882	11.6148			403	7.7465	7.4092	7.4715			403	9.705	10.4189	10.8959
404	8.0522	6.9403	6.8894			404	10.6621	10.8128	11.8571			404	7.976	6.8275	7.1533			404	9.4531	11.0737	11.4875
405	7.7001	6.625	7.4664			405	10.7216	10.6855	11.8665			405	7.9672	7.2055	7.4597			405	10.1794	10.9019	10.8639
406	7.59	6.9858	7.3571			406	11.1883	11.0162	12.1255			406	8.0317	7.229	7.4395			406	10.2241	10.6967	10.5218
407	7.5828	6.4672	7.7294			407	11.1157	10.7654	10.8292			407	7.5617	7.0972	7.8372			407	9.8785	10.8123	10.1637
408	7.8628	6.9567	7.4166			408	11.2271	10.6238	11.5413			408	8.054	6.8608	6.9841			408	10.1349	11.0971	10.8282
409	8.6673	6.828	6.8973			409	10.278	10.8357	11.6768			409	8.2139	7.1493	7.0929			409	10.0601	10.939	10.5848
410	7.3862	6.3552	7.0555			410	11.0258	10.945	11.8256			410	8.0365	7.0948	6.9333			410	9.7438	10.4821	10.9113
411	7.6443	6.7461	7.8631			411	11.5555	11.0041	11.5208			411	8.0822	6.9267	7.5898			411	9.8589	11.0486	10.6638
412	7.8536	6.8569	6.9134			412	10.967	10.6213	12.0292			412	7.398	7.3998	6.6814			412	9.7053	10.726	10.6736
413	8.0412	7.0095	6.8942			413	10.7796	10.6419	12.219			413	7.4548	7.1325	7.3743			413	10.3539	10.8018	10.3739
414	8.0098	6.5986	6.7764			414	11.188	10.4601	12.0565			414	7.6635	7.1856	7.2654			414	10.4473	10.6572	10.8334
415	7.4413	7.0011	7.1088			415	10.766	10.4317	12.3423			415	7.7278	6.7699	7.3196			415	9.7131	10.5828	11.0531
416	7.9446	7.0581	7.2176			416	11.3422	10.8031	12.2495			416	8.1861	7.1287	7.1379			416	9.7381	10.9107	10.7796
417	7.6583	6.8362	6.4593			417	11.4645	10.422	12.3185			417	7.6575	7.1543	7.4161			417	10.604	11.0371	10.6849
418	7.7826	7.0599	6.9468			418	11.021	10.4069	12.2973			418	7.7872	7.2788	7.1025			418	10.3501	11.283	10.7126
419	7.8845	7.0043	6.8493			419	10.995	10.7047	12.3684			419	7.4628	6.9011	7.4475			419	10.0397	10.3881	10.6603
420	7.8	6.7024	6.9594			420	10.7396	10.9463	12.3964			420	7.5591	6.7551	7.5003			420	10.1059	11.056	10.6963
421	7.1937	6.7653	7.0846			421	11.3922	10.4884	11.6615			421	7.4642	7.3113	7.4446			421	10.0857	10.7629	10.4558
422	7.9048	6.8899	6.8889			422	11.1794	10.9218	12.452			422	8.1187	7.2522	7.4759			422	9.8869	11.029	10.2327
423	8.1124	6.8897	6.8774			423	10.6826	10.3012	12.182			423	7.0744	7.3426	7.3534			423	9.7841	10.6806	10.8016
424	8.1253	7.0157	7.0578			424	11.1476	10.7935	12.5412			424	7.6247	6.8909	7.2868			424	9.9387	11.1524	10.6559
425	7.7288	7.0811	7.05			425	10.7836	10.6399	12.1048			425	7.9721	7.1973	7.1011			425	10.1817	11.0114	10.444
426	7.5866	6.8205	6.9575			426	11.0112	10.798	12.2404			426	8.012	6.6693	7.5807			426	10.2928	11.358	10.7191
427	7.2304	6.9934	7.0157			427	11.3138	10.6464	11.9307			427	7.9397	6.746	7.4947			427	9.5389	11.5663	10.9871
428	7.9233	6.8834	7.0542			428	11.3097	10.8655	12.4889			428	8.0443	6.8622	7.9219			428	9.7321	10.9904	11.2018
429	7.4918	6.7594	6.7739			429	11.1858	10.9138	11.8754			429	7.8803	7.0724	7.8477			429	9.9213	11.0047	10.5844
430	7.8677	7.0602	7.1946			430	11.0243	10.8413	11.9625			430	8.0484	7.1565	7.2112			430	9.5984	10.9327	10.9465
431	7.7409	7.0161	6.9795			431	10.7232	10.7821	12.157			431	7.9107	7.4016	7.2477			431	9.9816	10.5175	10.4166
432	7.4482	6.4746	7.1244			432	11.6002	11.2507	12.108			432	7.9139	7.2091	7.328			432	9.6649	10.6861	10.1473
433	8.0212	6.9971	7.2146			433	11.3531	10.8538	12.3627			433	7.9986	7.3619	7.2384			433	9.9649	10.3099	10.8767
434	8.1681	7.2874	6.7861			434	11.0116	10.5923	12.052			434	7.5969	7.391	7.5054			434	9.4839	10.986	10.7537
435	7.971	6.8094	7.0688			435	11.1096	10.6681	12.7823			435	7.8419	7.3302	7.1439			435	10.0889	10.3252	10.7697
436	8.0731	6.6864	7.0447			436	10.9428	10.8823	12.6214			436	8.5472	7.4326	7.7451			436	9.5081	10.2982	10.4556
437	7.9998	6.6988	7.4595			437	11.8381	10.5408	12.1257			437	7.8177	7.2849	7.3902			437	9.2853	10.7362	10.5612
438	7.9094	6.7485	7.3324			438	11.7429	10.6606	12.792			438	7.6512	7.1044	7.4014			438	9.7968	10.7796	10.0355
439	7.7278	6.8737	7.036			439	11.7121	10.7482	12.4579			439	7.8924	7.2106	7.8219			439	9.7393	10.8069	10.5117
440	7.5713	6.7894	7.163			440	10.9168	10.4055	12.0011			440	7.9388	7.0349	7.2168			440	9.9148	10.2907	11.1003
441	8.5876	7.3061	6.735			441	10.4266	10.7701	12.5029			441	8.1931	6.6121	7.5192			441	9.8483	10.6788	10.6665
442	7.8947	6.4518	7.4003			442	10.9321	11.1415	11.9036			442	7.5791	6.9719	7.1894			442	9.7798	10.8804	10.8274
443	7.9056	6.8795	7.0593			443	11.1567	10.6244	12.2785			443	8.1812	7.2363	7.1223			443	9.6583	10.6454	10.7655
444	7.9866	6.9374	6.991			444	10.9559	10.8002	11.9274			444	8.442	7.6533	7.3359			444	9.7329	10.6784	10.9349
445	7.7972	6.8421	7.0163			445	10.7308	10.5988	12.4516			445	7.6996	7.0178	7.4817			445	9.845	10.6658	10.8652
446	8.2647	6.8415	6.7034			446	11.2155	10.9095	12.217			446	7.9689	7.7284	7.3075			446	9.7532	10.5473	11.2136
447	8.0017	7.0775	6.8545			447	10.5088	11.5418	12.1033			447	8.4889	7.0877	7.0075			447	9.4177	10.5793	11.398
448	8.0702	6.7936	7.2858			448	11.0881	10.9578	12.1568			448	7.8139	7.3638	7.1678			448	10.2503	10.5343	11.1436
449	7.5239	6.4982	7.3174			449	10.6782	11.0453	12.4696			449	7.6151	7.2757	7.5884			449	9.8043	10.5801	11.0003
450	7.888	6.582	7.1419			450	11.1273	10.8248	12.01			450	8.199	6.8185	7.2803			450	9.8693	11.1838	11.0025
451	7.7466	6.4007	7.1368			451	11.0235	10.5871	11.9964			451	8.0428	7.4068	7.516			451	10.2168	10.7675	10.7363
452	7.3967	6.9408	6.9958			452	11.2829	10.3952	11.9137			452	7.9021	7.0483	7.6186			452	10.5181	10.6961	10.7678
453	7.7877	6.7976	7.0859			453	11.2943	10.9213	12.2061			453	8.4477	7.4552	7.2786			453	9.939	10.5966	10.8459
454	7.0953	7.2312	7.1451			454	12.2937	10.5478	11.8187			454	7.5018	7.5704	6.9765			454	10.5338	10.5558	12.0638
455	7.2653	6.9545	6.561			455	11.0803	10.5666	12.4045			455	8.0096	7.3907	7.2373			455	10.4281	10.1226	10.9921
456	7.2852	6.587	7.2089			456	10.8218	11.0518	12.187			456	8.1856	7.7401	7.4718			456	9.886	10.3491	10.9316
457	7.3494	6.9337	6.8537			457	11.4608	10.8924	12.5777			457	7.8934	7.4148	7.0003			457	9.6452	10.7112	11.4233
458	7.08	6.7743	7.0366			458	12.1398	10.773	12.5917			458	8.1747	6.8974	7.3096			458	9.4992	10.4273	10.7597
459	7.4589	6.7321	6.8134			459	11.4001	11.2734	12.2752			459	8.5213	7.9718	7.9637			459	9.7737	10.6096	10.7703
460	7.5815	6.6591	6.8041			460	11.2025	10.7039	12.2643			460	7.8965	7.0457	7.585			460	10.0038	10.4941	10.9512
461	7.573	6.7995	6.9189			461	11.0896	10.6379	12.1869			461	8.1175	7.1374	7.6195			461	10.189	11.1622	11.3036
462	7.5297	6.7478	6.8779			462	11.1496	10.6034	12.3868			462	7.9629	7.1619	7.3563			462	10.2051	11.1413	11.0873
463	7.4365	6.7908	7.1162			463	10.9508	10.243	12.2033			463	8.3538	7.1839	7.4908			463	10.29	10.89	11.3805
464	7.3347	6.4614	7.3365			464	10.7969	11.0075	11.7338			464	8.1055	7.2496	6.9325			464	10.2339	10.4841	11.8056
465	8.0849	7.1746	7.279			465	10.8775	10.8938	12.2066			465	8.062	6.8378	7.1712			465	10.483	10.597	11.7099
466	7.61	6.6794	6.8097			466	11.1732	10.8143	12.8557			466	7.9322	7.4704	7.2929			466	9.6071	10.4489	11.3949
467	8.3125	6.5496	7.088			467	10.7774	10.6144	12.4721			467	8.4555	7.2315	6.9291			467	8.9544	11.1431	11.2206
468	7.4793	7.1096	6.9115			468	11.3214	10.8424	12.1005			468	7.5993	7.1785	7.7189			468	9.9468	11.1561	10.9531
469	7.5559	7.1454	6.5659			469	11.7182	10.6522	12.4295			469	7.7636	7.5431	7.3161			469	10.2653	10.9339	11.1964
470	7.3077	7.1638	6.974			470	11.0338	10.4263	12.5243			470	8.3255	6.8389	7.4941			470	10.1773	10.6395	11.487
471	7.8437	6.5846	6.8348			471	11.0385	10.5588	12.3588			471	8.1235	7.0112	7.0917			471	9.3589	10.7612	11.3046
472	7.4001	7.049	7.3109			472	11.1126	10.6261	12.5201			472	8.2198	6.9448	7.1268			472	9.8269	10.8334	11.5969
473	7.8913	6.747	7.4556			473	10.6783	10.8672	12.7788			473	7.888	6.9668	7.6501			473	9.6024	10.6739	10.6494
474	7.6183	6.6724	7.1565			474	11.3365	10.7809	12.2189			474	8.2095	6.8294	7.738			474	9.5868	11.0491	11.0279
475	7.6372	6.7309	6.9718			475	10.8807	10.558	12.4396			475	7.699	7.1881	7.2656			475	9.9783	10.6753	11.831
476	8.28	6.9321	7.3701			476	10.7655	10.7633	11.7532			476	7.4685	7.5196	7.1541			476	9.9991	10.3357	11.529
477	7.3123	6.9946	6.8627			477	10.9489	10.7028	12.0303			477	7.4311	7.2036	7.3187			477	10.0936	10.9982	11.3789
478	7.6283	6.7107	6.8671			478	11.0793	10.5168	12.5162			478	7.3474	7.0807	7.6421			478	10.1826	10.4521	10.8932
479	7.3572	6.8668	6.9569			479	10.8229	10.4044	12.8687			479	7.9082	7.1647	7.9211			479	9.9699	10.294	10.2266
480	7.97	6.9875	6.9592			480	10.6482	10.42	12.4035			480	7.6854	7.0449	7.181			480	10.2073	10.777	10.7715
481	7.8025	6.9765	6.9705			481	10.8475	11.051	12.2515			481	7.8089	7.4501	7.7458			481	9.9813	10.7654	10.3587
482	7.636	6.5008	7.0431			482	10.3979	10.7497	12.0995			482	7.5276	7.4972	7.3303			482	10.0815	10.6829	11.4046
483	7.7784	6.6442	6.8221			483	10.947	10.9387	12.4266			483	8.3935	6.866	7.2355			483	9.8395	10.9424	11.3087
484	7.7143	6.9058	7.0193			484	11.502	10.8296	12.3347			484	7.7971	7.5266	7.0219			484	10.1382	10.7293	11.4162
485	7.5007	6.7744	7.258			485	10.7116	10.8248	12.411			485	8.6244	7.0057	7.859			485	10.145	11.0045	10.5552
486	7.7746	7.2654	6.7737			486	10.4186	10.6101	12.7749			486	7.7245	7.3473	7.143			486	10.1987	11.1004	11.3998
487	7.7625	6.8826	7.4013			487	10.6896	10.7502	12.1594			487	7.9444	7.1567	7.1721			487	10.3321	11.0878	11.1515
488	8.1497	6.8504	7.2714			488	10.786	10.7861	12.1972			488	8.0046	7.426	7.5468			488	9.9915	10.9581	10.6883
489	7.9392	6.6273	7.4007			489	10.3594	10.7254	11.8421			489	7.862	7.2744	7.0776			489	9.8054	10.8009	10.8971
490	8.5249	7.0028	6.8282			490	10.3762	11.151	12.1706			490	7.9496	7.1993	7.1486			490	10.4078	10.9101	11.0185
491	7.9715	6.9971	7.1109			491	10.9914	10.9021	12.3245			491	7.384	7.082	7.0933			491	9.8558	10.7512	11.3502
492	7.5962	7.2868	7.4161			492	11.2678	10.3095	12.2844			492	7.6776	7.0082	7.1726			492	10.0809	10.9056	11.6668
493	7.4576	6.7091	7.1072			493	10.8936	10.8004	12.259			493	7.3566	6.9662	7.2203			493	10.1853	10.7531	11.1125
494	7.5104	7.1296	6.9113			494	10.9908	10.8786	12.7708			494	7.7724	7.1072	7.1975			494	9.8689	10.8735	11.1993
495	7.7378	6.9342	7.299			495	10.5042	10.7768	12.4824			495	7.7946	7.3709	7.1328			495	10.5444	10.617	11.3403
496	7.5083	6.3743	6.5828			496	11.0576	10.6942	12.1528			496	8.4099	6.8982	7.5206			496	10.2012	10.6962	10.8867
497	7.7949	7.0271	7.016			497	10.806	11.1639	12.7066			497	8.0035	7.0645	7.2783			497	9.893	11.1167	11.3829
498	7.7932	6.7172	6.6374			498	11.2729	10.8468	12.5382			498	8.0973	7.032	7.3952			498	9.02	10.5532	11.4415
499	7.4762	6.9034	6.6653			499	11.212	10.8345	12.816			499	8.4809	6.811	7.8402			499	9.4509	10.9754	10.3685
500	7.6685	7.0876	6.9967			500	10.6065	11.0206	12.8357			500	7.8725	7.4506	7.3454			500	10.0351	10.6363	10.9787
501	7.3176	6.7592	6.7926			501	10.7618	10.8292	12.6982			501	7.9156	6.7767	7.7882			501	10.0471	10.6202	10.706
502	7.5534	6.7795	6.799			502	10.6206	10.805	13.2173			502	7.9882	7.1045	7.5571			502	10.1093	11.2477	10.7773
503	7.2509	6.9261	6.9895			503	10.551	11.1033	12.6267			503	7.9302	7.2029	7.1994			503	10.0264	10.7925	10.9456
504	7.7815	6.9224	6.8248			504	11.0611	10.8849	12.9815			504	8.6277	7.1034	7.3024			504	9.5756	10.7758	11.2559
505	7.7621	6.8748	7.175			505	10.9777	10.8257	12.6844			505	8.3969	7.5761	7.4964			505	9.2815	10.7702	10.8329
506	7.3209	6.9979	6.8347			506	10.6109	10.7985	12.9458			506	8.2317	7.1654	7.297			506	9.5565	10.846	10.6627
507	7.8068	7.2861	6.9371			507	10.9652	10.6677	12.6525			507	8.4539	7.2882	7.6998			507	9.1476	10.5261	11.2001
508	7.9721	6.9067	7.3137			508	11.3193	10.9246	12.4458			508	8.2022	7.4417	7.193			508	10.2371	10.5427	11.2406
509	7.5053	6.6757	6.7792			509	11.473	10.9004	12.6977			509	8.2862	7.5485	7.4435			509	9.7165	10.5708	10.9744
510	7.4469	6.9145	6.8225			510	11.7238	10.798	12.2389			510	8.4357	6.955	7.5751			510	9.9112	10.4771	11.2196
511	7.7205	6.8881	6.9387			511	11.2468	11.1045	12.7332			511	8.4107	7.4155	7.1704			511	10.0643	10.731	11.0014
512	7.4931	7.5987	6.864			512	11.8132	10.7772	12.5421			512	7.5612	7.1603	7.8129			512	10.2983	10.6918	10.8939
513	7.5069	7.1011	7.033			513	11.3234	10.9573	12.5743			513	8.008	7.4038	7.6121			513	9.988	10.5058	10.696
514	7.5267	6.9674	7.0006			514	12.6582	11.296	12.6985			514	8.4169	7.3188	7.4068			514	9.6162	10.4626	11.0475
515	7.0792	6.8223	6.8814			515	11.9057	10.6472	12.2571			515	7.982	6.8418	7.5403			515	10.2553	10.9251	11.0613
516	7.3889	7.1789	7.2855			516	12.2648	10.6188	12.5599			516	7.807	7.6107	7.7703			516	9.9921	10.3984	11.0384
517	7.628	7.0087	6.9698			517	11.613	10.8206	12.4415			517	7.933	6.8816	7.2691			517	9.7605	10.9557	11.2264
518	7.4273	6.4769	6.8205			518	12.178	11.2535	12.343			518	7.8224	7.1239	7.4352			518	9.6559	10.8912	10.8945
519	7.5431	6.6151	6.7135			519	11.8732	11.1517	13.0702			519	7.6221	7.0746	7.4054			519	10.2111	10.9972	11.0144
520	7.5964	6.5582	6.6884			520	11.5164	11.0689	12.8204			520	7.7417	7.1871	7.8107			520	9.7237	11.2578	10.5696
521	7.5351	6.7562	7.045			521	11.7339	11.4329	12.5652			521	8.1888	7.554	7.8436			521	9.4735	10.2868	10.4482
522	7.3089	7.0496	6.7957			522	11.6679	11.2368	12.3356			522	7.8805	7.751	7.1356			522	10.2204	10.9806	10.8181
523	7.6516	6.5459	6.8424			523	11.3975	10.6978	13.1462			523	7.6167	7.0012	7.1298			523	10.0963	11.0785	10.906
524	7.9147	6.5591	6.8955			524	11.4106	10.6029	12.5266			524	7.5915	7.0788	7.1604			524	9.7605	10.6098	10.8659
525	7.529	6.8127	6.8597			525	11.5195	10.6612	12.3392			525	7.4019	7.2155	7.3145			525	10.0084	11.1858	10.9614
526	7.6746	7.0016	6.9542			526	11.4608	10.7891	12.4654			526	7.9107	7.6053	7.2764			526	9.4703	10.9861	11.265
527	7.5316	6.7571	6.7755			527	11.7279	10.8804	12.4051			527	8.1065	7.2402	7.3224			527	9.9178	11.0839	11.1023
528	7.4344	6.921	7.3134			528	11.569	10.5888	12.2248			528	7.3991	7.1352	6.6776			528	9.9741	10.3466	11.2623
529	7.7769	6.8418	7.0234			529	11.2056	10.9844	12.3798			529	7.4935	7.6279	6.9521			529	10.509	10.0409	11.0621
530	7.3328	6.8497	6.9744			530	11.4407	10.9056	11.7666			530	7.7113	7.1878	7.4871			530	9.4825	10.6756	10.7597
531	7.8144	7.2079	7.1329			531	11.4292	10.5762	12.26			531	7.9979	7.8177	7.4538			531	9.4774	10.8108	11.0967
532	7.7039	7.0295	7.1274			532	11.4209	10.8124	11.9075			532	7.989	7.6421	7.6947			532	9.5193	10.7081	10.7803
533	7.3796	6.8864	6.9754			533	11.6266	10.5273	12.1403			533	8.0047	6.8966	8.0415			533	9.6747	11.3703	10.8252
534	7.1403	7.2705	6.9222			534	11.8239	10.506	12.4505			534	7.9159	7.0725	6.973			534	9.7951	10.7165	10.7729
535	7.4771	6.8548	6.6978			535	11.6549	11.026	12.5056			535	8.0661	7.7912	7.4691			535	9.7539	10.6702	10.4087
536	7.7362	7.2338	7.0913			536	11.8354	11.035	12.5578			536	7.8621	7.133	6.988			536	9.8834	10.7453	10.9869
537	7.4852	6.5863	7.2499			537	12.0488	10.9783	12.5937			537	7.6943	7.5576	7.1101			537	10.1049	11.0203	10.854
538	7.8075	6.706	7.6089			538	12.1988	10.5641	12.0735			538	7.5844	6.9916	7.5568			538	9.6131	10.5589	10.8986
539	7.8257	6.6118	7.3691			539	11.6832	11.0941	12.4218			539	7.8602	7.284	7.43			539	9.5672	11.1219	11.1789
540	7.1157	6.8463	6.9006			540	12.01	10.5945	11.9524			540	7.6437	7.2172	6.9924			540	9.8299	10.9896	11.1887
541	7.8681	6.4707	6.7743			541	11.4696	10.6551	12.3698			541	8.0492	7.3759	7.4832			541	9.6885	10.2762	11.2933
542	7.4794	6.5354	6.7159			542	11.5238	10.9817	12.3494			542	8.1458	7.1665	7.5412			542	10.0486	10.7287	10.5758
543	7.7942	6.8728	6.9702			543	11.936	10.9705	12.651			543	7.7362	7.5219	7.2863			543	10.1798	10.4027	11.3811
544	7.8098	6.86	7.1104			544	11.9485	10.7465	12.0933			544	7.9239	7.0471	8.0751			544	10.3203	10.6135	11.1845
545	7.9794	6.7564	6.8259			545	11.9087	10.8402	12.062			545	7.7919	6.8747	7.9392			545	11.4603	10.62	10.7283
546	7.2366	6.7253	7.066			546	11.4278	11.094	12.0717			546	7.95	6.93	8.4172			546	10.6522	10.9152	10.7367
547	7.6985	6.8831	7.2579			547	12.0843	11.0048	11.9672			547	7.3052	7.3513	6.4424			547	11.3464	10.6304	11.3135
548	7.1353	6.8758	7.304			548	11.671	10.8271	11.868			548	7.5347	7.1141	7.6484			548	10.8588	11.0016	11.023
549	7.2767	6.8812	7.0728			549	11.2451	10.9502	11.8272			549	7.421	7.0813	7.6716			549	11.1452	10.6566	10.9015
550	7.2929	7.1571	6.995			550	11.1354	10.6548	12.324			550	6.8963	6.8257	7.4841			550	11.1316	10.875	11.48
551	7.7636	6.7751	7.3104			551	11.6353	10.9564	12.2252			551	7.5775	6.9636	7.4285			551	11.0724	10.6663	10.9544
552	8.1612	6.9112	7.003			552	11.8503	10.7178	11.6795			552	7.5279	7.3357	7.4879			552	11.0829	10.4125	10.9054
553	7.5286	6.8955	7.3344			553	11.0365	10.8758	13.0568			553	7.3588	7.0208	7.2186			553	10.6607	10.5358	10.8244
554	7.7333	6.7676	6.6189			554	11.9231	10.9186	12.1307			554	7.5405	7.1561	7.7484			554	11.0372	10.5977	10.7046
555	7.2698	7.1783	6.8503			555	11.774	10.6879	11.9493			555	7.2647	6.9804	8.2136			555	11.1394	11.0395	9.907
556	7.3122	7.015	6.7983			556	11.5632	10.9144	12.3578			556	7.2019	7.2355	7.0116			556	10.7233	10.4421	11.3927
557	7.6283	7.0304	6.8544			557	11.944	10.6146	12.33			557	7.467	7.3547	8.0678			557	11.5676	10.8238	11.0157
558	7.6235	6.4547	7.0295			558	11.6468	10.8289	12.7503			558	7.1965	7.3317	6.9981			558	11.1387	11.1064	11.3508
559	7.6107	6.8377	7.0157			559	12.3435	11.0648	12.4652			559	7.3801	7.3349	6.9589			559	11.1227	10.8039	11.2711
560	8.0303	6.795	6.6951			560	11.9844	11.0223	12.5231			560	6.9471	7.0719	7.4207			560	11.4956	10.6343	11.1478
561	7.2768	6.8024	7.2117			561	11.5458	10.8632	12.5267			561	6.9694	7.1329	7.4226			561	10.9078	10.2746	11.0611
562	7.9198	6.5885	7.0413			562	11.9373	10.8006	12.5101			562	7.6861	7.0873	7.2925			562	11.1435	11.0309	10.5151
563	7.2156	6.9001	6.8116			563	11.9999	10.5613	12.6263			563	7.0685	6.9797	7.2434			563	11.3453	10.6186	11.0487
564	7.6242	6.7617	7.1399			564	12.2319	11.0196	12.0789			564	7.0508	6.9397	7.9695			564	11.5628	10.8027	10.8298
565	7.7542	6.938	6.8082			565	11.7347	10.4798	12.3719			565	6.9604	7.0955	7.1639			565	11.565	10.6172	10.6077
566	7.5837	7.0214	6.8516			566	11.8051	10.5041	12.544			566	7.1431	7.0089	7.4965			566	10.7913	10.4184	10.1701
567	7.3471	6.8998	6.9601			567	11.8932	10.7656	11.7476			567	6.6367	7.2897	7.3152			567	11.1247	10.4149	11.046
568	7.5391	6.8089	6.8244			568	11.5344	11.0964	12.9678			568	6.8151	7.4971	7.7839			568	11.2261	10.1051	10.9655
569	7.3417	6.7256	6.8861			569	11.3097	10.566	12.9022			569	7.1007	7.0293	7.2782			569	11.024	10.6938	11.2569
570	7.8612	6.8933	6.8025			570	12.1969	10.7924	12.0627			570	6.6985	7.5377	7.7412			570	11.0785	10.5964	11.0133
571	7.0073	6.5395	6.7811			571	12.2781	10.959	12.2708			571	7.1338	7.3708	7.471			571	10.8314	10.6749	11.7153
572	7.681	6.8342	7.0207			572	11.7111	10.6211	12.4097			572	7.2241	7.2017	7.1415			572	10.577	10.1908	10.7879
573	7.7582	7.1492	6.8001			573	11.9523	10.9211	12.4657			573	6.9902	7.2442	7.8356			573	10.8828	10.4007	11.1461
574	7.4615	6.709	7.0976			574	12.1127	11.113	12.1496			574	7.1197	7.1394	7.8332			574	10.8542	10.8381	10.7106
575	7.011	6.9604	7.0026			575	12.3057	10.9146	12.2026			575	7.3808	7.1388	7.3244			575	10.5703	10.3704	10.8174
576	7.2106	6.6955	7.0258			576	12.3347	10.6869	12.4935			576	7.0098	7.3519	7.3925			576	11.1354	10.664	10.838
577	7.8622	6.9618	6.9238			577	12.4793	11.1066	12.5			577	6.8579	6.8586	7.2121			577	10.3501	10.6445	11.2408
578	7.5847	6.762	6.7857			578	12.3422	10.7296	12.2149			578	6.9435	7.3967	7.6873			578	10.5814	10.0499	10.8847
579	7.6415	6.6655	6.7912			579	12.1226	11.0141	12.0666			579	7.406	7.2278	7.7543			579	10.466	10.3231	11.2074
580	7.6029	6.9722	7.0502			580	12.1866	10.7003	12.4597			580	6.9363	7.2461	7.927			580	10.1561	10.7572	10.9605
581	7.309	6.752	7.3041			581	12.9158	10.8617	11.9763			581	7.2912	7.1586	7.5686			581	11.2034	10.4765	10.7996
582	7.7782	6.6107	6.8784			582	12.0745	10.9749	12.6974			582	6.9096	6.9643	7.1971			582	10.7368	11.0548	11.3931
583	7.4851	6.7159	7.1578			583	11.7731	11.1287	12.1938			583	6.7012	7.079	6.8283			583	10.6096	10.5795	10.9167
584	7.9891	6.7077	6.6913			584	12.025	11.1927	12.0433			584	7.7357	7.0809	7.3475			584	10.2751	10.7343	11.0277
585	7.5395	7.0171	7.1079			585	11.8077	11.0332	12.5737			585	7.0575	7.139	7.4806			585	10.3805	10.41	11.1692
586	7.6795	6.8833	7.0188			586	12.0501	11.0466	12.1624			586	7.2105	6.8021	7.7695			586	10.3508	11.0508	11.9214
587	7.483	6.6984	7.259			587	12.22	10.8702	12.1218			587	7.1928	7.0236	7.5024			587	10.5872	10.948	11.1481
588	7.4611	6.7685	6.9201			588	12.2418	10.2966	12.1327			588	7.3775	6.8983	7.3848			588	10.3925	11.0592	11.3443
589	6.9809	6.8571	6.6412			589	12.8759	10.9831	12.5181			589	7.2737	7.392	6.8774			589	10.2549	10.7028	11.9556
590	7.3636	6.5266	6.976			590	12.2362	11.1864	12.0359			590	7.0891	7.1378	7.1964			590	10.2226	11.0271	11.4521
591	7.3131	7.1041	6.7836			591	12.692	10.8895	12.7117			591	6.7066	7.4267	7.0781			591	10.6952	10.9772	11.0851
592	7.3557	6.6215	7.2518			592	12.3842	10.721	12.0521			592	7.2875	7.1829	7.6306			592	10.1739	10.8308	11.3148
593	7.2564	6.7243	7.2366			593	12.2635	10.5136	12.5395			593	6.8588	7.0979	7.2869			593	10.462	10.3194	11.2824
594	7.5078	7.2489	7.1307			594	12.5475	10.5344	12.257			594	7.4766	7.4646	7.4451			594	10.3437	10.4616	11.2748
595	7.1953	6.8312	6.9354			595	12.6904	10.7624	12.7997			595	7.1057	7.1824	7.3785			595	10.8243	10.5416	11.7658
596	7.4132	6.5824	6.7708			596	12.817	10.9519	12.2012			596	7.1176	7.4545	7.2417			596	10.4251	10.5609	11.5128
597	7.18	6.8389	7.2889			597	12.3423	10.8127	13.0552			597	7.0876	7.2086	7.0202			597	10.4304	10.7223	11.2885
598	7.121	6.5707	6.5208			598	12.2864	10.916	12.2582			598	6.9755	6.8581	7.5267			598	10.4433	10.7324	11.1273
599	7.5362	7.0971	6.9136			599	12.2642	10.7332	12.6286			599	6.909	7.5557	7.461			599	10.5421	10.4605	10.9371
600	6.8934	7.1161	7.0315			600	12.1036	10.3008	12.9165			600	7.4505	7.1038	7.4013			600	10.6698	10.5672	11.245
601	7.5256	6.4489	7.4168			601	11.7088	11.0221	12.5332			601	7.1869	7.0468	7.4612			601	10.2036	11.0101	11.4556
602	7.1429	6.8239	7.294			602	12.079	10.8993	11.994			602	7.468	7.1863	7.1468			602	10.9792	10.7447	11.3125
603	7.268	7.0828	6.5375			603	11.6722	10.8789	12.6485			603	6.9933	7.4549	7.2812			603	11.3044	10.5376	11.3884
604	7.6472	6.9348	7.1746			604	11.6883	10.893	12.3759			604	7.1565	7.2188	8.0505			604	10.4906	10.9673	11.5075
605	7.0192	6.6384	6.3022			605	12.4673	11.2218	12.8012			605	7.1477	6.7079	7.3816			605	10.3029	11.101	11.4436
606	7.4491	7.3217	6.8817			606	12.2501	10.7885	12.2932			606	7.1804	6.7891	7.5533			606	10.8221	10.68	11.3414
607	7.1446	6.8596	6.7141			607	11.9217	10.9083	12.5486			607	7.1631	6.5012	7.3293			607	11.1904	11.2491	10.9418
608	7.1086	7.1064	6.8984			608	11.8692	10.9807	12.6028			608	7.4657	6.7592	7.461			608	10.9348	10.6863	11.4408
609	7.3097	7.1635	7.1464			609	12.1273	10.4964	12.5321			609	7.5565	7.0469	8.0898			609	10.6041	10.6725	10.7512
610	7.5	7.3957	7.0977			610	11.451	10.7899	12.8303			610	7.0915	7.0937	7.2131			610	10.4652	11.2501	11.6073
611	7.274	6.9951	6.9001			611	11.5475	10.661	12.8054			611	7.3024	6.9118	7.6185			611	10.7339	10.9188	11.2953
612	6.9295	6.446	6.847			612	12.0751	10.7278	12.6974			612	6.7936	6.9042	7.295			612	10.6797	10.6716	11.2371
613	7.2773	6.6633	6.9681			613	11.0422	10.9294	11.8576			613	7.0735	6.9725	7.2771			613	10.5702	10.7201	10.717
614	7.1003	7.2178	6.8031			614	12.1328	10.9466	11.8465			614	7.1038	6.8667	7.5498			614	10.8702	10.8169	11.0065
615	7.7416	6.9461	7.3265			615	11.561	10.7637	12.3968			615	7.7722	6.7632	7.7423			615	10.0632	11.6244	10.9755
616	7.7225	6.783	6.8929			616	10.9611	10.9003	12.65			616	6.9131	7.0555	7.0486			616	11.2645	10.5171	11.5458
617	7.9843	6.8743	7.1128			617	11.1452	10.8518	12.1554			617	7.5622	7.1688	7.5437			617	10.903	10.876	10.9237
618	7.0612	6.8044	6.8562			618	11.4409	10.6161	12.4254			618	6.8932	7.0782	7.9996			618	10.3958	10.8343	10.6997
619	7.6321	6.9241	6.8363			619	10.841	10.6974	11.9589			619	7.1352	7.2333	7.691			619	10.3778	10.8186	11.2319
620	8.0251	7.0433	6.5815			620	10.8893	10.6149	12.3601			620	7.3855	6.9365	7.1361			620	10.3898	10.5563	11.353
621	7.6271	6.8487	6.8557			621	10.9697	10.5999	12.1145			621	7.5177	7.0084	7.7218			621	9.8047	10.6455	11.1856
622	7.8415	6.8597	7.0657			622	11.138	10.5694	11.5135			622	7.3232	7.1122	7.3725			622	10.153	11.003	11.0489
623	7.8235	7.8207	6.8646			623	10.886	10.4135	12.5616			623	7.1512	7.0504	7.0974			623	10.3461	10.8871	11.3715
624	7.6234	7.0057	6.8955			624	11.0235	10.2877	12.5864			624	7.1966	7.5434	7.7771			624	9.9012	10.9348	11.2152
625	7.647	7.1699	6.7478			625	10.9755	10.8403	12.4163			625	6.995	7.0829	7.6309			625	10.0581	10.5495	11.7006
626	7.8252	7.0491	6.8659			626	10.7211	11.1073	12.8008			626	7.5186	6.7986	7.5012			626	9.9781	10.5069	11.4587
627	8.2345	6.8532	6.6037			627	11.3049	10.7088	12.3827			627	7.0799	7.1742	7.3663			627	10.1658	10.8898	11.254
628	8.9496	7.0829	6.8715			628	11.1559	10.8091	12.2833			628	7.6988	7.2391	7.4787			628	10.0366	10.7371	10.7904
629	9.137	6.957	6.9961			629	10.8232	10.5778	12.3297			629	7.2162	7.0201	7.625			629	10.201	11.4289	11.0051
630	8.9493	6.8828	6.8027			630	11.3866	10.6941	13.1123			630	6.8497	6.9071	7.1403			630	9.6219	10.5016	11.4026
631	9.032	6.8999	6.8346			631	11.7575	10.7178	12.7918			631	7.0997	7.1379	7.2168			631	9.9047	10.9771	11.7354
632	8.2549	6.9656	7.0489			632	11.0488	10.8845	12.6302			632	6.9274	6.9705	7.2508			632	10.0632	10.8175	11.3791
633	8.8606	7.1453	7.1196			633	10.7654	11.2279	12.3875			633	7.3616	7.3158	6.8762			633	9.4515	10.8381	11.7209
634	9.042	6.9314	7.0172			634	10.8982	11.244	12.563			634	7.1136	7.1218	7.108			634	10.2428	10.524	11.5369
635	8.875	6.8749	6.9422			635	11.3451	10.5156	12.5531			635	7.4262	6.9979	7.3505			635	10.1616	10.7692	11.3481
636	8.6545	6.8927	6.7843			636	11.0943	10.7227	12.3475			636	7.6549	7.3751	6.8953			636	10.0213	10.7205	11.5064
637	8.697	7.1256	6.9199			637	10.8163	11.1077	12.4703			637	7.3533	7.1238	7.8352			637	10.6778	11.0139	11.0127
638	8.44	6.9563	7.1923			638	10.7619	11.2674	12.905			638	7.0577	7.2092	7.1337			638	10.7983	10.9515	10.9462
639	8.5699	7.4678	6.9614			639	11.2906	10.5218	12.5664			639	7.1457	7.6276	7.2886			639	11.0484	10.7376	11.5151
640	7.964	6.9218	7.1115			640	10.9024	10.9359	12.3813			640	6.9534	7.0391	7.5867			640	10.6611	11.0011	11.1252
641	8.3968	6.9971	6.8944			641	10.8543	10.5315	12.8224			641	6.956	7.1468	7.2667			641	11.0662	10.922	10.8891
642	8.5774	6.9005	7.053			642	10.9352	10.9381	12.5841			642	7.1296	6.8414	7.5944			642	10.2106	11.0788	11.2182
643	8.903	6.7482	6.6742			643	11.2684	10.8878	12.5397			643	7.1669	7.2387	7.1553			643	11.0173	10.7179	11.254
644	8.3251	6.9244	6.7438			644	10.845	10.9801	12.9117			644	7.029	7.1601	6.9069			644	10.4416	10.737	11.2116
645	8.8297	7.1723	6.9471			645	10.8041	10.9548	12.6098			645	6.7098	7.2217	7.116			645	10.7334	11.2053	10.9186
646	8.6803	6.9614	7.1943			646	11.0543	10.7229	12.7253			646	6.9097	7.1793	7.1401			646	11.1559	10.7518	11.0451
647	8.493	6.7005	6.6792			647	11.0931	11.44	12.8937			647	7.0705	7.5746	7.6006			647	10.217	10.3512	10.587
648	8.6727	7.3206	7.1462			648	10.9185	11.1064	12.5891			648	7.2226	7.0805	7.131			648	10.6045	10.8997	10.8426
649	8.4444	7.4756	7.1714			649	10.7491	11.1186	12.422			649	6.7108	6.6411	7.1378			649	10.7983	11.4481	11.1515
650	8.6307	7.2888	7.0086			650	11.1666	10.7474	12.605			650	7.1039	6.927	7.5615			650	11.206	10.744	10.8153
651	9.0164	6.8483	6.7045			651	10.9865	11.3006	12.439			651	6.9369	7.0663	7.2056			651	11.3744	10.6884	10.8382
652	8.8614	6.5301	7.1131			652	10.8733	11.2766	12.4252			652	7.0779	7.1048	7.2667			652	11.4086	11.2677	11.5802
653	8.5198	6.7305	6.7959			653	10.9626	11.4483	12.4343			653	6.7593	7.2738	7.4001			653	11.232	10.5426	11.1514
654	8.8325	7.021	7.2064			654	11.0236	11.7855	12.373			654	6.8324	7.4573	7.4275			654	11.2713	10.8684	11.0756
655	8.887	6.9007	6.9365			655	11.3088	11.1228	12.2632			655	6.8965	7.3686	6.7757			655	10.9652	10.8176	11.4181
656	8.9563	7.4066	6.8539			656	11.7115	11.3318	12.6201			656	7.2712	7.3867	6.9533			656	10.7813	10.4355	11.0609
657	8.6027	7.06	6.7879			657	11.2153	11.1847	12.9168			657	7.0405	6.8387	7.2616			657	11.007	10.5604	10.8681
658	8.774	7.9726	7.1146			658	11.3475	11.6811	12.779			658	7.6208	6.9102	7.2877			658	10.9029	10.3001	10.4877
659	8.9036	7.5923	7.1017			659	11.1362	10.9855	12.8529			659	6.8323	7.2245	7.47			659	11.0446	10.7063	11.0757
660	8.8109	6.8433	7.0713			660	11.0665	11.3378	13.1413			660	7.0886	7.5901	7.3239			660	10.5353	10.297	11.4086
661	8.6744	6.9688	7.1813			661	11.0708	11.5334	12.7762			661	7.242	7.3079	7.0208			661	10.9429	10.6902	11.0329
662	8.8122	7.152	7.12			662	11.2627	12.0403	12.6447			662	6.6196	7.5552	7.172			662	11.3396	10.729	11.3088
663	9.1397	7.2957	6.9335			663	11.7129	10.9854	12.8104			663	6.8573	7.1424	6.9407			663	10.3366	10.7894	11.2947
664	8.9929	6.7534	7.1458			664	11.0208	11.8614	12.3398			664	7.1712	7.0897	6.9753			664	10.7391	10.138	11.3228
665	8.145	6.4656	6.9044			665	11.5069	11.3534	12.5841			665	6.9987	7.3292	7.1274			665	10.8507	10.804	11.2488
666	9.0801	7.0361	7.0497			666	12.005	11.3815	13.0832			666	7.4096	7.2442	7.3327			666	11.1372	10.6048	10.9932
667	9.3113	7.2117	7.0894			667	11.6136	10.8458	12.3642			667	6.8523	7.3923	7.4014			667	11.2374	11.3456	11.0134
668	8.3533	7.0834	6.8863			668	11.4697	10.7996	12.5197			668	7.0263	7.2213	6.8825			668	10.9185	11.0525	11.0767
669	8.6087	7.085	7.3784			669	11.2683	11.1455	12.2151			669	6.9855	7.5384	7.3379			669	10.9894	11.7141	10.9683
670	8.8213	7.048	6.728			670	11.5763	10.9999	12.5167			670	6.8863	7.0159	7.5767			670	10.9471	10.5155	11.2965
671	8.9039	6.7141	6.8935			671	11.2693	11.2919	12.1404			671	7.1857	7.2684	7.8068			671	10.8332	11.0364	11.5639
672	9.189	6.9559	7.022			672	11.5166	10.7792	12.2835			672	7.3785	7.0229	6.9689			672	10.8663	11.1423	11.1023
673	8.6914	6.8281	7.1524			673	11.8014	11.2433	12.5698			673	7.2446	7.3438	6.9992			673	10.6976	11.0728	11.8807
674	9.11	6.3232	7.369			674	10.8528	10.9423	12.9915			674	6.8302	6.9416	7.1231			674	11.3285	10.8374	11.7916
675	8.6171	6.9482	7.3101			675	11.405	11.0694	12.4484			675	7.0829	6.9895	7.4592			675	11.0009	10.602	11.6014
676	8.6808	6.8253	6.8552			676	11.2802	11.3482	13.09			676	6.823	7.1365	7.3017			676	10.8109	10.7302	11.4476
677	8.8025	6.8286	7.0598			677	10.9952	11.2127	12.6044			677	6.9134	7.2141	7.2811			677	11.1396	10.7171	11.2776
678	8.2793	6.8112	7.2435			678	10.817	10.7579	12.2564			678	7.075	6.9974	7.2418			678	10.7244	11.0274	11.29
679	8.4421	7.2803	7.0989			679	11.8026	11.1592	12.4415			679	6.8894	6.837	7.4373			679	10.8795	10.1281	10.8801
680	8.8728	6.8448	6.9078			680	11.4335	10.9489	12.6009			680	6.9633	7.0681	7.7386			680	11.1493	11.0452	11.1276
681	8.9145	6.8048	6.7571			681	11.1451	11.1684	12.4671			681	7.2103	7.2649	7.3237			681	10.5634	10.4518	11.0622
682	8.6219	7.0155	6.8053			682	11.0093	11.1525	12.6048			682	7.2973	7.1853	7.4216			682	10.8701	11.1619	10.8196
683	8.744	6.9135	7.3691			683	11.1441	10.4641	12.2052			683	7.1243	7.0094	7.7057			683	10.8283	10.5009	10.952
684	8.8059	7.1725	6.581			684	11.1006	10.6786	12.6934			684	7.1447	6.9238	7.5419			684	10.616	10.6079	11.7879
685	8.7455	7.2173	6.7559			685	11.0328	10.7522	13.1081			685	6.8799	7.2856	7.0764			685	10.9495	10.3515	11.7881
686	8.9557	7.1128	6.6221			686	11.1872	11.0008	13.7			686	6.7156	6.9081	7.3214			686	10.7824	10.6273	10.888
687	8.5221	6.7946	6.9907			687	10.9318	11.1013	12.9277			687	7.0199	7.0445	7.2667			687	10.8256	10.3827	11.478
688	8.5766	6.8478	6.7078			688	11.2664	11.0849	12.1894			688	6.9648	6.83	7.19			688	11.2022	10.5432	11.2147
689	8.3325	6.9546	6.852			689	12.1488	11.1024	12.8571			689	7.5075	6.7967	7.2504			689	10.6505	10.746	11.106
690	8.6392	6.8516	6.8503			690	12.7978	11.3564	12.7779			690	6.7431	7.2326	6.6945			690	10.519	10.5035	10.8549
691	8.502	7.2061	7.1997			691	11.2916	10.944	12.4678			691	6.9424	7.0848	7.4723			691	10.5227	10.546	10.9174
692	8.6218	7.1224	7.0545			692	10.8027	11.0713	12.1035			692	7.0708	6.8201	7.8858			692	10.4467	10.9018	11.1906
693	8.4714	7.0266	7.1312			693	11.305	10.6851	12.3197			693	6.9121	7.353	7.4502			693	10.6453	10.454	11.1789
694	8.7459	6.8065	7.0158			694	11.1632	10.9192	12.4221			694	7.1179	7.1733	7.3333			694	10.2493	10.2665	11.3699
695	8.4181	7.1179	7.165			695	11.0203	10.725	12.0891			695	7.1695	7.0819	7.5807			695	10.8748	10.5782	11.0827
696	8.2807	7.1319	7.1778			696	11.2978	11.5439	12.1774			696	7.3937	6.7514	7.6381			696	10.5197	10.6382	10.9594
697	8.6558	6.8981	6.8614			697	11.2566	10.9347	12.5679			697	7.1761	7.3114	7.3377			697	10.9023	10.7771	10.9978
698	8.8479	6.7258	6.8986			698	11.383	11.3052	12.3954			698	6.9311	6.9954	8.0643			698	10.7671	10.5888	11.4058
699	9.0299	7.0403	6.8363			699	11.2672	11.5447	11.8212			699	7.4292	7.1334	7.2159			699	11.1787	10.4242	11.3078
700	8.9071	6.916	6.9981			700	11.3745	11.755	12.3757			700	7.2608	6.7742	7.6553			700	10.9835	10.9921	11.1146
701	8.935	6.7718	6.8082			701	11.8155	11.7319	12.492			701	7.2082	7.0023	6.8138			701	10.9201	10.8518	11.2395
702	8.6774	6.7109	6.3996			702	11.8395	11.5628	12.4135			702	7.2479	6.8788	7.2638			702	11.132	10.7439	11.8495
703	8.7535	6.994	6.9507			703	11.7822	11.2149	11.7332			703	7.1301	7.1933	7.3123			703	10.6961	10.7919	11.3085
704	8.9384	7.4556	6.9553			704	11.9952	11.5506	11.3695			704	7.0304	6.9288	7.4882			704	10.511	10.9169	10.6725
705	8.9866	6.5769	6.8476			705	12.1149	11.8154	12.2253			705	7.4334	7.3636	7.3909			705	10.248	10.8155	10.889
706	8.8208	6.5649	6.5651			706	12.6135	11.4523	12.3317			706	7.411	7.5809	7.0635			706	10.683	10.2476	11.5688
707	9.0256	6.9417	6.5615			707	11.7542	11.1968	12.674			707	7.5116	6.6938	7.0781			707	10.415	10.6894	10.9938
708	8.8518	6.9124	6.5037			708	12.2004	11.7051	12.228			708	7.1129	7.2215	7.3468			708	11.0429	10.0732	11.6902
709	8.4035	6.9116	7.1078			709	11.5524	11.8844	12.2858			709	7.1034	7.3227	7.9366			709	10.4747	10.8054	10.7265
710	8.6404	6.6024	6.9203			710	11.539	11.5535	12.3033			710	7.0954	7.2037	7.5978			710	10.8405	10.4279	11.1073
711	8.819	6.9738	6.946			711	12.4013	11.0199	12.3516			711	7.1026	6.9578	7.8239			711	10.7611	10.8211	10.6996
712	8.7437	6.7632	7.1522			712	12.2999	11.1841	11.8434			712	7.3141	7.2921	7.4888			712	10.6543	10.5093	10.8045
713	8.4256	6.6671	6.9853			713	12.4796	10.8468	11.8679			713	7.3156	7.2843	7.4267			713	10.4377	10.5307	11.3192
714	8.8482	7.1558	7.2727			714	12.3302	11.5327	11.6661			714	7.2479	7.285	7.5011			714	10.5376	10.7006	10.8475
715	8.7375	6.9508	6.5013			715	12.0869	11.3074	12.2562			715	7.2686	6.9873	7.3449			715	10.9829	10.8941	10.9076
716	8.5427	6.7039	7.0639			716	12.2719	11.0775	12.2293			716	7.1158	6.7224	7.1697			716	10.7049	11.0678	11.268
717	8.7722	6.792	6.4443			717	11.6632	11.3661	12.396			717	7.4865	7.3706	7.3714			717	10.8373	10.9054	11.0796
718	8.3066	7.0504	7.2235			718	12.1542	11.0277	12.2432			718	7.2376	7.2381	7.1565			718	10.5965	10.6383	11.199
719	8.6898	7.385	6.4807			719	11.7764	11.2359	12.0758			719	7.473	7.4227	7.5685			719	10.6881	10.3384	11.1375
720	8.6537	7.1016	6.8176			720	11.5664	11.7944	12.7734			720	6.8069	6.9196	7.3405			720	10.8877	10.7904	11.365
721	8.6945	6.9103	6.5408			721	12.0272	11.4032	12.25			721	7.061	6.9771	7.2474			721	10.9895	11.0814	11.614
722	8.6683	6.7059	7.0209			722	12.0686	11.4174	11.9214			722	7.2058	7.3662	6.7538			722	10.8378	10.7162	11.4454
723	8.4133	6.987	6.9			723	11.9695	11.2728	12.3881			723	7.1465	7.0259	7.365			723	10.6161	10.5918	11.6468
724	8.8479	6.7358	7.036			724	11.6466	11.033	12.2896			724	7.0746	7.2522	6.8381			724	10.6354	10.7843	11.3895
725	8.7126	7.3885	6.818			725	11.4006	11.3365	12.1766			725	6.7729	6.9903	6.8929			725	10.659	10.9416	11.1042
726	8.5806	7.1514	6.3618			726	12.011	11.6187	12.5019			726	6.8043	6.752	7.1984			726	10.8545	10.6747	11.2574
727	8.4555	6.4212	6.9106			727	11.9294	11.7352	12.6854			727	7.3215	7.1007	7.0913			727	10.9334	10.2864	11.4792
728	8.2304	6.9305	7.1026			728	12.063	11.2185	12.121			728	7.1551	7.5238	7.277			728	11.4408	10.4305	11.1603
729	8.3234	7.1915	7.2774			729	11.4466	10.9115	12.4002			729	7.1789	6.9871	7.2381			729	10.8914	10.5512	11.5103
730	8.7312	6.7822	6.6087			730	11.9923	11.1763	12.2015			730	7.438	7.3703	7.1226			730	10.9751	10.978	11.609
731	8.623	6.8919	6.9555			731	11.0231	11.4136	11.6193			731	7.652	7.3289	7.1956			731	10.9504	11.1913	11.6008
732	8.6325	6.4437	6.7619			732	12.0459	11.2874	12.2524			732	6.9529	7.2495	6.7549			732	11.0057	10.638	11.812
733	8.5334	7.1083	6.704			733	11.8301	11.2599	12.5524			733	7.1539	7.2537	7.2372			733	11.0361	10.7364	10.799
734	8.7833	6.7357	6.8103			734	11.9468	11.4333	12.3509			734	6.8516	7.094	7.0996			734	11.2831	10.9288	10.7634
735	8.7527	6.5914	6.8734			735	11.4669	11.4108	12.4225			735	7.6512	7.2735	7.1986			735	10.6873	10.7795	11.0905
736	9.3467	7.0242	6.7572			736	12.0811	11.4757	12.2998			736	7.0393	6.9952	7.0424			736	10.5372	10.9291	11.1499
737	8.4901	6.9388	6.3382			737	12.0054	11.7891	12.7328			737	7.3019	7.6898	6.9321			737	10.4118	10.3805	11.0853
738	8.4585	6.5626	7.2949			738	11.8105	12.1749	12.6524			738	7.2648	6.857	7.5174			738	10.7399	10.9788	11.0075
739	8.7691	6.7374	6.4514			739	11.7691	11.4661	12.483			739	7.1038	7.2052	6.9917			739	10.4609	10.553	11.5647
740	8.3048	6.7328	7.1322			740	11.8306	11.4806	12.1066			740	7.0944	7.3106	6.9407			740	10.7391	11.0026	10.9505
741	8.4661	7.197	6.8018			741	11.3475	11.2701	11.7691			741	7.1816	6.9139	6.8382			741	10.9968	11.2531	11.6399
742	8.6227	7.6994	7.1492			742	12.4857	10.6552	12.2243			742	7.393	7.3808	6.6956			742	10.7112	10.8613	11.7962
743	8.9501	6.9237	7.1262			743	12.4286	11.0157	12.3638			743	7.5602	7.3449	6.9219			743	10.4644	10.5333	11.9226
744	8.8604	7.7224	6.6987			744	11.9476	11.0192	12.1234			744	7.3282	7.1296	6.8584			744	10.5332	10.5366	11.6188
745	8.6269	7.0712	7.1553			745	11.4206	10.7954	11.7703			745	7.2452	7.1302	6.749			745	10.7458	10.667	11.4134
746	8.966	6.7866	7.0345			746	11.1838	11.2509	12.5304			746	7.0152	6.8394	7.0297			746	10.4674	10.8834	11.4252
747	8.5942	7.3744	7.1456			747	12.1907	11.1897	12.4038			747	7.1337	7.0608	6.6756			747	10.689	10.7699	11.7819
748	8.5435	6.9928	6.8429			748	12.4975	11.445	12.2247			748	7.3009	6.6141	6.9046			748	10.6705	11.1633	11.7845
749	8.6872	7.0986	6.782			749	11.7932	11.1262	12.4563			749	7.4637	7.1764	6.9764			749	10.482	10.7025	11.8721
750	8.9471	7.1299	6.8311			750	12.0213	11.402	12.4819			750	7.6194	7.112	6.8736			750	10.8264	10.4212	12.0686
751	8.9246	7.057	6.8721			751	12.1103	11.2433	12.4387			751	7.2745	6.994	6.7684			751	10.6937	10.2801	11.4843
752	8.8271	7.2986	6.7715			752	11.8418	10.9438	12.3203			752	7.3135	7.0473	6.6292			752	10.8918	10.4149	11.6354
753	8.7032	7.2395	6.7632			753	11.4458	11.3032	12.5756			753	7.4267	7.1478	6.7817			753	10.7158	10.7751	12.0545
754	8.9405	6.6925	6.7634			754	11.8767	11.2942	12.412			754	7.3137	7.1223	6.7017			754	10.5888	10.8353	11.7689
755	8.5735	6.8211	6.9855			755	12.5172	11.2575	12.4264			755	6.8187	7.4951	7.1379			755	10.7479	10.6738	11.5869
756	8.4363	6.7094	6.8722			756	11.8784	10.8785	12.4874			756	6.8865	6.8822	7.5937			756	11.0085	10.9285	11.2737
757	9.0113	7.1252	6.7583			757	10.9826	11.2738	11.9378			757	7.355	7.1663	7.4975			757	10.7878	11.0019	11.1523
758	8.7937	6.7856	7.2794			758	11.5207	11.1875	12.2235			758	7.2408	7.4894	7.1344			758	10.7386	10.4145	11.0479
759	8.8883	6.8101	6.8087			759	11.2443	11.1731	12.4557			759	7.436	7.3189	6.674			759	10.621	10.7102	11.6014
760	8.5113	6.937	6.7164			760	10.7287	11.2179	12.7992			760	7.005	7.2833	7.0952			760	10.9473	10.5226	11.845
761	8.2843	7.0052	6.8744			761	10.962	10.5543	12.0043			761	7.0605	7.1008	7.2474			761	10.9459	10.6262	11.3369
762	8.632	6.5787	7.1083			762	10.9578	11.2805	12.084			762	7.4037	7.2535	6.9973			762	10.7618	10.4771	11.6104
763	8.9487	6.7006	7.0185			763	10.7309	10.674	11.306			763	7.1485	7.0101	7.3143			763	10.8556	10.4712	11.3307
764	8.7163	6.9136	6.9014			764	10.6761	10.9744	12.1748			764	7.2202	7.3007	7.3337			764	10.5947	10.8413	11.2941
765	9.146	6.762	7.7839			765	10.6884	10.6627	12.1556			765	7.2654	7.3002	7.2111			765	10.8795	10.7991	11.4669
766	8.8437	6.7816	6.4377			766	10.8244	10.8245	12.3371			766	6.6785	7.5255	7.2417			766	10.864	10.601	11.4193
767	8.5755	6.7702	7.2968			767	10.8324	11.0479	12.2408			767	7.1637	7.4064	7.3348			767	10.7734	10.3909	11.176
768	8.9167	7.2547	6.7696			768	10.5135	10.6277	11.9147			768	7.0379	7.4807	7.3198			768	10.9143	10.1321	11.265
769	8.6504	7.0216	6.3266			769	10.6879	10.8862	12.2844			769	7.3876	7.3681	7.3574			769	10.8598	11.0001	11.6662
770	8.9602	6.944	6.7114			770	10.8312	11.0573	12.4637			770	6.9738	7.3035	7.1344			770	10.6936	10.4461	10.7427
771	8.9623	6.7176	7.0697			771	11.6067	10.8547	11.4716			771	6.8871	7.1266	7.215			771	10.6423	10.3042	11.1622
772	8.8655	6.9937	6.7192			772	11.0916	11.4946	12.1036			772	7.2518	7.1749	7.7519			772	10.4937	10.5684	11.2699
773	9.0059	6.9053	6.883			773	10.5972	10.6865	12.121			773	7.0525	7.2981	7.0463			773	10.8424	10.1409	11.5258
774	8.5964	6.838	6.9301			774	10.4652	10.4132	12.2433			774	6.8661	7.5565	6.9765			774	10.8954	10.8302	11.5953
775	8.8409	6.6443	6.8901			775	11.2167	10.6196	11.6386			775	7.4175	7.3137	7.0749			775	10.637	10.4831	11.6107
776	8.8327	6.8428	7.1			776	11.5382	11.0306	11.7182			776	7.0776	7.5017	6.5269			776	10.8332	10.7654	11.9835
777	9.061	6.6941	6.9353			777	11.4514	11.0444	12.6324			777	7.1415	7.0342	6.9474			777	10.7202	11.0277	11.9445
778	8.486	6.8082	6.674			778	11.3544	10.895	11.7638			778	6.9833	7.3817	7.0385			778	10.9703	10.9411	11.5523
779	8.8932	7.0053	7.1376			779	11.6988	10.6281	11.517			779	7.1124	7.5089	6.8541			779	10.7575	10.6161	11.8486
780	9.0525	7.0184	7.0463			780	11.3343	10.8979	11.3627			780	6.9196	7.205	6.6456			780	10.606	10.6472	11.9505
781	9.1457	6.7942	6.8129			781	11.8041	10.8798	12.3577			781	6.997	6.931	7.0956			781	11.5341	10.967	11.4586
782	8.8941	7.0857	7.0672			782	11.2892	10.8404	12.1396			782	6.8959	7.3892	7.1988			782	10.8331	10.9352	11.597
783	8.2814	6.8524	7.3234			783	11.3032	10.9138	11.5884			783	7.0737	7.3417	7.1569			783	11.3358	10.7548	12.2486
784	8.6675	7.0883	6.8833			784	11.5126	10.9816	12.2209			784	7.2603	7.1472	6.8333			784	10.8978	10.7522	11.7704
785	8.2751	6.9511	6.7576			785	11.5451	10.9884	12.9897			785	6.6145	7.3798	6.2978			785	10.9634	10.9174	11.9338
786	8.7915	6.8024	6.8058			786	11.0265	10.6598	12.5826			786	6.9816	7.2365	6.3739			786	10.867	10.5742	12.3345
787	8.2668	7.1185	7.3353			787	11.3544	10.6583	12.2241			787	7.1616	7.0092	6.1011			787	10.7193	10.4934	11.6537
788	8.728	7.1263	7.1702			788	11.4719	10.8921	12.4625			788	7.3732	7.1387	5.9979			788	10.5429	10.6546	12.3635
789	8.9757	6.4425	6.9621			789	11.3268	10.7636	12.4684			789	6.9935	7.4865	6.8775			789	10.5897	10.5959	11.5378
790	8.1594	6.8112	7.1089			790	11.7781	10.6789	12.5794			790	7.1024	7.2652	7.1229			790	11.1676	11.0024	11.395
791	8.3986	6.5086	7.232			791	11.2321	10.6746	12.5737			791	6.9011	7.1182	7.2156			791	11.353	10.2797	11.5254
792	8.3445	6.6045	6.8087			792	11.8054	10.788	11.8841			792	7.2296	7.2085	7.9076			792	10.6146	10.6038	10.9035
793	8.5875	6.6702	7.005			793	11.8408	10.7183	12.5545			793	6.9992	7.1061	6.9433			793	10.9569	10.1828	11.3382
794	8.8757	6.6965	6.8781			794	11.7173	10.7252	12.0071			794	6.6779	7.4389	7.2409			794	11.1098	11.1951	11.3549
795	8.4822	6.5906	7.1592			795	12.1318	10.6867	12.2771			795	6.9758	7.072	6.6743			795	10.703	10.7115	11.9357
796	8.6614	6.7882	6.8866			796	12.0551	10.8551	12.1109			796	6.8723	7.4401	6.7343			796	11.0635	10.7326	11.5362
797	8.8353	6.8404	6.8326			797	11.6834	10.8633	12.5667			797	7.5254	6.9468	7.4059			797	10.419	10.8362	11.379
798	8.2937	6.8604	7.1675			798	11.6208	10.8449	12.2516			798	7.1963	7.5072	7.1648			798	10.9444	10.668	11.8965
799	8.5502	6.9618	6.8429			799	12.2369	10.7764	12.1097			799	7.1976	6.8681	7.1275			799	11.0126	10.8384	11.0478
800	8.9678	6.7732	6.8986			800	12.2576	10.4846	11.9402			800	7.0678	6.9708	7.2204			800	10.5555	10.5206	11.2792
801	8.8842	6.6615	7.0203			801	11.927	10.7379	12.2673			801	7.1814	7.2381	7.4582			801	10.7215	10.7415	11.4905
802	8.4043	7.0872	6.9611			802	12.1359	10.6472	12.2568			802	7.417	7.7967	7.0386			802	10.5378	10.6866	11.7034
803	8.3944	7.0601	6.9771			803	11.6609	10.703	12.033			803	7.0817	7.2903	6.8429			803	10.7879	10.9332	11.3128
804	8.8698	7.1802	7.0837			804	11.6944	10.7884	11.9193			804	6.8829	7.3567	6.9718			804	10.9629	10.639	11.3126
805	8.6775	7.1619	7.3381			805	12.1685	10.2698	11.4302			805	6.9334	7.2802	7.0659			805	10.7121	10.6361	11.5069
806	8.6193	6.924	6.7864			806	11.6848	10.9179	11.5414			806	6.6522	7.662	7.1525			806	10.9391	10.3793	11.5667
807	8.4789	6.8343	7.0125			807	11.7005	10.2869	12.0045			807	6.9652	7.101	6.9914			807	10.9273	10.296	11.6459
808	8.7507	6.7063	6.9991			808	11.8948	10.8707	11.5958			808	7.0335	7.0487	7.1229			808	10.582	10.7263	11.2724
809	8.8609	6.6597	6.7558			809	11.7348	10.7154	12.2232			809	7.176	6.8793	7.5735			809	10.9626	10.8131	11.4635
810	8.4868	6.8197	7.3309			810	12.3952	10.761	12.1066			810	6.8006	7.4671	7.0326			810	11.0467	10.9187	11.2471
811	8.8282	6.5193	7.3266			811	12.172	10.4201	11.7314			811	6.8534	6.9552	7.1322			811	10.8418	11.1741	10.7641
812	9.069	6.858	6.7402			812	11.3858	10.8012	12.0921			812	7.0478	6.8471	7.1749			812	11.1231	10.8409	11.6148
813	8.9857	6.6938	7.2923			813	11.7191	10.6558	11.4488			813	7.4302	6.5626	7.4129			813	10.9498	11.4107	10.9946
814	8.8545	6.4862	6.7024			814	11.3159	10.7531	11.8741			814	7.38	7.0301	7.7399			814	10.6614	10.9472	10.7493
815	9.2422	6.7733	6.8754			815	11.6848	10.7923	12.1313			815	7.2329	7.2207	7.4769			815	10.7859	10.8958	11.5268
816	8.5235	6.5314	7.0121			816	11.6496	11.1007	11.7584			816	7.1624	7.473	7.2117			816	10.9721	10.5976	11.3911
817	8.7409	7.0874	7.2789			817	11.1094	10.8949	11.6278			817	6.9726	7.2608	7.1601			817	11.0311	10.5936	11.4475
818	8.5775	6.8223	6.7012			818	11.3223	10.9675	11.9706			818	7.3346	6.8132	6.8511			818	10.7337	10.4519	11.3507
819	8.3809	6.8335	7.3552			819	11.2663	10.9213	12.1434			819	6.832	7.5139	7.0564			819	11.0095	10.8114	11.9652
820	8.8081	6.9239	7.1051			820	11.3184	10.4852	11.7212			820	6.8321	7.336	7.0066			820	10.6256	10.1842	11.6098
821	8.8482	7.0651	7.114			821	11.7969	10.5969	11.8767			821	7.0627	7.1359	7.4293			821	10.7879	10.9435	11.5745
822	8.8999	6.5438	6.7047			822	11.3565	10.8188	12.2331			822	7.3674	7.3037	7.0199			822	11.0003	10.2287	11.5265
823	8.5361	6.6939	7.1179			823	11.5928	10.9909	12.1135			823	7.2555	7.9357	6.7868			823	10.7338	10.6402	11.7978
824	8.6671	6.764	7.1448			824	11.2647	10.9058	11.4886			824	7.2596	7.4482	7.3185			824	10.6433	10.6091	11.1659
825	8.959	6.9071	6.9971			825	12.179	10.5942	11.6351			825	7.1682	7.1221	7.3123			825	11.148	10.6687	11.6359
826	8.6263	6.7734	6.5435			826	12.3795	10.4792	12.5258			826	6.839	7.0637	7.1607			826	10.8875	10.6083	11.412
827	8.7712	6.6859	6.9834			827	11.881	10.8719	12.0854			827	7.139	7.3574	7.2388			827	10.8448	11.0262	11.1819
828	8.7094	6.9686	6.9906			828	12.1658	10.8731	11.6532			828	6.7815	7.2372	7.0739			828	10.6123	10.6623	11.202
829	8.5061	6.6177	6.9692			829	11.967	10.7691	12.4768			829	7.3321	7.6115	7.0199			829	11.23	10.4055	11.1238
830	8.2602	6.8815	6.7552			830	11.6054	10.8042	12.1199			830	6.9544	7.0964	7.2759			830	10.3559	10.7124	10.7528
831	8.2078	6.8694	7.1338			831	11.7763	10.9271	11.6122			831	7.4821	7.1545	7.1603			831	10.531	10.5548	11.3717
832	8.7755	6.6577	7.5168			832	11.5504	10.1699	11.5211			832	6.7654	7.026	7.4571			832	11.1131	11.0854	11.0152
833	9.1193	6.8203	7.4382			833	11.7745	10.8206	12.3482			833	7.0374	7.3666	7.5214			833	10.9047	10.478	11.0122
834	8.4313	6.7982	6.7115			834	11.6085	10.9248	12.7229			834	6.8232	7.6693	7.3046			834	10.3739	10.3283	11.1648
835	8.839	6.8318	6.8916			835	11.5881	10.5976	12.0456			835	7.5389	6.8669	7.153			835	10.525	10.7667	11.5781
836	8.7897	7.0084	6.7423			836	12.2765	10.487	11.5956			836	7.2073	7.2762	7.1637			836	10.4813	10.4628	11.37
837	9.2449	7.1243	6.5842			837	12.4731	10.5343	11.794			837	7.1842	7.2395	7.2487			837	11.0355	10.9684	10.9725
838	8.7591	6.5596	6.8899			838	11.8864	10.7828	12.0098			838	7.2119	7.3249	7.4101			838	10.7115	10.6373	11.2676
839	8.4619	6.6686	6.9452			839	11.785	10.795	12.1131			839	7.1446	7.4047	7.1253			839	10.7847	10.7617	11.442
840	8.6883	6.8579	6.8931			840	11.1218	10.8478	12.1253			840	7.1845	7.6561	7.412			840	10.3163	10.9913	11.2006
841	8.4652	6.5444	6.8628			841	11.2119	10.8015	11.6856			841	7.1432	7.1119	7.0304			841	10.5097	10.5459	10.787
842	8.7176	6.5014	7.1344			842	11.4781	10.69	11.6796			842	6.8834	6.986	7.2996			842	10.8559	10.997	10.7704
843	8.9294	7.1654	6.6962			843	11.2294	10.5765	12.3597			843	7.4482	7.2576	7.2944			843	11.3218	10.6348	10.7495
844	9.2634	6.8579	6.878			844	10.9093	10.6043	11.718			844	7.2858	6.976	7.7823			844	11.1437	10.8387	11.3904
845	8.8751	6.4806	7.0092			845	11.7469	10.6295	12.4026			845	7.3764	7.576	7.0975			845	10.9369	10.7684	11.6946
846	8.8025	6.7307	6.9099			846	11.5827	10.6919	12.3991			846	7.184	7.1374	7.4783			846	10.8279	10.8648	10.9145
847	8.6586	6.3957	7.2163			847	11.1789	10.5777	12.268			847	7.2195	7.588	7.0464			847	10.7676	10.4415	11.6234
848	8.407	6.767	6.8696			848	11.2415	10.7745	12.3417			848	7.0505	7.4859	7.5873			848	11.3129	10.8452	11.3382
849	8.6214	7.139	7.098			849	11.4707	10.6347	12.1409			849	6.6806	7.4291	7.4526			849	10.851	10.6887	10.7933
850	8.5371	6.614	7.2183			850	12.0139	10.6419	11.6653			850	7.2047	7.1656	7.4633			850	10.7592	10.738	11.5111
851	8.5385	6.5413	6.8392			851	11.6051	11.1187	12.3881			851	7.0571	7.0256	7.1989			851	10.9889	10.6651	10.8451
852	8.7391	6.9073	7.4859			852	11.3368	10.5252	11.1226			852	7.2062	7.6593	7.2514			852	10.9711	10.4055	11.4808
853	8.8141	6.6139	6.8846			853	11.8268	10.779	12.3809			853	6.9913	7.2852	7.2886			853	10.6783	11.0305	11.0613
854	8.736	6.6595	6.8839			854	11.7068	10.488	11.7753			854	6.9979	7.1918	7.143			854	10.8117	10.5742	11.2171
855	8.7646	7.0008	6.9504			855	11.8111	10.4022	11.8191			855	6.8131	7.2555	7.5552			855	10.831	10.5376	11.129
856	9.009	6.8715	6.8877			856	11.2748	10.4589	12.3513			856	7.3776	7.5833	7.1589			856	10.5444	11.009	11.2021
857	8.7693	6.5405	7.2205			857	11.5976	10.6806	11.4365			857	7.263	7.1999	7.4033			857	10.7557	10.5642	10.4259
858	8.8452	6.6001	7.095			858	11.3809	10.984	12.0944			858	7.1928	6.9886	7.3067			858	10.644	11.1913	11.3716
859	8.7125	6.5041	6.7334			859	11.787	10.9131	12.0682			859	7.1727	7.2315	7.4768			859	10.4522	11.2707	11.2516
860	8.9006	7.056	7.2132			860	11.6889	10.6311	11.8944			860	7.3713	7.3456	7.0614			860	10.3106	11.0924	11.829
861	9.2558	6.7737	7.1078			861	12.3556	10.8825	12.2777			861	6.8102	7.5473	7.2732			861	10.6222	10.4448	11.5228
862	8.7135	6.6869	6.8426			862	11.9902	11.0291	12.202			862	6.9413	6.9963	7.26			862	10.3828	10.786	11.1209
863	8.667	6.6565	7.0284			863	11.6949	10.8671	12.4489			863	7.081	7.1397	7.4047			863	10.7555	10.1785	11.5111
864	8.7515	6.8976	7.1915			864	11.5567	10.572	11.545			864	7.3202	7.2029	7.6775			864	10.4961	10.8596	11.0027
865	8.9261	6.7124	7.0185			865	11.8045	10.729	12.1564			865	6.9047	7.2161	7.3324			865	10.6353	10.2465	11.5702
866	9.0501	6.8612	7.2057			866	11.9295	11.0524	12.1231			866	6.9296	7.5743	7.3858			866	10.7974	11.0149	11.1499
867	8.4939	7.0059	6.9947			867	11.9605	10.7211	11.884			867	7.3633	7.7021	7.2177			867	10.58	10.9648	10.8874
868	8.9569	6.6941	7.2004			868	11.5008	10.521	11.5936			868	6.8699	7.1361	6.8027			868	10.9894	10.3747	11.6081
869	9.2172	6.3994	7.1311			869	11.9941	11.0183	11.8455			869	7.078	7.1799	7.0983			869	10.6542	10.7249	11.032
870	8.6283	7.0079	7.072			870	11.4402	10.7279	11.5558			870	6.7996	6.8708	7.0338			870	10.6244	10.812	10.7217
871	8.7192	7.126	6.8615			871	11.5096	10.6164	12.0307			871	7.4928	7.4521	7.1383			871	10.5048	10.4047	11.244
872	8.8772	6.7862	7.0692			872	11.4016	10.9493	11.7032			872	7.6531	7.2771	7.0812			872	10.8905	10.8411	11.3398
873	8.9219	6.9256	7.1998			873	11.5446	10.4984	11.931			873	7.0364	7.1398	7.1804			873	11.1443	10.7001	10.9501
874	8.7288	7.0232	6.9121			874	11.5447	10.8092	12.0683			874	7.17	7.2536	7.3076			874	10.7005	10.6414	11.1514
875	8.8437	6.7321	7.0469			875	11.8314	10.5379	11.9963			875	7.1742	7.2899	7.427			875	11.0165	10.751	11.0703
876	8.6674	6.9306	7.4881			876	11.7167	10.7431	12.1001			876	6.9159	7.1382	7.3175			876	11.2203	10.8829	10.7806
877	8.5709	6.6673	6.9895			877	11.7171	10.8511	11.6095			877	7.056	7.2352	7.0032			877	11.1648	10.6741	11.4095
878	8.6195	6.7312	7.028			878	12.1223	10.7271	11.9065			878	7.5993	7.0794	7.1634			878	10.376	11.1109	11.7522
879	8.519	7.0007	7.0721			879	11.9858	10.7476	11.8459			879	7.2119	6.8822	6.8894			879	10.909	10.7493	11.6365
880	8.7752	6.8987	6.9312			880	11.757	10.9776	12.1383			880	7.2382	7.0145	7.3204			880	10.7538	10.6787	11.2113
881	8.4953	6.5163	7.111			881	11.7773	10.426	11.8513			881	7.5869	6.9689	6.8475			881	10.2462	11.0909	11.7101
882	9.0456	6.895	6.9514			882	11.8065	10.8806	12.1368			882	7.4315	7.1085	7.2971			882	10.6857	11.1717	11.74
883	8.7069	6.8938	6.9771			883	11.685	10.4891	11.7418			883	7.4949	7.1472	6.8443			883	10.846	11.1457	11.7334
884	8.4097	6.9535	7.0748			884	11.7624	10.7994	11.8633			884	7.4146	7.2148	6.9641			884	11.2274	11.058	11.4811
885	8.9328	6.6977	7.3356			885	12.5115	10.9696	11.5194			885	7.2055	6.9786	7.4167			885	10.6589	11.132	11.3564
886	8.7397	6.9626	6.7685			886	11.9956	10.7765	11.7166			886	6.9618	7.2506	7.1959			886	11.003	10.7849	11.6903
887	8.7338	6.7708	6.7113			887	11.6259	10.732	12.0736			887	7.0644	6.9629	7.0589			887	10.4382	10.658	11.5708
888	8.313	7.1361	7.0335			888	11.9699	10.7811	11.8557			888	7.1979	7.1861	7.1901			888	10.3737	10.8335	11.8596
889	9.3152	6.8846	6.9925			889	11.3796	10.5565	11.7399			889	7.4141	6.7249	7.0189			889	10.4646	10.8149	11.3785
890	9.007	6.5133	6.9095			890	11.5387	11.1949	12.4055			890	6.9196	6.6955	7.242			890	10.6774	10.9468	11.1684
891	8.7108	6.6761	7.0119			891	11.211	10.7627	12.312			891	6.9779	7.3666	6.793			891	10.6689	11.5632	12.1663
892	8.833	7.1615	6.7614			892	11.7003	10.2821	12.3693			892	7.1348	7.2536	7.3711			892	10.7683	11.0676	12.0216
893	8.5963	6.9692	7.4176			893	11.3547	10.484	11.8576			893	6.8912	7.1595	7.3821			893	10.855	11.8713	11.2354
894	8.7626	6.7223	7.3678			894	11.5929	10.7414	11.8329			894	6.9559	7.1451	7.1593			894	10.6222	11.7954	11.4588
895	9.2391	6.9699	6.9099			895	11.5916	10.5852	11.7885			895	7.2061	7.2286	7.3155			895	10.7627	11.325	11.241
896	9.2027	7.0773	7.0466			896	11.5832	10.7554	11.8576			896	6.8929	7.2676	6.8953			896	10.5156	10.4784	11.3183
897	8.7524	6.958	7.1185			897	11.7535	10.5648	12.3355			897	7.0865	7.1595	7.2628			897	10.7122	11.1493	11.4071
898	8.5159	6.8581	6.757			898	11.3002	10.5674	12.3006			898	6.9168	7.0455	7.0926			898	11.0589	10.8715	11.8461
899	8.1738	6.5622	6.803			899	11.7167	11.0438	12.1486			899	7.1979	7.0946	7.0437			899	10.4572	10.8438	11.6373
900	8.9913	6.8167	7.0285			900	11.8025	10.6888	11.8974			900	7.4318	7.1767	7.0295			900	10.8539	10.9818	11.694
901	8.2218	6.6682	6.7183			901	11.4345	10.7169	11.9954			901	6.9638	6.9461	6.8985			901	10.5625	11.1417	11.546
902	9.2512	7.2203	6.9414			902	11.5125	10.5184	12.2757			902	7.5108	7.2595	6.9864			902	10.8307	11.1494	11.7391
903	8.3789	7.0951	6.7416			903	11.9719	10.7381	12.1801			903	7.2727	7.4808	6.9115			903	10.9676	10.7351	11.4366
904	8.2531	6.6601	7.399			904	11.6514	10.7336	11.9432			904	7.1481	7.1632	7.1435			904	10.8098	11.1213	11.6443
905	8.7057	6.7955	7.3447			905	11.1968	10.7803	11.9969			905	7.0417	6.9765	7.2878			905	10.687	11.2141	11.3104
906	8.9845	6.8903	6.9802			906	11.6605	10.6749	12.3134			906	7.1255	7.0286	7.0146			906	10.7416	10.9422	11.4017
907	8.5912	6.9807	7.2597			907	11.9988	10.7172	11.8464			907	7.3925	6.8815	7.5447			907	10.3956	11.2581	11.2668
908	8.9688	6.8491	7.2305			908	11.8248	10.5678	12.1139			908	7.2123	7.19	7.3402			908	10.6701	10.369	11.266
909	8.5236	6.5492	7.1283			909	11.2702	10.7469	11.9149			909	7.1892	6.8561	6.7617			909	10.7155	11.3122	11.7946
910	8.6391	6.8665	6.7243			910	12.0467	10.372	12.121			910	7.3914	7.207	7.3664			910	10.9867	10.6472	11.8025
911	8.4458	6.9651	7.1322			911	12.1069	10.7183	11.735			911	7.0019	7.267	6.9585			911	10.8217	10.7139	11.0734
912	8.7759	6.9246	6.9565			912	11.8146	10.2919	11.6422			912	7.2054	6.5575	7.4835			912	11.0402	11.1115	11.2099
913	8.5172	6.6684	6.9688			913	12.0276	10.9095	12.0767			913	7.0772	7.2655	6.9222			913	10.8754	10.0121	11.5563
914	8.67	6.8644	7.1019			914	11.229	10.5688	11.8131			914	7.435	7.3215	7.1819			914	10.8191	10.723	11.4325
915	8.5029	7.079	7.0352			915	11.6423	10.7841	11.9862			915	7.0822	6.903	7.2155			915	10.4273	11.1695	11.2109
916	8.4224	7.0979	6.7428			916	11.9585	10.4904	12.0917			916	7.2669	7.1634	7.1227			916	10.5923	10.1276	12.068
917	8.387	6.4972	6.9957			917	10.7451	10.7645	12.1899			917	7.4504	7.2282	7.3005			917	10.8166	10.791	11.2792
918	8.6086	6.7332	7.5597			918	11.5804	10.8511	11.1511			918	7.2072	7.1988	7.1049			918	10.9365	10.0373	10.9366
919	8.4738	6.6843	6.8027			919	11.2008	10.7909	12.5519			919	7.1058	6.9894	7.6654			919	11.3712	10.8845	10.8556
920	8.5111	7.0917	7.1397			920	10.8966	10.2797	12.1006			920	7.3134	7.1591	7.2863			920	11.0092	10.827	11.1981
921	8.4635	6.6795	7.1852			921	11.1208	10.6384	11.3472			921	7.208	7.4674	6.9787			921	10.8287	10.272	11.3598
922	8.0911	7.0271	6.7843			922	11.3735	10.7075	12.094			922	7.2014	7.3039	7.4744			922	11.2112	9.8851	11.7347
923	8.6677	6.9773	6.6921			923	10.901	10.539	12.407			923	7.0576	7.3952	7.1394			923	10.8433	10.1348	11.6104
924	8.7644	6.8358	7.2627			924	10.5904	10.5524	11.3583			924	6.883	6.98	7.2587			924	10.5317	10.285	11.2558
925	8.3794	7.0425	6.6931			925	10.1845	10.6011	12.0652			925	7.2136	6.9663	7.0144			925	10.2304	10.1523	11.5376
926	8.9516	7.1871	7.0391			926	10.2385	10.2576	11.9581			926	7.5123	6.7085	7.5364			926	10.6029	10.7605	11.454
927	8.7435	6.6321	7.3288			927	10.3929	10.683	12.4611			927	7.4821	7.3123	7.1457			927	10.9851	10.5438	11.4676
928	9.0382	6.8344	7.6588			928	10.2715	10.8056	11.8911			928	6.9857	6.8549	7.3295			928	10.7693	10.8719	11.106
929	8.8688	6.7011	7.3302			929	10.3494	10.9083	12.2827			929	6.7862	7.0357	7.3197			929	10.8923	11.395	11.5551
930	8.4115	6.6538	6.6874			930	10.8738	10.9654	12.0525			930	7.1058	6.9967	7.373			930	11.291	10.2802	11.425
931	8.6242	6.6458	7.2832			931	10.1963	10.5269	12.3381			931	6.9171	6.8851	6.8868			931	11.2784	11.0191	11.4282
932	8.2869	7.0682	6.881			932	10.5354	10.6771	11.7561			932	7.5623	6.8127	7.3029			932	10.7503	11.4067	11.605
933	8.8222	6.682	7.1501			933	10.7244	10.5633	11.8941			933	7.1969	6.988	7.0396			933	11.1707	10.1095	11.3068
934	8.5605	6.5389	7.4734			934	10.8487	10.6141	11.6259			934	7.5828	6.5972	7.1762			934	10.7364	10.2178	11.2687
935	8.7247	6.9282	6.8592			935	10.3647	10.6906	11.9623			935	7.154	7.1234	7.458			935	10.9893	10.6149	11.1266
936	8.2258	6.6983	7.1342			936	10.7933	11.1257	12.1675			936	7.4328	6.9075	7.3148			936	10.763	10.522	10.9396
937	8.2961	6.7914	7.0764			937	10.4261	10.5478	12.3993			937	7.9605	6.9883	7.3748			937	11.2048	10.9078	11.519
938	8.6409	7.0291	7.2077			938	9.8532	10.456	12.043			938	7.4126	7.1483	7.0658			938	10.7792	10.3128	11.5959
939	8.2193	6.604	7.1418			939	10.4495	10.8965	12.3603			939	7.4519	6.9589	7.2478			939	10.5299	11.2818	11.565
940	7.8767	6.7036	7.2773			940	10.5769	10.7515	12.1286			940	6.9701	6.9671	6.7658			940	10.7678	11.279	11.437
941	8.4486	6.7859	6.8786			941	10.5788	10.4625	12.014			941	7.3159	7.139	7.1867			941	10.9852	10.7971	11.346
942	8.2823	6.7278	6.915			942	10.6728	10.8075	12.7114			942	7.3898	7.0689	7.6483			942	11.2635	11.2577	11.1762
943	7.5723	7.168	7.1276			943	11.1558	10.484	11.8787			943	7.1005	7.0713	7.4001			943	10.6085	11.0951	11.4752
944	7.9097	7.3214	7.1782			944	10.6954	10.7938	12.708			944	7.3378	6.9267	6.9394			944	11.1004	11.2323	11.5398
945	7.6839	6.9586	6.6893			945	10.8305	10.6541	12.8409			945	7.7129	6.5241	7.1847			945	10.904	11.109	11.3813
946	7.8995	6.4732	7.0435			946	10.658	10.7311	12.3097			946	7.0304	6.8329	7.401			946	11.2544	11.2454	11.6195
947	7.9195	6.6194	7.1709			947	10.4927	10.7901	12.3616			947	7.2562	6.7406	6.8761			947	10.8377	10.9374	11.1173
948	8.0855	7.0774	6.903			948	10.9742	11.1142	12.3786			948	7.2796	6.864	6.9844			948	11.3637	11.0436	11.1565
949	8.1359	6.4826	7.0107			949	10.8022	10.9596	11.8602			949	7.1391	6.9149	7.4902			949	11.3337	10.7466	11.3799
950	8.2943	6.4299	6.797			950	10.9978	11.2896	12.1876			950	7.3343	7.2329	7.6506			950	10.9042	10.5432	11.1314
951	8.1252	6.6346	6.9832			951	11.0178	10.7861	11.6217			951	6.9302	7.0152	7.1978			951	10.575	10.4157	11.7786
952	8.0574	6.5543	7.1371			952	10.2599	10.7056	11.6316			952	7.3893	7.1271	7.1769			952	10.6008	11.0921	11.6825
953	8.333	6.6588	6.9463			953	10.6171	10.5019	11.8228			953	7.2603	7.18	7.1632			953	11.1588	10.9639	12.0232
954	8.2222	6.6543	6.8348			954	10.2319	10.8837	11.5062			954	7.0879	7.4298	6.9401			954	10.8561	10.8888	11.8045
955	8.1794	6.5286	7.0882			955	10.9885	10.5807	11.6704			955	7.141	7.4814	7.8934			955	10.4909	10.9814	11.459
956	7.6062	6.7694	7.1514			956	11.0278	10.9818	11.8899			956	7.2596	7.2434	7.1538			956	10.8728	11.1384	11.473
957	8.277	6.6633	6.7968			957	10.4441	10.8321	12.1434			957	7.8347	6.9517	7.2262			957	10.6942	11.3806	11.3464
958	8.4934	6.1627	6.9589			958	10.6104	10.987	11.6889			958	7.3091	6.8514	6.9547			958	10.4813	10.8148	11.8427
959	8.2185	6.5783	6.9886			959	10.5918	10.8166	12.1144			959	6.946	7.1796	7.1229			959	11.0179	10.9649	11.1593
960	8.0654	7.2086	6.8915			960	11.1642	10.4455	12.2158			960	7.452	6.9432	6.9849			960	10.3594	10.3818	11.5436
961	8.0438	6.7547	7.2134			961	10.7702	10.6316	12.4597			961	7.3645	7.3146	7.1507			961	11.0346	10.3967	11.5341
962	8.5895	6.8498	6.751			962	10.227	10.4448	11.6873			962	6.8337	7.4502	6.9304			962	10.7549	10.1871	11.3376
963	8.3843	6.7207	6.7656			963	10.6761	10.587	11.8896			963	7.2141	7.0585	7.132			963	11.0361	10.7204	11.3023
964	8.0953	6.7522	6.8243			964	10.6575	10.9863	12.3239			964	7.3168	7.5984	7.2176			964	11.1104	10.3182	11.054
965	7.8698	6.6358	7.0153			965	10.6947	10.4134	12.27			965	7.2538	7.0089	7.1198			965	11.0031	10.8721	11.0518
966	8.1021	6.6217	6.9164			966	10.941	10.6187	12.5016			966	7.1958	7.1758	7.3966			966	10.9395	10.5332	10.7541
967	8.4435	6.5766	6.8543			967	10.7115	10.7459	11.8949			967	7.3978	6.9322	7.2973			967	10.8267	10.9195	11.944
968	8.2913	7.075	6.98			968	10.6571	10.4472	12.3475			968	7.1767	6.6944	7.4034			968	10.7532	11.0995	11.3829
969	7.9195	6.8111	6.8707			969	11.2202	10.2776	12.4442			969	7.0124	6.9533	7.2664			969	11.1097	10.5591	11.0756
970	8.0939	6.7687	6.8203			970	10.6288	10.5912	12.1672			970	7.3521	7.1076	7.3453			970	10.9318	10.6006	11.3531
971	8.2259	6.751	7.2658			971	10.9989	10.8054	11.9498			971	7.3462	6.9143	7.7144			971	10.819	11.1919	11.1555
972	8.2611	6.8616	7.0164			972	9.9426	10.8567	12.1832			972	7.2595	7.3449	7.217			972	11.2084	10.6575	11.2513
973	8.0824	6.5928	7.26			973	10.4624	10.6315	12.2875			973	7.0799	6.9745	7.2265			973	11.0278	11.0857	11.1979
974	7.8409	6.7496	7.4059			974	11.1267	10.9675	11.952			974	7.1141	6.7947	7.2571			974	11.0761	10.722	10.9715
975	8.2073	7.1526	7.0396			975	10.6563	10.7488	12.0313			975	7.3313	6.9381	7.0784			975	10.8687	10.6701	11.3517
976	7.9599	7.0854	7.3513			976	10.5493	10.3896	12.3574			976	7.0752	6.9045	7.2387			976	11.2047	10.3838	11.1936
977	7.5364	6.9069	6.7372			977	10.5112	10.7817	12.2292			977	6.9229	6.8875	7.3664			977	10.7856	10.8644	10.9636
978	8.0466	6.7457	6.8139			978	10.0543	10.7188	12.1453			978	7.1198	6.7478	7.191			978	10.5833	10.7605	11.6778
979	7.8399	6.5948	7.0037			979	10.9967	10.8359	11.5878			979	7.107	7.273	7.1222			979	10.6022	10.5306	10.9564
980	8.3267	6.5946	7.1539			980	10.8289	10.8349	12.2552			980	7.4869	6.8542	7.3734			980	10.4376	10.6767	11.1024
981	8.0285	6.6358	7.1813			981	10.692	10.7099	12.5446			981	6.7878	7.5208	6.7777			981	11.2329	10.9784	11.495
982	8.0219	6.7571	6.6747			982	10.0412	10.743	12.2476			982	7.6656	6.6607	6.9238			982	10.9555	11.0403	11.3237
983	7.9545	6.6544	7.2515			983	10.1339	10.7524	12.0391			983	7.5267	7.2158	6.3244			983	11.2183	10.7804	11.6353
984	8.147	6.8714	7.5245			984	10.4788	10.6564	11.3033			984	7.1251	7.3754	6.0459			984	11.0346	9.9409	11.8241
985	8.3809	6.7835	6.7936			985	9.9685	11.1378	12.7826			985	7.4381	7.0008	6.6093			985	11.0197	10.6238	11.347
986	7.8681	6.2555	7.126			986	10.2057	11.0422	12.6			986	7.1921	6.8235	6.4864			986	10.9098	9.7608	11.6149
987	8.0368	6.6255	7.3778			987	10.5563	11.3069	11.4681			987	7.0385	6.9653	7.0712			987	10.8724	10.1676	11.6991
988	8.1357	6.7256	7.5225			988	9.7867	11.2993	11.5096			988	7.2235	6.837	6.988			988	10.7713	10.5591	11.2732
989	8.4222	6.2566	7.1452			989	10.5173	11.0453	11.5604			989	6.8758	6.9889	6.6668			989	10.9797	9.9524	11.5811
990	8.2324	6.6189	6.992			990	10.2951	11.0733	12.2822			990	7.3543	6.8431	6.8536			990	10.8234	9.6811	11.5233
991	8.4279	6.6789	6.8517			991	10.375	11.4523	11.9903			991	7.0687	7.0059	6.8936			991	10.993	9.9347	11.2608
992	7.9153	6.694	7.2857			992	10.3873	11.3324	11.4501			992	7.1675	7.0076	6.7747			992	11.0213	10.3567	11.2732
993	8.2285	6.745	7.1483			993	10.8177	11.049	12.3772			993	7.2166	7.2106	6.795			993	11.1847	10.0344	11.4715
994	8.5792	6.7614	7.1081			994	10.7135	10.8873	12.0819			994	7.2257	7.0685	6.8951			994	10.611	10.2823	11.894
995	7.9441	6.7164	6.9935			995	10.5537	10.7996	11.8543			995	7.3915	6.8823	7.0834			995	11.0556	10.0183	11.7535
996	8.2627	6.7553	6.8414			996	10.4444	11.0834	12.1855			996	7.2725	7.0471	7.2192			996	11.1443	10.27	11.6093
997	7.8624	6.797	6.8985			997	11.0213	10.7051	12.2538			997	6.9274	7.1606	7.2287			997	10.8807	10.9405	11.0656
998	8.3415	6.4618	6.9264			998	10.3895	11.3086	11.9732			998	7.1644	6.9095	6.9881			998	10.7836	9.6595	11.8187
999	8.0284	6.7773	7.1682			999	10.6894	10.9657	11.5636			999	6.871	6.6638	6.908			999	10.5217	11.1358	11.7817
1000	7.9533	6.6776	7.2202			1000	10.5096	10.7874	12.4187			1000	7.2522	6.9213	7.1571			1000	11.0971	10.2592	11.7073
1001	7.999	6.968	6.9919			1001	11.3923	11.0991	11.7092			1001	7.0399	6.9642	7.0446			1001	10.7556	10.8126	11.134
1002	7.811	6.9422	7.0046			1002	10.9979	11.1107	12.3452			1002	7.2064	6.676	7.1825			1002	11.102	10.6591	11.6951
1003	7.8685	6.5044	6.8901			1003	10.7028	10.8971	12.7027			1003	7.2852	7.1742	6.9169			1003	10.9915	10.7916	11.2592
1004	7.9968	7.0569	6.8613			1004	10.4235	10.8694	11.5034			1004	7.2283	7.069	7.4372			1004	10.8858	10.4391	11.6143
1005	7.7568	6.8177	6.9244			1005	10.2871	10.8368	11.6486			1005	6.9873	7.1307	7.5996			1005	10.7699	10.8778	11.0912
1006	8.1783	7.2837	7.0978			1006	10.8314	10.9145	11.8428			1006	7.1096	6.5218	7.6984			1006	11.0847	10.7672	11.0492
1007	8.4487	7.1359	7.0879			1007	10.6084	11.1889	12.5932			1007	7.125	6.9496	7.5062			1007	10.8002	10.4919	11.4907
1008	8.0999	6.6088	6.8805			1008	10.9464	11.1536	12.3502			1008	7.1074	7.092	7.3867			1008	10.8313	10.805	11.504
1009	8.642	6.97	6.901			1009	10.5983	11.0518	12.2973			1009	7.0511	6.7693	6.8017			1009	11.1693	10.7278	11.3864
1010	9.0624	6.6969	7.0174			1010	10.3437	10.7727	11.9494			1010	7.9553	6.8536	7.0851			1010	10.8004	10.8304	11.3135
1011	8.6903	6.6693	7.2871			1011	10.4404	11.3521	11.8364			1011	6.8501	7.0134	7.2188			1011	10.9055	10.6106	11.8773
1012	8.1245	6.4412	7.0306			1012	10.3526	11.0268	11.6774			1012	7.3975	7.2453	6.9555			1012	10.4807	11.0172	11.6891
1013	8.0692	6.3292	7.1453			1013	10.7725	10.8416	12.5269			1013	7.5056	6.9996	7.3765			1013	10.5971	10.7672	11.3963
1014	8.2081	6.2471	7.0033			1014	11.0576	11.5771	11.7835			1014	7.2384	7.2891	7.1158			1014	10.8739	10.7791	11.526
1015	8.3361	6.646	7.1854			1015	10.4139	11.4742	12.0999			1015	7.0323	7.1041	6.7734			1015	11.2751	10.9834	11.8977
1016	7.996	6.85	6.6772			1016	10.9319	10.9082	11.9898			1016	7.2683	7.1257	7.1203			1016	11.4052	10.4279	11.4992
1017	8.5307	6.9498	7.1628			1017	10.7534	10.9957	11.9724			1017	7.1751	6.9999	6.9122			1017	10.9551	10.6161	11.8442
1018	8.6102	6.8417	7.2701			1018	10.4695	11.1773	11.8589			1018	6.8279	6.9675	7.0358			1018	11.0784	10.7881	11.2875
1019	8.4582	6.9854	7.0767			1019	10.881	10.8901	12.15			1019	6.9599	7.4308	7.3448			1019	10.9238	10.314	11.28
1020	8.1045	6.8493	6.8684			1020	10.7779	10.984	11.9263			1020	6.9811	6.8963	7.2464			1020	10.9332	10.506	11.3934
1021	7.8997	6.6211	6.8732			1021	11.1214	10.7056	11.9749			1021	7.2213	7.1985	7.1099			1021	10.7576	11.0137	11.3355
1022	8.2448	6.6106	6.9249			1022	10.8562	11.2574	12.5552			1022	7.3441	6.9199	7.217			1022	11.5443	10.6075	11.7542
1023	8.1949	6.8385	6.9428			1023	10.411	10.6017	12.4423			1023	7.3737	6.935	7.3401			1023	11.2596	10.4708	11.7512
1024	7.7624	6.359	6.9763			1024	10.7197	11.3531	11.8194			1024	7.7894	6.93	6.986			1024	10.6239	11.0246	11.6636
1025	8.2096	6.6496	6.9052			1025	10.9346	10.9641	11.965			1025	7.9574	6.9438	7.1503			1025	11.0166	10.7648	11.7968
1026	7.8823	6.588	6.9733			1026	10.7588	11.1463	12.1014			1026	7.0443	6.8589	7.3231			1026	11.3076	10.5598	11.4753
1027	8.1369	6.711	6.7457			1027	10.9837	11.4102	12.2431			1027	6.9958	7.109	6.971			1027	12.032	10.9657	11.4655
1028	8.0322	6.9933	7.1611			1028	11.4139	10.4212	12.0245			1028	7.0906	7.2083	7.2997			1028	11.2461	10.4605	11.5217
1029	8.3622	6.6212	7.1842			1029	11.1804	11.1933	12.3669			1029	7.0386	6.9213	7.1862			1029	11.5538	10.6618	11.7426
1030	8.0538	6.4806	6.952			1030	10.5185	10.7533	11.4393			1030	7.4931	7.1822	6.918			1030	10.9551	10.6727	11.4535
1031	7.9603	6.6987	7.2915			1031	10.8965	10.576	11.5824			1031	7.1879	7.1026	6.7789			1031	11.0906	10.9815	11.5537
1032	7.7554	7.3627	6.7607			1032	10.5811	10.4832	11.9869			1032	7.1858	7.3954	7.1557			1032	11.0667	10.7571	11.5085
1033	7.8885	6.8203	6.9384			1033	10.9019	11.0278	11.6886			1033	6.9715	7.0864	7.1079			1033	11.2271	10.6171	11.294
1034	8.2365	7.1031	7.0048			1034	11.2571	10.5746	12.2023			1034	6.8486	6.8944	7.1851			1034	11.2205	10.851	11.6785
1035	7.9274	6.7559	6.8075			1035	10.6499	10.5539	12.6987			1035	7.3967	6.7518	7.2352			1035	11.2993	11.4661	11.9303
1036	8.4903	6.6521	6.8263			1036	10.6331	11.3761	12.3779			1036	6.9819	6.6742	7.311			1036	11.2733	11.0987	11.6676
1037	8.7239	6.8697	7.3134			1037	11.024	10.5579	11.8417			1037	7.4037	7.241	7.318			1037	10.7568	10.897	11.8262
1038	8.4709	6.783	7.225			1038	10.7935	11.2572	12.0514			1038	7.3661	7.2414	7.1003			1038	10.2989	10.5966	11.556
1039	8.3688	7.1052	6.8482			1039	10.6171	10.719	12.4004			1039	7.2822	7.068	7.3236			1039	11.2065	11.3304	11.4985
1040	8.218	6.6383	7.2391			1040	11.2066	10.5926	12.2467			1040	7.2378	7.1262	7.252			1040	11.064	10.8319	11.516
1041	8.4259	6.4216	7.2108			1041	10.644	11.2034	11.9913			1041	7.5007	7.0709	6.9826			1041	11.5268	10.8302	11.9003
1042	8.6112	6.5494	6.9023			1042	11.3145	10.8948	11.5982			1042	7.4279	6.882	7.4705			1042	11.3699	11.0379	11.4584
1043	8.137	7.0867	6.9867			1043	11.0616	10.8041	12.1414			1043	7.4166	7.1838	6.9162			1043	11.821	11.2178	11.8694
1044	8.177	6.7069	6.9859			1044	10.6076	10.7815	12.2359			1044	7.2687	6.7732	7.2958			1044	11.7654	11.4924	11.7322
1045	8.2146	6.5367	7.189			1045	10.875	10.6227	11.998			1045	7.7172	6.8899	7.3929			1045	11.0922	11.378	11.7874
1046	8.0261	6.7821	6.8804			1046	11.2986	10.7286	11.8417			1046	7.3236	7.1731	7.1832			1046	11.3897	10.7112	11.9204
1047	8.3617	6.7728	7.3749			1047	10.9031	10.7029	11.8228			1047	7.8627	7.6801	7.5782			1047	11.1951	10.6301	11.6589
1048	8.4468	6.7935	7.0152			1048	11.2291	10.935	12.4664			1048	7.2763	7.6484	7.4249			1048	11.2192	10.5594	11.6213
1049	8.3439	6.879	6.9827			1049	10.8223	10.5832	12.2592			1049	7.1055	7.3991	7.0662			1049	11.1398	10.5512	11.8743
1050	8.0118	7.0536	6.6475			1050	11.0362	10.3765	12.0855			1050	6.7745	6.8309	7.1748			1050	11.969	10.489	11.4411
1051	8.3775	6.7143	7.0085			1051	10.7379	10.8092	12.1068			1051	7.6418	6.9353	7.4515			1051	10.5613	11.2036	11.2764
1052	8.2829	6.9955	7.0763			1052	11.2806	11.085	11.8056			1052	7.4362	6.9681	7.1744			1052	11.3855	11.3207	11.1559
1053	7.9248	6.6857	7.1959			1053	11.1258	11.0602	11.5339			1053	7.4435	7.0293	7.719			1053	11.3869	11.4273	11.0541
1054	8.1509	6.5871	7.1056			1054	11.0319	11.32	11.5982			1054	7.3135	6.7987	7.1353			1054	10.9548	11.4175	10.787
1055	8.1554	6.5723	7.3764			1055	10.9625	11.1005	11.6232			1055	7.1261	6.9742	7.723			1055	10.5684	10.9385	11.1384
1056	8.4969	6.768	7.0901			1056	11.0035	11.0284	11.9048			1056	7.2659	6.8008	7.5458			1056	10.7945	11.0691	11.4386
1057	8.3038	7.0738	7.2144			1057	11.0498	11.1327	11.9264			1057	7.42	7.1518	7.1297			1057	11.6994	11.2929	11.3104
1058	8.3415	7.1283	7.0029			1058	11.0526	10.8662	11.7732			1058	7.4104	6.4937	7.3905			1058	11.5218	11.3187	11.4044
1059	8.2629	6.992	7.116			1059	11.245	11.1472	11.7282			1059	7.2819	7.1823	7.5113			1059	11.66	11.0933	11.1639
1060	8.6238	6.7374	7.2812			1060	10.6336	10.4334	11.2807			1060	7.1604	6.7945	6.6073			1060	11.9329	10.815	11.2924
1061	8.4347	6.8001	7.4836			1061	10.3836	10.9802	11.1779			1061	7.1284	6.9509	6.9709			1061	12.2994	10.5156	11.6428
1062	8.5756	6.7523	6.993			1062	11.1769	10.9387	11.9993			1062	7.186	7.091	6.7366			1062	12.0874	10.7407	11.3729
1063	8.1597	6.6089	7.3368			1063	11.4546	10.7581	11.8365			1063	7.1186	6.6924	7.332			1063	11.5635	11.1604	11.1628
1064	8.3106	7.0814	6.6009			1064	10.9225	11.0772	12.2194			1064	7.2379	6.8461	7.0395			1064	11.6257	10.9837	11.1831
1065	7.8081	6.968	6.8839			1065	10.735	10.5867	12.0664			1065	7.5372	7.1752	6.8167			1065	11.6069	11.2844	11.3204
1066	8.1701	6.8109	7.5024			1066	10.4018	10.73	11.875			1066	7.2786	7.0152	7.2954			1066	11.7603	11.1958	10.8952
1067	8.1711	6.6567	6.9478			1067	10.7735	10.8237	12.1824			1067	7.5736	6.3891	7.5786			1067	11.4701	11.5434	10.7814
1068	8.1927	7.0361	7.0397			1068	10.7646	11.4644	12.0172			1068	7.0781	6.7904	7.3444			1068	11.5629	11.2173	10.8444
1069	7.9911	6.9875	7.0472			1069	11.3042	10.5634	11.8398			1069	7.25	6.6211	7.2598			1069	11.041	11.6059	11.227
1070	8.0677	7.0973	6.8157			1070	10.9689	10.7091	12.1509			1070	6.9383	7.2647	6.8976			1070	11.5601	11.0006	11.6774
1071	7.9256	7.2767	7.143			1071	11.06	10.8599	11.4668			1071	7.132	6.7828	7.6665			1071	11.942	10.8137	10.955
1072	8.1895	6.7156	7.0377			1072	10.5582	10.8684	11.5324			1072	6.8407	6.7034	7.1019			1072	11.2527	11.0559	10.7922
1073	8.5687	6.5	6.8468			1073	10.3434	10.9328	11.9993			1073	6.7835	6.8208	7.1729			1073	11.5625	11.2191	11.4342
1074	8.7177	6.6586	6.9385			1074	10.6674	10.9284	12.0371			1074	7.3476	7.0608	7.1322			1074	11.7494	11.502	11.2836
1075	8.0424	6.8714	7.0107			1075	11.0234	10.602	12.0201			1075	7.1217	6.9073	7.4553			1075	11.4349	11.4492	11.0916
1076	8.4767	6.8008	7.1655			1076	10.4276	10.8679	11.633			1076	7.3366	7.117	6.8978			1076	11.2862	11.3884	11.434
1077	8.1567	6.8734	6.5807			1077	11.0167	10.5306	12.0345			1077	7.7776	6.8545	7.1536			1077	11.4911	10.8701	11.2741
1078	8.5453	6.5838	7.1911			1078	10.3057	10.9394	11.7382			1078	7.1731	7.113	7.2283			1078	11.5063	11.047	11.3031
1079	8.5505	7.1523	7.2893			1079	10.7497	10.9235	11.4081			1079	7.0483	6.854	6.7674			1079	11.2925	10.7693	12.0006
1080	8.542	7.3581	6.9917			1080	10.6391	10.5753	11.9567			1080	7.6236	7.1759	6.5768			1080	11.2773	11.1269	11.3268
1081	8.2155	6.62	7.0215			1081	10.9338	11.0738	12.0242			1081	7.2406	7.2333	7.1427			1081	11.7334	10.6876	11.4
1082	7.8561	7.1444	7.1405			1082	10.9378	10.3693	11.6073			1082	6.9982	7.2118	7.1168			1082	11.8784	11.3094	11.4383
1083	7.8293	7.0558	6.921			1083	10.9088	11.0743	11.9626			1083	7.3766	7.1422	7.294			1083	11.5618	11.4409	11.5279
1084	8.3805	6.7454	7.0527			1084	10.551	10.9912	12.1842			1084	7.3684	6.8789	6.8189			1084	11.4082	10.6989	11.4873
1085	8.1076	6.3409	6.8762			1085	10.2912	11.0801	12.1562			1085	7.008	6.7916	6.9452			1085	11.6173	11.3219	11.4496
1086	8.0933	6.7104	7.2156			1086	10.9369	10.752	11.7067			1086	7.0943	6.7778	7.1117			1086	11.3578	11.3767	11.4237
1087	8.3268	7.0588	7.4531			1087	11.2667	10.8223	12.2196			1087	7.2172	7.2177	7.04			1087	11.2194	10.8388	11.4362
1088	8.1317	7.1496	7.0075			1088	10.6651	10.9388	11.8884			1088	6.7264	7.463	7.1954			1088	12.0464	10.6168	11.2264
1089	8.4222	6.9548	7.0674			1089	10.3176	10.7238	11.7271			1089	7.2886	6.8264	7.3334			1089	11.1639	11.6119	11.2986
1090	8.4394	6.6951	7.0474			1090	11.4017	10.8786	12.1296			1090	7.3853	7.1607	7.6334			1090	11.2952	11.2164	11.1176
1091	8.5895	6.6842	6.9988			1091	11.0667	10.8028	12.296			1091	7.2134	6.6889	7.2811			1091	11.4716	11.5772	11.1221
1092	8.4387	6.94	6.9949			1092	11.4366	10.9868	12.035			1092	7.5079	6.9022	7.6239			1092	10.8238	11.6456	11.4326
1093	8.1322	6.5058	7.0725			1093	11.758	10.7222	11.7762			1093	6.9404	7.1349	7.4366			1093	11.0963	11.2498	10.7848
1094	8.1963	6.6174	6.8172			1094	11.116	10.9111	12.1744			1094	6.9994	6.8178	7.5216			1094	11.4687	11.1832	11.2593
1095	8.4087	7.1096	6.7556			1095	11.2541	11.1542	12.7541			1095	7.027	6.8748	6.8595			1095	11.9217	11.1401	11.2609
1096	8.1925	6.7176	6.9724			1096	11.0799	11.1793	12.3392			1096	6.9269	6.9226	7.5064			1096	11.5304	11.4295	11.2869
1097	8.5526	6.5166	7.0464			1097	11.1263	11.065	12.3534			1097	7.5603	6.9184	6.9702			1097	10.9626	11.4455	11.5059
1098	8.2862	6.8602	6.9215			1098	11.1147	10.8854	12.229			1098	6.948	7.0397	7.1863			1098	11.6894	11.3185	11.0347
1099	8.5524	6.6811	7.0388			1099	11.1073	10.872	12.035			1099	7.2039	7.0751	7.3381			1099	11.5694	10.7686	11.5644
1100	8.4146	6.7582	7.0639			1100	11.2738	10.8511	12.3756			1100	6.9113	6.8736	7.2486			1100	11.1106	11.1996	11.2047
1101	8.2322	6.5932	7.1202			1101	11.2071	10.781	12.0202			1101	7.0529	6.9339	6.7998			1101	11.3132	10.7031	11.9476
1102	8.3672	6.865	7.0195			1102	11.1284	10.5578	12.1869			1102	7.0484	6.9648	7.1251			1102	11.5168	11.7757	12.2672
1103	8.3892	6.8239	7.0651			1103	11.2677	10.5851	11.9413			1103	7.3978	7.1171	7.1506			1103	10.8689	10.7805	11.5653
1104	8.3617	6.9154	7.6065			1104	11.2902	10.5572	11.232			1104	7.5772	6.9156	6.9496			1104	10.8894	10.7301	12.0281
1105	8.4944	6.5453	7.3053			1105	10.7056	10.9534	12.0924			1105	7.2248	6.8541	7.1803			1105	10.8864	11.4894	11.6054
1106	8.2277	6.7681	7.518			1106	10.5611	10.7017	11.8496			1106	7.1244	6.9295	7.1263			1106	10.9544	11.3795	11.592
1107	8.4699	6.6738	6.9189			1107	10.7952	11.3086	12.1367			1107	7.4708	7.042	6.7671			1107	11.2244	10.6503	11.5395
1108	8.2871	7.0898	7.0595			1108	10.8102	10.7137	12.4386			1108	7.3678	7.1318	6.9228			1108	11.0386	10.9235	11.4373
1109	8.7445	6.4566	7.4244			1109	11.258	11.0111	11.2519			1109	6.9211	7.2168	7.0858			1109	11.6666	10.9967	11.2795
1110	8.6004	6.8094	7.0594			1110	10.3876	10.7034	11.958			1110	7.6467	6.8545	7.0382			1110	11.1324	11.5793	11.3968
1111	9.0155	6.6944	7.4089			1111	10.3564	11.1514	11.5119			1111	7.8528	6.7218	7.4373			1111	11.5611	11.5185	11.2373
1112	8.5859	6.9377	7.1498			1112	10.7922	10.6615	11.4379			1112	7.219	6.9151	6.9155			1112	11.1561	11.0779	11.5681
1113	8.1955	6.7001	7.1566			1113	10.6511	10.3945	12.1575			1113	7.0675	7.1313	7.2604			1113	11.5292	10.7062	11.462
1114	8.677	6.6033	6.8771			1114	11.238	10.5627	11.7276			1114	7.6617	7.4155	7.4942			1114	11.0747	10.8152	11.3989
1115	8.3301	6.8115	6.8204			1115	10.9272	10.857	11.6523			1115	7.3669	7.1197	7.4599			1115	11.2437	11.3275	11.4448
1116	8.6436	6.6803	7.1143			1116	10.305	11.1462	11.9112			1116	7.2566	7.5455	6.884			1116	11.0747	10.6851	11.7784
1117	8.4702	6.8865	6.9029			1117	10.8803	10.7146	12.1898			1117	7.6065	7.4708	6.8575			1117	11.3508	11.014	11.4229
1118	8.4331	7.1271	6.9724			1118	10.4976	10.4079	11.9656			1118	7.3687	6.8104	6.7016			1118	10.8877	11.4469	11.9473
1119	8.1112	6.6047	7.1249			1119	11.348	10.8939	12.2805			1119	7.0903	7.0898	7.1853			1119	11.2955	10.9443	11.5299
1120	8.5892	7.1437	6.8351			1120	10.8703	10.7545	12.4384			1120	7.3617	7.2404	7.4626			1120	10.6484	11.1797	11.2461
1121	7.7738	6.8432	7.6321			1121	12.408	10.7579	12.1897			1121	7.7394	7.1311	6.7715			1121	10.8958	11.5398	11.658
1122	7.8002	6.961	7.0367			1122	12.1201	10.7141	11.7846			1122	7.2902	7.1661	7.434			1122	11.3513	11.0328	11.4452
1123	8.226	6.8749	6.7411			1123	11.1255	10.9769	12.2265			1123	7.6045	7.1987	7.4736			1123	10.7981	10.9108	10.9542
1124	7.8009	7.1077	7.0848			1124	11.2649	10.6789	11.4928			1124	6.8801	6.8567	7.4963			1124	11.4716	10.8805	11.7046
1125	8.1416	6.6939	7.1512			1125	11.0404	10.9756	12.5984			1125	7.0887	7.2708	7.2805			1125	10.6788	11.1218	11.4088
1126	8.0666	7.1779	6.8927			1126	10.9387	10.5963	12.0727			1126	7.1988	7.2953	7.5751			1126	11.2552	11.2715	11.3989
1127	7.8524	7.1467	6.7572			1127	12.1509	10.7175	11.7657			1127	7.079	7.0336	7.6478			1127	11.4205	10.982	11.4151
1128	7.6055	7.3297	6.917			1128	12.4699	10.6624	12.2613			1128	7.3452	7.0726	7.2947			1128	11.4531	11.1474	11.2781
1129	8.0838	6.8183	7.1289			1129	12.3557	10.6944	11.2277			1129	7.2746	7.1283	7.1915			1129	11.1633	10.6848	11.4008
1130	7.339	6.7316	7.1107			1130	11.9983	10.7184	11.9013			1130	7.2998	7.3123	7.2401			1130	11.022	11.0126	11.3101
1131	8.1623	6.9553	7.1519			1131	12.0776	10.8278	11.5531			1131	7.1029	7.278	7.6963			1131	11.3504	10.6188	11.1775
1132	8.1996	7.051	7.0504			1132	12.5466	10.7958	12.2958			1132	7.3907	6.9758	7.1357			1132	11.0451	10.7126	11.4442
1133	7.8314	6.9152	6.8847			1133	13.0091	10.7501	11.6787			1133	7.2412	7.0486	7.3952			1133	11.1316	11.1144	11.3242
1134	8.4391	6.7281	7.1143			1134	11.9688	10.7374	12.3059			1134	7.6958	7.3171	7.9139			1134	10.6107	11.3124	10.9645
1135	8.8977	6.8989	7.0223			1135	12.5336	11.0497	11.8617			1135	7.1771	7.369	7.3191			1135	10.9648	10.7607	11.3297
1136	8.3197	6.8853	7.3915			1136	12.5977	10.8422	11.7218			1136	7.4087	7.0588	7.4309			1136	10.9925	10.7099	11.3343
1137	7.6823	6.9267	7.3664			1137	12.0049	10.8031	11.992			1137	7.1398	7.3918	7.2958			1137	11.1039	10.7175	11.6945
1138	8.139	6.9425	6.4991			1138	12.5054	11.0369	12.0009			1138	7.4718	7.3013	7.3278			1138	10.6255	11.0092	11.4202
1139	7.7057	6.565	6.5591			1139	11.7983	10.8487	11.5943			1139	6.9562	7.1398	7.5908			1139	10.6468	10.5958	11.0863
1140	7.6707	6.5893	7.0823			1140	12.5226	10.8774	11.5044			1140	7.2468	7.2177	7.1849			1140	10.9828	10.893	11.1123
1141	7.5332	6.5591	7.0279			1141	12.0192	10.9268	11.8282			1141	6.7691	7.2257	7.0823			1141	11.3622	10.9702	11.4353
1142	7.3875	6.7276	7.071			1142	12.4407	10.7311	12.2607			1142	6.7595	7.2071	7.3637			1142	11.4539	10.854	11.7753
1143	7.6443	7.2661	6.9959			1143	11.8565	10.3975	12.1734			1143	6.886	7.6659	7.932			1143	11.4157	10.4125	11.4733
1144	7.5132	6.9372	7.2777			1144	12.0522	10.7737	12.4942			1144	6.9905	7.0831	7.3594			1144	11.1559	10.8137	11.4679
1145	8.3357	6.6377	7.2128			1145	10.7469	10.8858	12.0429			1145	6.8014	7.1141	7.241			1145	11.2444	10.1827	11.7293
1146	7.3266	7.0026	7.1985			1146	11.6622	11.1174	12.1597			1146	7.7485	7.5343	7.2655			1146	11.1268	10.9199	11.1405
1147	7.9208	6.7437	6.807			1147	11.2789	10.9573	12.3937			1147	6.9732	6.8814	7.2621			1147	11.7585	10.7115	11.3568
1148	7.8702	6.601	6.9485			1148	11.2967	10.8735	11.4552			1148	7.1438	7.1596	7.2644			1148	11.4288	10.9481	11.4266
1149	7.8367	6.8575	6.859			1149	11.0434	11.0418	12.0327			1149	6.9271	6.9154	6.9975			1149	11.843	10.9124	11.0652
1150	7.6462	6.7812	6.8486			1150	12.4469	11.1784	12.9069			1150	7.2502	7.3879	7.2686			1150	11.6309	10.8101	11.3975
1151	8.4108	6.7935	7.1207			1151	11.403	11.0455	12.1404			1151	7.1397	6.8497	7.2498			1151	11.3039	10.8512	10.7416
1152	8.034	6.5201	6.8337			1152	11.7321	10.9083	11.9074			1152	7.4694	7.0703	7.8496			1152	11.2503	11.107	11.1908
1153	7.5591	6.6373	7.1834			1153	11.9376	11.0562	12.0525			1153	7.1104	7.4217	7.5162			1153	11.0633	11.0352	11.1466
1154	7.3907	7.0026	7.0698			1154	12.1802	11.17	12.1985			1154	6.8122	7.9152	6.8494			1154	11.3992	10.0008	11.8453
1155	7.2515	6.9283	7.3775			1155	10.8685	10.8395	11.7197			1155	7.2023	7.5729	7.6043			1155	11.0173	10.8871	11.0976
1156	7.2919	6.6405	7.1258			1156	11.577	10.9653	11.9259			1156	6.8397	7.5527	7.4809			1156	11.8529	10.6616	11.1719
1157	7.5238	6.8089	7.1766			1157	11.3157	11.2113	12.5383			1157	7.0517	7.1598	7.7152			1157	11.5239	11.1697	11.2452
1158	7.2433	7.0651	6.8076			1158	11.5903	10.9939	12.121			1158	7.1238	7.1201	7.691			1158	11.4947	10.8304	11.7157
1159	7.609	6.8996	6.6917			1159	11.1059	11.7651	12.0866			1159	6.6905	7.6385	7.5908			1159	11.398	10.7388	11.1463
1160	7.3821	7.0208	6.7986			1160	11.588	10.9148	11.9045			1160	7.1246	7.1256	7.4896			1160	11.2641	10.4633	11.142
1161	7.4994	7.0059	6.8369			1161	11.3466	10.8441	12.2942			1161	6.9316	7.3371	7.3685			1161	11.4254	10.5634	11.5759
1162	7.4752	6.5675	6.9416			1162	11.7437	10.8445	12.3872			1162	6.8195	7.4264	7.4485			1162	11.2415	10.6501	11.3089
1163	8.1019	6.8263	6.8958			1163	11.9259	11.2684	12.5683			1163	7.1472	7.1334	7.3551			1163	11.3077	10.964	11.4079
1164	7.6111	6.5649	6.9448			1164	11.3745	10.595	12.9757			1164	7.2086	6.9921	7.2828			1164	11.5357	11.1218	11.6648
1165	7.498	6.4778	7.1891			1165	11.0137	11.2745	12.1			1165	6.7448	6.8572	7.4873			1165	11.3409	11.2524	11.8866
1166	7.8205	6.9209	6.8948			1166	11.3447	11.1322	11.8817			1166	7.2061	7.183	7.1437			1166	11.1281	11.0439	11.3291
1167	7.4922	6.914	7.0712			1167	11.5814	11.4505	12.0872			1167	6.7353	7.1598	7.4358			1167	11.2836	10.78	11.8547
1168	7.7558	6.7766	6.8232			1168	11.4229	10.8268	12.1863			1168	7.1164	6.9853	7.3112			1168	11.4086	10.7043	11.4219
1169	7.7121	6.7154	6.9316			1169	11.2286	10.6878	12.1253			1169	6.9706	7.191	7.496			1169	11.7678	10.3208	11.5687
1170	7.6589	6.9214	7.2408			1170	11.1359	11.1715	12.446			1170	7.2155	7.0423	7.2139			1170	11.485	10.8161	11.7673
1171	8.0014	6.7868	7.1719			1171	11.0702	11.0556	12.0808			1171	7.1017	6.8597	7.073			1171	11.6385	11.0669	11.5696
1172	7.7178	6.7239	7.1129			1172	10.6837	11.1345	11.6932			1172	7.1204	7.1897	7.4453			1172	11.3668	11.164	11.1209
1173	7.4695	7.1757	7.3221			1173	12.0713	10.8668	12.5883			1173	7.1677	7.2834	7.3318			1173	11.2517	10.6571	11.1904
1174	7.9704	6.7238	7.386			1174	11.4303	11.1905	11.8731			1174	6.8438	7.3007	7.1212			1174	11.547	10.5724	11.4848
1175	8.8314	7.0607	7.0451			1175	11.2591	11.1304	11.7978			1175	7.2715	7.203	7.8419			1175	10.8632	10.9252	11.3531
1176	8.0385	7.0485	6.8965			1176	11.1919	10.8831	11.9172			1176	7.1123	7.0216	7.7857			1176	10.74	10.7997	10.9944
1177	7.7785	7.0549	7.0224			1177	10.9128	10.9131	11.8503			1177	7.1591	6.7163	7.6753			1177	11.0734	10.8613	11.1364
1178	7.8219	6.8814	7.046			1178	11.4535	10.9723	12.1952			1178	7.3276	7.0415	7.2321			1178	10.981	10.6779	11.4177
1179	8.2281	6.8537	6.8867			1179	11.0712	11.0752	12.2211			1179	6.7052	7.2538	7.4372			1179	10.9469	10.6611	11.7057
1180	7.9759	6.6295	7.2534			1180	11.8917	10.8771	11.7202			1180	6.8224	7.2408	7.3346			1180	11.4775	10.337	11.2544
1181	7.69	7.0388	6.862			1181	12.3061	10.6732	12.191			1181	6.887	7.1512	7.1514			1181	11.455	10.7048	11.6923
1182	7.9257	6.6969	7.1876			1182	12.0819	10.5799	11.2847			1182	6.9623	6.8966	7.439			1182	11.7187	10.9585	11.5544
1183	8.3436	6.7516	7.2491			1183	11.5594	11.0898	11.5385			1183	7.2889	7.8136	7.2526			1183	11.1435	10.4902	11.8701
1184	7.9195	6.7532	6.8921			1184	11.1641	11.4804	11.4069			1184	7.1252	7.1692	7.2626			1184	11.2159	10.8107	11.3937
1185	7.8515	7.0886	7.0704			1185	11.0116	10.5968	11.9338			1185	6.7771	6.7594	7.0216			1185	11.1518	11.1427	11.268
1186	7.6735	6.8798	7.1872			1186	12.0081	10.5924	11.5763			1186	7.1516	7.2101	7.1299			1186	11.0021	11.2708	11.814
1187	7.522	7.4893	7.2452			1187	11.9875	10.5426	11.4439			1187	7.0442	7.3092	7.2555			1187	11.4884	10.5988	11.3649
1188	7.4948	6.5557	6.9793			1188	11.4292	10.9934	12.1266			1188	7.3211	7.1908	7.306			1188	10.8943	10.7495	11.3644
1189	7.5244	6.49	7.3281			1189	11.6855	10.7972	12.0947			1189	7.2282	7.05	7.6681			1189	11.1171	10.7369	11.2377
1190	7.7425	6.5943	7.2772			1190	11.5176	10.8899	11.7099			1190	7.1127	6.9288	7.4805			1190	11.5129	11.0614	11.4554
1191	7.2296	6.4524	7.343			1191	11.2825	10.985	12.0417			1191	7.308	6.7976	7.4358			1191	11.3249	11.0281	11.7349
1192	7.7245	6.5076	7.6179			1192	11.5445	10.7611	11.065			1192	7.3346	6.7798	7.6361			1192	11.3771	10.9918	11.5615
1193	7.2835	6.5877	7.0092			1193	11.7948	10.9513	12.2115			1193	7.1686	7.6184	6.9532			1193	11.0086	10.2094	11.991
1194	7.8197	6.5422	7.1554			1194	11.6316	11.225	11.8855			1194	7.023	7.3833	7.2386			1194	11.1594	11.168	11.6485
1195	7.7021	6.4819	6.6229			1195	11.6601	10.969	12.224			1195	7.1971	7.6182	7.3174			1195	10.9589	10.2789	11.309
1196	7.7174	6.7812	6.8541			1196	11.0655	10.7897	12.5303			1196	7.4111	7.7309	7.2964			1196	10.8882	10.7251	11.2838
1197	7.3569	6.7338	7.2623			1197	11.3738	11.477	12.5576			1197	7.2733	7.1042	7.1959			1197	10.913	10.8356	11.41
1198	7.9059	7.0166	6.9488			1198	11.5041	11.2849	12.4716			1198	7.7726	7.3915	6.8101			1198	10.7458	10.1994	11.607
1199	7.3321	6.7745	7.1899			1199	11.4437	11.0324	11.8827			1199	7.5326	7.0217	7.3319			1199	11.1799	11.0299	11.1592
1200	7.5675	6.8828	6.9949			1200	11.3424	10.7343	11.8524			1200	6.9302	7.127	7.2064			1200	10.878	10.5245	11.501
1201	7.2798	6.4433	7.0527			1201	11.5117	11.228	11.867			1201	7.0126	6.8512	7.0019			1201	11.0878	10.638	11.9866
1202	7.6928	6.7991	7.1566			1202	11.5473	10.9341	11.9488			1202	6.963	7.4182	7.6375			1202	11.3231	10.3829	11.469
1203	7.2854	6.9762	7.3894			1203	11.6337	11.3656	12.1089			1203	7.3041	7.0534	7.0874			1203	11.3457	10.8453	11.1326
1204	7.3436	6.7712	7.0536			1204	11.6698	11.0022	11.815			1204	7.1662	6.7165	7.5387			1204	11.1229	10.9207	11.7378
1205	7.8282	7.0016	7.2726			1205	11.299	10.5423	12.1381			1205	7.1549	7.0825	6.7976			1205	11.4718	10.4359	11.4701
1206	7.056	6.9578	7.151			1206	12.0533	11.0838	12.0763			1206	7.5644	7.1649	7.214			1206	10.9983	10.4957	11.3585
1207	7.2831	7.0739	7.1085			1207	11.4807	10.5706	12.0697			1207	7.372	7.0733	7.4528			1207	11.4873	10.6328	11.2474
1208	7.1198	6.1476	7.1035			1208	11.8613	11.1422	12.1312			1208	7.2061	6.6888	6.9956			1208	11.0491	10.5535	11.2053
1209	6.7952	6.0877	7.4927			1209	12.1166	11.2859	11.9108			1209	7.1955	7.1711	7.0041			1209	11.1984	10.7106	11.363
1210	7.0631	6.52	7.3391			1210	12.0504	10.8372	11.6014			1210	7.527	7.5811	7.2108			1210	11.338	10.4347	11.2971
1211	7.1834	6.6683	7.0007			1211	12.6876	11.1396	11.8439			1211	7.1086	7.2486	6.9901			1211	10.9655	10.9188	11.3113
1212	6.8191	6.3538	7.4501			1212	11.9644	11.1104	11.8391			1212	7.3034	6.9492	6.8548			1212	10.8602	11.0736	11.4328
1213	7.002	6.5837	7.2593			1213	12.174	11.4204	11.4923			1213	7.2354	7.3943	7.4147			1213	11.1567	10.926	11.1743
1214	7.109	6.4758	6.777			1214	12.3063	11.0598	11.6575			1214	7.3505	7.1264	7.438			1214	11.0504	10.4432	11.6186
1215	7.4149	6.4835	7.2854			1215	11.8363	10.7982	12.2855			1215	6.932	7.0257	7.4753			1215	11.2365	10.8112	11.6205
1216	7.279	6.4914	6.8119			1216	12.0945	11.1364	11.5429			1216	7.3923	7.2664	7.0357			1216	10.8248	10.6192	11.4159
1217	7.3593	6.9063	6.7034			1217	11.839	10.7034	11.4172			1217	7.0869	7.5068	7.0428			1217	11.3185	10.8595	11.364
1218	7.4771	6.7043	6.824			1218	11.7142	11.4744	12.1612			1218	6.8401	7.1392	6.7692			1218	11.3841	11.1053	11.1654
1219	7.2266	6.9478	7.6078			1219	12.1677	10.3556	11.5138			1219	7.1624	7.253	7.2076			1219	11.3025	11.0383	11.7144
1220	7.5928	6.3046	7.2006			1220	11.7239	11.3729	11.6198			1220	7.0808	7.5379	6.7758			1220	11.1159	11.052	11.7428
1221	6.7536	6.3999	7.1337			1221	11.9007	10.7775	11.7444			1221	7.5591	7.0284	7.4078			1221	10.6859	10.8084	11.152
1222	7.7803	6.5583	7.0564			1222	11.5863	10.7979	12.0532			1222	7.3639	7.1489	6.9038			1222	11.1286	10.886	11.7657
1223	7.804	6.6732	6.981			1223	11.7409	11.1382	11.8617			1223	7.2529	6.7772	7.3665			1223	11.2998	10.8745	11.2458
1224	7.7536	6.7311	7.0288			1224	12.0532	11.0267	12.4058			1224	7.6409	7.0061	7.5731			1224	11.3314	10.9228	11.0514
1225	7.5422	6.8214	6.9868			1225	12.2592	10.622	11.9498			1225	7.1262	6.9185	7.236			1225	10.7275	10.8033	11.4576
1226	7.2513	5.9962	7.237			1226	12.3462	11.51	12.0549			1226	7.0397	6.7663	6.957			1226	11.8264	11.2855	11.3131
1227	7.2767	6.1679	6.8155			1227	11.9335	11.7275	11.7526			1227	7.1573	7.2784	6.973			1227	11.4682	11.0167	11.5065
1228	7.0324	6.3587	7.1382			1228	12.1747	11.2175	11.9372			1228	7.2231	7.3215	7.5869			1228	11.4576	10.3741	11.2938
1229	7.0273	6.4778	6.8312			1229	12.4118	11.0663	12.4436			1229	7.3082	7.0875	6.7465			1229	11.3475	10.8254	11.5289
1230	6.3025	6.6985	6.7894			1230	12.6361	10.8723	12.0004			1230	7.1388	7.5736	7.1458			1230	11.4199	10.7539	11.3229
1231	6.4342	6.8991	6.984			1231	12.4339	11.0259	12.1299			1231	7.2579	7.0692	6.6819			1231	11.4959	10.8061	11.4974
1232	6.7922	6.7366	7.0702			1232	12.745	11.0464	11.8803			1232	7.2983	7.2855	6.9126			1232	10.7104	10.7622	11.243
1233	7.3922	6.6873	7.0144			1233	12.0355	10.9745	12.4381			1233	6.9005	6.9659	6.682			1233	10.8721	11.3325	11.1652
1234	7.1096	6.5654	7.1357			1234	11.901	11.1914	12.0092			1234	7.1267	7.2058	7.3144			1234	11.7136	10.913	11.2985
1235	7.2929	6.3124	7.0099			1235	11.937	11.2165	12.0302			1235	7.3009	6.9874	6.7713			1235	11.2196	11.2205	11.7036
1236	6.889	6.625	7.0802			1236	12.029	10.8267	12.1011			1236	6.8975	6.5508	6.8815			1236	12.1394	10.9751	11.2753
1237	7.4043	6.6966	6.8507			1237	11.878	10.968	12.4841			1237	7.0668	7.3345	7.1521			1237	11.5043	10.415	11.3615
1238	7.3865	6.2604	7.1614			1238	12.9209	10.936	11.7526			1238	6.9077	7.1314	6.9241			1238	11.4732	10.5927	11.1507
1239	7.5525	6.9269	7.0302			1239	12.0225	10.8319	12.0422			1239	6.8393	7.0436	7.1765			1239	11.5855	10.906	11.1795
1240	7.4296	6.9776	6.8517			1240	11.6647	10.9502	12.1856			1240	7.1491	7.0419	6.6693			1240	11.2772	10.7146	11.3197
1241	7.2943	6.8894	7.3169			1241	12.2174	10.8421	11.9931			1241	6.9968	6.7695	7.2539			1241	11.446	10.7251	11.1221
1242	7.4468	6.7119	7.2458			1242	12.3093	10.6166	12.4698			1242	6.9782	6.8968	6.837			1242	11.7659	10.9057	12.0258
1243	7.3371	6.5028	7.1264			1243	11.5032	10.8347	12.3802			1243	7.1916	6.6216	7.3548			1243	11.4615	10.9344	11.116
1244	7.5192	6.9191	7.171			1244	12.2372	10.8571	12.2556			1244	7.1968	7.5324	6.9962			1244	11.537	10.2268	11.3382
1245	7.4198	6.6033	7.1885			1245	12.0904	11.2543	12.0802			1245	7.2553	7.27	7.815			1245	11.2181	10.3782	11.1644
1246	7.2249	6.5702	7.2188			1246	12.053	11.199	11.8377			1246	7.1218	6.9742	7.3146			1246	10.922	10.9059	11.0243
1247	8.1494	6.8685	7.6035			1247	12.2066	10.795	11.8755			1247	7.4378	7.1048	7.1389			1247	11.2337	10.4901	11.941
1248	7.6461	6.9562	7.3351			1248	12.0936	11.0911	12.0543			1248	7.1108	7.457	7.2564			1248	11.7773	10.5715	11.5195
1249	7.5772	6.5617	6.7411			1249	12.0979	10.9314	12.2319			1249	6.8158	7.1421	7.1391			1249	11.2189	10.9009	11.5006
1250	7.5956	6.7043	6.6471			1250	11.7975	11.1874	12.4806			1250	6.9815	7.074	7.3829			1250	11.378	10.6174	11.1994
1251	7.3258	6.7287	7.1195			1251	11.8327	11.0129	12.1791			1251	7.1852	7.0738	7.39			1251	10.8421	10.6302	11.3963
1252	7.6977	6.7236	7.0949			1252	11.6523	11.0071	12.771			1252	6.9817	7.0508	7.342			1252	11.4795	10.6969	11.4358
1253	7.7177	6.903	7.097			1253	12.0601	11.3067	12.0739			1253	7.3457	7.0719	7.3205			1253	11.4818	10.1462	11.4256
1254	6.9663	6.3783	7.0294			1254	11.9634	10.9399	11.8299			1254	6.9805	6.7974	6.7216			1254	11.4413	10.5379	11.818
1255	7.9332	6.7692	7.2375			1255	11.7801	11.0723	11.9751			1255	7.3196	7.1135	7.3541			1255	10.8811	10.8427	11.4676
1256	7.4745	6.6281	6.9508			1256	12.1858	10.9542	12.1984			1256	6.7721	7.0592	7.212			1256	11.5857	10.7217	11.4514
1257	7.8749	6.2072	7.0533			1257	11.6652	10.7904	12.2772			1257	7.3304	7.3977	7.0686			1257	11.4818	11.0464	11.3867
1258	8.1335	6.535	7.3875			1258	11.6742	11.024	12.0949			1258	7.1021	7.3071	7.3463			1258	11.4083	10.5742	10.9599
1259	7.3137	6.4764	7.078			1259	11.8368	10.834	12.0821			1259	6.9952	7.2885	6.7076			1259	10.7663	10.921	11.45
1260	8.1243	6.8369	6.9547			1260	12.0931	10.9444	12.9566			1260	6.7142	7.3828	7.4518			1260	11.8274	10.9257	11.265
1261	7.7234	6.4541	7.2803			1261	11.8486	11.1081	12.5099			1261	7.0253	7.0555	7.0754			1261	11.4422	10.664	11.3878
1262	7.5477	6.6556	6.8419			1262	11.6357	11.159	12.0688			1262	7.4003	6.8529	6.9913			1262	12.0276	10.7727	11.4822
1263	7.927	7.3274	7.0381			1263	11.9164	10.9481	11.7225			1263	6.8436	7.424	7.0851			1263	11.5861	10.5933	11.334
1264	7.5538	7.0261	7.2903			1264	11.6076	11.2616	12.1024			1264	6.8633	7.298	7.2649			1264	11.5938	11.1738	11.6328
1265	7.3476	6.8076	7.3616			1265	11.7575	10.898	12.1837			1265	7.0451	7.2013	7.3072			1265	11.4095	10.6116	11.0383
1266	7.4581	6.9614	7.4128			1266	12.2361	10.6708	11.5306			1266	7.1144	7.0164	7.259			1266	11.0115	10.9692	11.2705
1267	7.5704	6.7628	7.6087			1267	12.1666	11.1311	12.1173			1267	7.6921	7.1091	7.2832			1267	11.3393	10.5256	11.295
1268	7.775	6.4775	7.2883			1268	12.3397	10.9291	11.8397			1268	7.0376	7.4549	7.1943			1268	11.2159	10.8235	11.7895
1269	7.8505	6.6559	7.4095			1269	12.0756	11.2482	11.9568			1269	7.2513	6.9287	7.3752			1269	11.7568	10.8575	11.448
1270	7.657	7.1241	6.7347			1270	11.6671	10.7415	11.9874			1270	7.5641	7.7518	7.2661			1270	11.1157	10.455	11.5782
1271	7.667	6.3334	7.2737			1271	12.0218	11.2615	11.8109			1271	7.5268	7.4624	6.9036			1271	11.6083	10.6781	11.5517
1272	7.7702	6.7286	7.0753			1272	11.9433	11.5251	12.5136			1272	7.1111	7.5377	7.287			1272	11.3699	10.6091	11.3068
1273	7.3774	6.842	7.1205			1273	11.8708	10.7428	12.1415			1273	7.1485	7.2787	7.3054			1273	10.8385	10.8296	10.7329
1274	7.6901	6.8071	7.6798			1274	11.6264	10.971	11.6287			1274	6.4925	7.5903	7.6099			1274	11.2509	11.2732	11.6495
1275	7.0255	6.5787	7.0617			1275	12.0974	11.1316	12.0134			1275	7.0372	6.957	7.0877			1275	11.7805	10.6056	11.7486
1276	7.5482	7.177	7.3648			1276	11.7613	10.6015	11.8402			1276	7.2358	7.2671	7.8046			1276	11.1391	10.5967	11.2615
1277	7.5403	7.2577	7.6625			1277	11.5942	10.4438	12.0753			1277	7.0611	7.3366	7.2471			1277	10.8221	10.5003	11.7728
1278	7.7459	6.9563	7.4746			1278	12.2132	11.2342	12.3658			1278	7.4845	7.8779	6.6331			1278	11.4965	10.4609	11.5337
1279	7.3943	6.6182	7.3241			1279	11.7156	11.0472	12.3685			1279	7.1859	7.049	7.0848			1279	11.1691	10.4306	11.5727
1280	7.4535	6.8035	6.7681			1280	12.0555	10.9246	12.7089			1280	7.3072	7.5183	6.8307			1280	11.4802	11.3336	11.5881
1281	7.7755	6.815	6.8188			1281	12.1834	10.7438	11.9692			1281	7.0631	6.9816	6.9088			1281	11.7264	10.9819	11.593
1282	8.4089	6.718	6.8001			1282	11.827	11.1718	12.8619			1282	7.1346	7.1604	6.9523			1282	11.2262	11.3456	11.8919
1283	7.5668	7.3649	7.1553			1283	11.1076	10.8545	12.1013			1283	6.7498	6.943	7.1063			1283	11.4914	10.6704	12.0116
1284	7.2802	6.9832	6.9268			1284	12.0107	10.9085	12.4273			1284	7.3951	6.9453	7.1851			1284	11.4157	10.8452	11.7858
1285	7.5791	6.7449	6.9927			1285	11.7937	11.0813	11.9865			1285	7.3762	7.0431	7.3462			1285	11.0946	10.487	11.4111
1286	7.2764	6.7562	7.0091			1286	11.8941	10.5835	12.3609			1286	7.3884	6.8192	7.4436			1286	10.6437	10.8176	11.4197
1287	7.3452	6.6353	6.8571			1287	11.9184	11.5202	12.2067			1287	6.9772	7.3233	6.9666			1287	10.8862	10.9454	11.8174
1288	7.2836	6.9908	6.9308			1288	12.265	10.871	11.8267			1288	7.3127	7.1143	7.0187			1288	10.6133	10.823	11.9291
1289	7.4018	6.6571	6.7007			1289	11.5451	10.673	12.6701			1289	7.2033	7.0252	6.7487			1289	10.9195	10.8693	12.2707
1290	7.315	6.6117	7.1525			1290	11.8431	10.7867	11.5942			1290	7.3764	7.4183	7.1245			1290	10.8225	10.742	11.5768
1291	6.9346	6.9005	7.1666			1291	12.3104	10.713	12.3932			1291	7.1733	6.8217	7.1285			1291	10.9504	10.8662	11.6912
1292	7.3629	7.0497	7.2659			1292	12.3821	10.4656	11.4949			1292	6.8294	7.0832	7.2695			1292	11.3479	10.4888	11.334
1293	8.7255	7.1776	7.0848			1293	12.2158	10.6882	11.4217			1293	6.9707	7.2011	6.9723			1293	11.8736	10.8774	11.4703
1294	7.6623	6.942	7.0127			1294	12.5179	10.9187	11.8716			1294	6.8597	6.7391	7.3672			1294	11.309	11.119	11.4653
1295	8.0126	7.0191	6.9223			1295	11.9861	10.8718	12.1883			1295	6.8842	7.0691	6.9949			1295	10.8404	11.0698	12.0593
1296	7.4255	7.0519	6.8975			1296	12.1322	10.8873	11.6519			1296	7.1425	7.0826	7.1622			1296	11.6155	10.8125	11.5268
1297	7.0538	6.9391	6.925			1297	11.9685	10.7981	11.9252			1297	7.2228	7.1896	7.4076			1297	11.1062	11.1483	11.3366
1298	7.3868	6.678	6.6774			1298	11.9353	11.0932	11.3854			1298	6.9808	7.3199	6.8669			1298	11.3499	10.2844	11.2746
1299	7.5614	6.5529	6.8296			1299	11.8599	11.2351	12.2876			1299	6.8741	7.2877	7.305			1299	11.4715	10.6661	11.8074
1300	7.6563	6.619	6.97			1300	12.1201	10.4965	11.6862			1300	6.9448	7.3074	6.9384			1300	11.0987	10.9645	11.3508
1301	7.275	6.8944	6.9629			1301	12.3229	10.9437	12.0128			1301	6.855	7.1003	7.2318			1301	11.52	10.9946	11.2598
1302	7.3904	6.8625	6.9635			1302	12.047	10.7933	12.131			1302	6.8475	7.3708	7.5041			1302	11.0418	10.3272	11.4385
1303	7.2873	6.7854	7.1			1303	12.0626	11.0129	11.5883			1303	6.9726	6.8489	7.4736			1303	11.3947	10.6938	11.6339
1304	7.3859	7.0015	7.3819			1304	12.3512	10.8047	11.351			1304	6.8276	6.9377	7.2107			1304	11.5084	11.0081	11.235
1305	7.6981	6.7068	7.1005			1305	12.3031	10.7668	11.8195			1305	7.0279	6.9904	7.3123			1305	10.9291	11.0125	10.9126
1306	7.5863	6.6617	7.1211			1306	12.0958	11.2675	12.2573			1306	7.0553	6.9036	6.9247			1306	11.6687	10.7984	11.4323
1307	7.7229	6.8211	7.0568			1307	12.0137	10.8765	11.7153			1307	7.2871	7.1546	6.9643			1307	11.1867	10.0655	11.0639
1308	7.6966	6.742	7.3088			1308	12.1246	10.6308	11.8225			1308	6.8903	7.0489	6.6514			1308	11.0065	10.6276	11.448
1309	7.8327	6.75	6.9069			1309	12.1057	10.7551	12.0973			1309	7.0841	7.204	6.9697			1309	11.5882	11.0976	11.5042
1310	8.3144	6.9002	7.0606			1310	12.3712	11.0621	11.9776			1310	6.7489	7.1169	7.2645			1310	11.7392	10.8347	11.5691
1311	8.1697	6.8944	7.0845			1311	11.7646	11.0764	11.6978			1311	6.9112	7.1487	7.3533			1311	11.4746	11.3361	11.3815
1312	7.8538	6.8551	7.4521			1312	12.0509	10.8472	12.0827			1312	7.2469	6.9925	7.3726			1312	11.6216	10.9603	11.5313
1313	7.9997	7.0932	7.2758			1313	12.3155	10.9049	12.3321			1313	6.9828	7.0633	7.5793			1313	10.8205	10.7711	11.1257
1314	7.9295	6.6476	7.21			1314	12.5983	10.9856	12.0647			1314	6.9218	7.3521	7.7207			1314	11.4173	11.0241	11.4127
1315	8.365	6.8474	6.854			1315	12.0722	11.1984	12.1106			1315	7.081	7.1497	7.149			1315	10.9123	10.9795	11.5423
1316	7.6137	6.5692	6.9669			1316	12.1121	10.8277	11.6643			1316	7.0194	6.8214	7.2571			1316	11.9351	10.8676	11.6191
1317	7.357	7.0504	7.1167			1317	12.0779	10.522	12.1686			1317	6.9004	7.1881	7.4186			1317	11.6871	11.302	11.3195
1318	7.9577	6.9292	6.7908			1318	12.5032	11.3791	11.7459			1318	6.9874	7.093	7.1843			1318	11.5605	11.1339	11.6933
1319	7.547	7.0588	7.1195			1319	11.6736	10.9124	12.1658			1319	7.2138	6.9877	7.1867			1319	11.3388	10.8736	12.0033
1320	7.2453	6.7324	6.9032			1320	11.4602	10.8656	12.4158			1320	6.6592	7.5625	7.2572			1320	11.2509	10.7052	11.6007
1321	7.3489	7.0811	7.4397			1321	11.7381	10.5217	11.8495			1321	7.068	6.9201	7.4976			1321	10.9414	10.8389	11.3883
1322	7.6447	6.852	7.0004			1322	11.9092	11.0692	12.0666			1322	7.3975	7.5709	6.8736			1322	11.1534	10.4059	11.5469
1323	7.3953	7.3802	7.3267			1323	12.5538	10.6782	11.6346			1323	7.1439	6.5669	7.2689			1323	10.6612	10.6608	11.4427
1324	7.4867	7.1704	7.1283			1324	12.1628	10.8587	11.8418			1324	6.9235	6.9696	7.3481			1324	11.4775	11.2518	11.3679
1325	7.7526	7.2439	7.5982			1325	12.0559	10.7272	11.677			1325	6.8953	7.1111	7.2553			1325	11.4359	10.6717	11.4983
1326	7.4985	6.8831	6.9225			1326	12.0895	11.0273	12.0354			1326	6.6809	7.0777	7.156			1326	11.7056	10.706	11.5584
1327	8.013	6.611	7.3528			1327	12.8875	11.0166	12.1214			1327	6.8937	7.2277	7.2941			1327	11.5123	11.0861	11.0948
1328	7.2441	6.9568	7.0597			1328	11.8064	10.7521	11.5097			1328	7.0774	7.2451	7.1479			1328	10.9611	10.4487	11.8175
1329	7.6942	6.6487	7.408			1329	11.8581	10.7757	11.8881			1329	6.9965	7.0769	7.2411			1329	11.1514	10.4969	11.5118
1330	7.0201	6.8206	7.2576			1330	12.0188	10.7549	11.9726			1330	7.5016	7.0485	7.4249			1330	11.1859	10.5402	11.6073
1331	7.6622	6.6696	6.8511			1331	11.9061	11.352	11.8792			1331	7.237	7.3393	7.3498			1331	11.0891	10.9474	11.3767
1332	7.5831	6.7904	6.8468			1332	12.1322	11.087	12.322			1332	7.2642	6.9989	7.4456			1332	11.6773	10.9977	11.4137
1333	7.6041	6.6665	6.7074			1333	11.808	10.798	11.8884			1333	7.0559	6.9749	7.4606			1333	11.4693	11.1513	11.2015
1334	7.7134	6.9264	7.2884			1334	11.6942	10.6412	11.826			1334	6.8711	6.8716	7.2709			1334	11.1014	10.8518	11.1269
1335	7.5604	6.7106	6.9399			1335	11.2984	10.8312	11.7201			1335	6.9842	7.2738	6.9545			1335	11.34	11.1212	11.7447
1336	7.7006	6.8181	7.1212			1336	11.9137	11.1058	12.2281			1336	7.308	7.4194	7.3661			1336	10.6607	10.7964	11.5957
1337	7.6876	7.0059	7.3055			1337	11.9169	11.119	11.7098			1337	6.7134	7.1441	7.2938			1337	11.4064	11.0181	11.4748
1338	7.3015	6.6682	7.1129			1338	11.7526	10.7657	12.7361			1338	7.1423	7.0678	7.0602			1338	10.7548	11.2246	11.3222
1339	7.5466	6.9989	6.9883			1339	11.7402	10.7912	12.8025			1339	7.1633	7.0503	7.6664			1339	11.0483	10.4531	11.1986
1340	8.1458	6.6367	7.3662			1340	11.7902	11.3458	12.259			1340	6.971	6.9456	7.0253			1340	11.1656	10.8596	11.357
1341	8.514	6.9372	7.3392			1341	11.1007	11.1037	12.1053			1341	6.671	7.0465	7.0277			1341	11.2963	11.5787	11.4511
1342	7.2516	6.8765	6.6487			1342	11.7089	10.962	12.0122			1342	7.3794	6.6844	7.4653			1342	11.1476	10.9332	11.6284
1343	6.8913	6.7245	6.8168			1343	11.4194	10.7465	12.6568			1343	6.9681	7.0007	6.8421			1343	11.2343	10.52	11.478
1344	7.599	6.8289	6.8015			1344	11.7142	10.9291	12.3994			1344	6.7921	7.187	7.0712			1344	11.5643	10.6785	11.8743
1345	7.6384	6.6702	6.992			1345	11.9136	10.8985	12.386			1345	6.9292	6.9954	6.9707			1345	11.452	11.0676	11.4934
1346	7.3314	7.0866	7.0051			1346	11.9722	10.4305	11.6565			1346	6.8546	7.1148	7.3215			1346	11.3761	10.4409	11.3141
1347	7.8822	6.7969	6.6624			1347	11.3629	10.7303	12.2865			1347	7.213	6.8261	7.3686			1347	11.6587	10.7696	11.3818
1348	7.3132	6.9035	7.0899			1348	11.5447	10.7084	12.3938			1348	7.2578	7.1418	6.9452			1348	11.2018	10.4773	11.8926
1349	7.7324	6.8487	6.846			1349	11.5952	10.7373	11.9733			1349	7.0149	7.0968	6.8472			1349	11.0085	11.0845	11.6988
1350	8.149	6.9121	6.9907			1350	11.5611	11.5121	12.3304			1350	7.0252	7.8493	7.0875			1350	11.2025	10.3809	11.7242
1351	7.5933	7.0097	7.0257			1351	11.5233	10.7729	12.0026			1351	7.8187	7.6293	7.3493			1351	11.0136	10.2989	12.0192
1352	6.8766	7.1554	7.0354			1352	11.4708	11.1907	11.8109			1352	7.3789	7.4218	7.2556			1352	11.1043	10.326	11.4835
1353	7.3653	7.1823	6.5637			1353	12.0624	11.0452	12.5389			1353	7.5008	7.4367	7.0733			1353	10.7925	9.8991	11.8109
1354	8.1819	7.0822	6.8377			1354	11.9899	11.0033	11.9027			1354	7.0506	7.0383	6.9641			1354	11.2309	10.8902	11.561
1355	8.0309	6.7771	6.7044			1355	11.5202	10.6306	11.8994			1355	7.3119	7.177	6.9926			1355	11.1883	10.8955	11.6128
1356	7.3418	6.4905	6.7352			1356	11.9237	11.1693	11.8071			1356	7.3035	7.5947	6.8995			1356	11.1284	10.9085	11.6781
1357	7.4944	6.6401	6.7331			1357	11.8796	10.8251	11.8354			1357	6.9873	7.0667	7.1808			1357	11.1153	10.5374	11.2254
1358	7.9207	6.696	6.9411			1358	11.8504	11.368	11.6018			1358	6.9576	7.3206	6.779			1358	11.7706	10.3209	11.6809
1359	7.3647	6.9303	7.0628			1359	11.6807	10.8299	11.7699			1359	7.0138	7.0663	7.0462			1359	11.5068	10.9948	11.3049
1360	7.4635	6.5714	6.6358			1360	11.8337	10.8112	12.1656			1360	7.1013	6.852	7.0851			1360	11.3258	10.7793	11.3723
1361	7.9207	6.6977	6.8161			1361	12.0151	10.6626	11.8111			1361	6.9786	7.184	7.0556			1361	11.388	10.5876	11.3792
1362	7.7823	7.1152	6.9213			1362	11.956	10.4398	12.1761			1362	6.8843	7.3584	6.9724			1362	11.2161	10.762	11.9143
1363	7.7685	6.6268	6.7293			1363	12.0172	11.1655	12.0426			1363	7.2327	6.9977	7.0824			1363	11.066	10.865	11.6304
1364	8.306	7.0377	7.2488			1364	12.0387	10.3142	11.944			1364	6.9356	7.1585	7.0268			1364	11.3248	11.1855	11.4838
1365	7.8204	6.5928	7.015			1365	12.319	10.9607	12.1092			1365	6.8908	6.7342	6.8501			1365	11.2937	10.779	11.7248
1366	7.3672	6.6996	6.8365			1366	11.5579	10.6981	12.3381			1366	7.3353	7.065	6.7885			1366	11.1877	10.8113	11.6926
1367	8.0473	6.8543	6.6148			1367	11.8286	11.0036	12.1536			1367	6.5434	7.3475	7.5275			1367	11.6909	10.4862	11.6052
1368	7.1717	6.6731	6.8263			1368	11.8829	11.1638	12.0049			1368	7.2305	7.5056	7.1715			1368	10.9072	10.7543	11.6932
1369	7.5489	6.832	6.7567			1369	12.0691	10.9623	12.2717			1369	6.7206	7.1467	7.439			1369	11.8136	10.6969	11.4434
1370	7.4166	6.8607	6.8026			1370	12.4062	10.9703	12.2796			1370	6.9251	7.347	7.1669			1370	11.0822	10.5382	11.4791
1371	7.32	6.6929	6.748			1371	12.7461	11.1837	12.0272			1371	7.1338	7.2739	7.0995			1371	10.786	10.1946	11.428
1372	7.926	6.7469	7.2654			1372	12.3496	11.1001	12.238			1372	7.079	7.3908	6.9529			1372	10.8942	10.5839	11.8242
1373	7.3054	6.7391	7.3327			1373	12.1699	10.9901	11.7261			1373	6.5445	7.1405	7.3873			1373	11.7331	10.5636	11.9827
1374	7.2346	6.7175	6.7949			1374	12.3038	10.8309	11.8913			1374	6.9916	6.9104	6.703			1374	11.0769	10.5855	11.5253
1375	7.2763	6.6604	6.8467			1375	12.0748	10.4887	11.3397			1375	6.6963	7.6411	6.7532			1375	11.3668	10.5811	11.8381
1376	8.3632	6.9258	7.0804			1376	12.1406	10.6495	11.7904			1376	7.1165	6.8297	7.2795			1376	11.5188	10.747	11.6094
1377	7.9617	6.758	7.1692			1377	12.7728	10.987	11.9287			1377	6.9822	7.1878	7.1864			1377	10.9025	10.5275	11.518
1378	8.3476	7.133	6.8601			1378	12.1539	10.9778	12.2579			1378	6.8011	7.3013	6.8396			1378	11.4451	10.3182	11.6586
1379	8.3264	6.9573	7.7506			1379	12.2027	10.9846	11.6792			1379	7.4127	7.0541	6.8932			1379	10.8101	10.7896	11.6519
1380	8.3456	6.9777	7.4818			1380	12.4738	11.6402	11.4782			1380	7.6248	7.1606	7.0118			1380	10.7399	10.71	11.6309
1381	8.4253	6.7233	7.335			1381	12.4144	11.5937	11.6647			1381	6.9551	7.5668	7.2116			1381	11.2923	10.8384	11.4554
1382	8.1898	6.5065	6.8477			1382	12.2445	10.9178	12.1108			1382	7.0521	7.167	6.8386			1382	11.7172	10.5641	11.7016
1383	8.5689	6.8608	7.2877			1383	12.129	11.0294	11.7269			1383	7.1532	7.166	6.9559			1383	10.9719	10.36	11.5254
1384	8.2652	6.9334	6.9779			1384	12.3594	10.8292	11.8316			1384	7.1687	7.0535	6.9411			1384	11.1235	11.1197	11.7587
1385	8.2267	6.9654	7.0682			1385	12.6333	10.6983	11.9986			1385	7.2224	6.9113	6.8878			1385	11.7328	10.5524	11.5246
1386	8.1193	6.9081	6.7847			1386	12.0291	10.933	12.2445			1386	6.9508	7.2535	7.5347			1386	11.0461	11.171	11.1461
1387	7.8952	6.5681	6.8484			1387	11.9677	11.3249	12.3139			1387	6.8567	7.5157	6.8911			1387	10.944	10.4166	11.9227
1388	8.7994	6.9039	6.723			1388	11.8699	11.1104	11.9425			1388	7.3382	7.0822	6.8213			1388	10.96	11.0541	11.7138
1389	8.4939	7.0039	7.1404			1389	12.0433	11.1254	12.0778			1389	7.138	6.8983	7.0484			1389	10.8126	10.7977	11.9851
1390	8.5398	6.8864	6.682			1390	12.2385	10.6213	11.9799			1390	6.5888	6.9877	7.2208			1390	11.4342	10.6975	11.4196
1391	8.733	6.7907	7.1276			1391	12.9665	10.9737	12.0087			1391	7.1064	7.2725	7.164			1391	11.1991	10.5005	11.701
1392	8.6184	7.013	6.9503			1392	11.8573	11.0133	11.8899			1392	6.9624	6.9728	7.4565			1392	11.0032	10.556	11.7234
1393	8.5172	6.8278	7.3001			1393	11.7618	11.1128	11.5928			1393	7.2855	6.8299	7.1757			1393	11.6332	10.6716	11.9452
1394	8.4179	6.7	7.6567			1394	12.6064	11.0132	11.6244			1394	7.434	6.9597	7.0723			1394	11.126	10.9407	11.3546
1395	8.219	6.7221	7.1782			1395	12.8093	10.7311	12.4795			1395	6.7811	7.5805	6.9172			1395	11.0568	11.1765	11.6862
1396	8.6392	6.9709	7.1399			1396	12.7941	10.375	12.3813			1396	7.1605	7.324	7.2312			1396	11.1054	10.8158	11.4457
1397	8.3285	6.9892	6.6905			1397	12.6066	10.8604	11.9715			1397	7.2499	7.377	7.1705			1397	10.99	10.4887	11.6579
1398	8.413	6.8948	7.5448			1398	12.1529	10.8002	11.9314			1398	7.0187	7.0803	7.2403			1398	10.8532	11.1558	11.6127
1399	8.3418	6.7243	7.1212			1399	12.8837	10.9319	12.0408			1399	7.4434	7.3146	7.1012			1399	10.7306	10.7709	11.7832
1400	8.1936	6.5775	7.2003			1400	12.3608	10.8822	12.1254			1400	7.039	6.6855	7.2693			1400	11.0009	10.6543	11.131
1401	8.4679	6.9722	6.6651			1401	12.7908	10.635	12.4155			1401	7.3329	6.6454	7.0257			1401	10.8549	11.1256	11.5078
1402	8.4511	6.9033	6.6209			1402	12.7901	10.6174	12.3432			1402	6.9211	7.0601	7.5689			1402	11.1783	10.68	11.8619
1403	8.2478	6.7809	6.708			1403	12.6457	11.0124	12.1446			1403	7.145	7.2912	6.998			1403	11.4878	10.4047	11.617
1404	8.3397	7.0553	6.9173			1404	12.4383	10.7878	12.2853			1404	7.3007	7.2751	7.3196			1404	11.2179	10.6841	11.3503
1405	8.3626	6.7516	6.8344			1405	12.4113	10.9089	11.8132			1405	7.282	7.2808	6.7395			1405	10.9621	11.0687	11.8658
1406	8.7031	6.6541	6.8832			1406	12.5913	10.8646	12.3959			1406	6.8785	7.2477	7.0224			1406	10.9814	11.1559	11.5173
1407	8.3538	7.076	7.2043			1407	12.6902	10.7399	11.8016			1407	6.8882	6.8315	6.9453			1407	11.3257	10.9004	11.6674
1408	8.7242	6.8052	6.8089			1408	12.6101	10.6854	11.9401			1408	7.0813	6.8764	7.2272			1408	11.6455	10.9825	11.4708
1409	7.9987	7.1315	6.9			1409	13.0648	10.6203	11.8354			1409	7.0161	6.8654	7.0286			1409	11.1881	11.1743	11.733
1410	8.3045	6.775	6.8104			1410	12.3993	10.9432	12.1567			1410	7.4007	7.2605	7.1358			1410	10.6296	10.6167	11.5157
1411	8.2964	7.1922	7.5286			1411	12.4872	11.166	12.6292			1411	7.0333	6.9492	7.3551			1411	10.8219	11.265	11.6019
1412	8.1043	7.1179	7.4423			1412	11.4456	10.5139	11.7201			1412	6.9399	7.2708	7.1428			1412	11.4342	10.0151	11.87
1413	8.7807	6.681	6.5159			1413	11.7001	10.4936	11.9265			1413	7.0008	7.2589	6.7057			1413	11.0989	10.33	12.0328
1414	8.5338	6.7028	6.7697			1414	12.6089	11.0435	12.0493			1414	7.1682	6.872	6.7981			1414	10.8063	11.0782	11.4305
1415	8.3779	6.9675	6.6943			1415	11.9675	10.8091	12.0235			1415	7.2845	6.9604	7.2093			1415	11.7748	11.1569	11.3434
1416	8.2794	6.9146	6.6934			1416	12.3445	11.014	12.2623			1416	7.4341	7.1056	6.9138			1416	11.414	11.2124	11.6695
1417	8.3216	7.0301	6.8203			1417	12.4042	10.875	12.026			1417	6.9371	7.0907	6.9228			1417	11.5928	10.8454	11.4815
1418	8.281	7.1413	6.9656			1418	12.2603	10.4549	11.6863			1418	6.9024	7.4666	7.1512			1418	10.9325	10.4642	11.2492
1419	8.2439	7.1687	6.5197			1419	12.2886	10.7789	12.8656			1419	7.0865	6.8533	6.7863			1419	11.7447	11.3428	11.899
1420	8.5132	7.0648	6.7901			1420	11.9934	10.8458	11.985			1420	7.0233	6.9765	7.2606			1420	11.2565	10.8791	12.0528
1421	9.0282	7.1393	7.4034			1421	12.3026	10.7507	11.9818			1421	7.0946	6.9433	6.8535			1421	11.5758	11.0809	11.3287
1422	8.6574	6.8107	6.8385			1422	12.6144	11.2826	12.5594			1422	6.6289	6.9327	7.5002			1422	11.8138	10.9067	11.2453
1423	8.3496	6.6467	6.3401			1423	12.7029	10.9609	12.7397			1423	6.7778	6.6825	7.2282			1423	11.2635	11.2619	11.4354
1424	8.7612	6.8593	6.6295			1424	12.2127	10.8629	12.037			1424	6.8754	6.7301	7.1844			1424	11.7427	11.0874	11.5267
1425	8.1246	7.0462	6.4455			1425	12.8769	10.8889	11.938			1425	7.0813	7.1627	7.2809			1425	11.576	11.0495	11.4646
1426	8.4914	7.0175	7.4253			1426	12.4813	10.5281	11.7591			1426	6.9896	6.9813	7.43			1426	11.243	10.8359	11.6399
1427	8.4646	6.8623	7.1973			1427	12.3053	11.2794	12.0722			1427	7.0323	7.2039	7.11			1427	11.4821	11.3127	11.2656
1428	8.4602	6.8713	6.8818			1428	11.9616	10.8627	12.247			1428	6.7921	6.7506	7.0609			1428	11.5317	11.2258	11.738
1429	8.6877	6.9361	6.711			1429	12.4703	10.9539	12.2354			1429	6.8386	6.9046	7.0682			1429	11.7798	11.0024	11.7252
1430	8.597	6.6338	6.8594			1430	12.2713	11.2206	11.9062			1430	7.1098	7.2056	7.206			1430	11.9259	10.5602	10.963
1431	8.2125	6.9029	6.5893			1431	12.4622	10.941	12.146			1431	7.101	7.1657	7.2907			1431	11.5426	11.2205	11.2707
1432	8.5125	7.0066	6.7056			1432	11.9023	10.3138	11.8338			1432	7.0885	6.9752	7.5431			1432	11.2925	10.9375	11.2797
1433	8.1509	6.6846	6.7009			1433	12.8923	11.2029	12.2379			1433	7.1052	6.982	7.8277			1433	11.2423	10.8297	10.9552
1434	8.5674	6.6464	6.1469			1434	12.3988	10.9283	12.5477			1434	7.3521	6.7639	7.0805			1434	11.4213	11.296	11.3476
1435	8.2238	6.9034	6.5943			1435	11.9444	11.1393	12.2997			1435	7.1564	7.2624	7.521			1435	10.9098	10.7888	11.1294
1436	8.7093	6.8081	6.4985			1436	12.3672	11.2943	12.1952			1436	6.6547	6.8006	7.502			1436	11.4635	10.7575	10.9299
1437	8.8537	6.9419	6.3865			1437	11.8429	10.8796	12.5469			1437	7.1978	7.1715	7.2155			1437	10.8697	10.8131	10.8813
1438	8.5599	7.1449	6.2829			1438	12.5798	11.0736	12.8862			1438	6.9558	6.8842	7.2219			1438	11.6071	11.1411	11.7977
1439	8.7508	7.158	6.6164			1439	11.9479	10.8849	11.8959			1439	7.3436	6.9623	7.2417			1439	11.3679	10.9638	11.5923
1440	8.3091	6.8938	6.2146			1440	12.5357	10.7726	12.6242			1440	7.3897	7.4549	7.0326			1440	10.8969	10.9476	12.154
1441	8.562	6.9537	6.6533			1441	13.016	10.8854	12.5169			1441	6.657	6.8754	7.0649			1441	11.4501	11.3838	11.3868
1442	8.4725	7.1776	7.2067			1442	12.731	10.6949	11.5065			1442	6.7907	7.1849	6.8334			1442	11.8352	10.945	11.3294
1443	8.5175	6.9939	6.6979			1443	12.2193	10.9523	12.4953			1443	7.0987	7.1633	6.7218			1443	11.1172	10.8569	11.7083
1444	8.5834	6.9258	6.6086			1444	12.2156	11.0135	12.1234			1444	6.9669	7.1168	6.9577			1444	11.634	11.3355	11.6388
1445	8.4819	6.9283	7.0073			1445	12.1548	11.0102	12.0894			1445	7.1344	7.2004	6.9561			1445	11.7686	10.6221	11.3786
1446	8.6757	7.3366	6.4423			1446	12.7069	10.6654	11.6865			1446	7.3574	7.1929	7.134			1446	11.572	10.8635	11.2279
1447	8.7404	7.0277	6.8339			1447	13.1887	11.1122	11.9959			1447	7.2978	7.3112	7.0141			1447	11.3819	10.8382	11.6025
1448	8.7876	6.908	6.9681			1448	12.4992	10.9237	11.9281			1448	6.6514	7.3416	6.686			1448	11.9075	11.0312	11.8219
1449	8.5765	7.47	6.7729			1449	13.1996	10.7582	11.9035			1449	6.9525	6.9897	6.7466			1449	11.7451	10.8643	11.6403
1450	8.2214	7.1624	7.004			1450	12.1532	11.0512	11.6698			1450	7.0937	7.2192	6.9926			1450	11.4653	11.1674	11.7874
1451	8.676	7.1575	7.3281			1451	11.887	10.7899	11.829			1451	6.9927	6.9981	6.508			1451	11.7826	11.0696	11.7181
1452	8.4354	6.9501	7.3036			1452	12.0284	10.8501	11.6389			1452	7.1369	6.9801	7.0264			1452	11.7402	11.137	11.3552
1453	8.4543	6.9571	7.3457			1453	12.4742	10.9251	11.1769			1453	6.9567	7.2306	6.6532			1453	11.4163	11.0426	11.2126
1454	8.4836	7.2922	7.1182			1454	12.5825	11.2373	11.3241			1454	7.071	6.8654	7.0775			1454	11.7809	11.0087	11.2534
1455	8.5409	6.9149	7.059			1455	12.6254	10.9962	11.0369			1455	6.9986	7.3288	7.3638			1455	11.5383	10.6273	10.656
1456	8.4119	6.756	7.2155			1456	13.1983	11.1314	11.4227			1456	7.4876	7.0365	6.9626			1456	10.9826	10.6737	11.4266
1457	8.407	7.3583	6.971			1457	12.8627	10.732	11.5197			1457	6.8939	7.2346	7.7476			1457	11.2495	11.0044	10.8702
1458	8.1808	7.0471	7.4365			1458	12.6939	10.8271	10.8462			1458	7.0653	7.4041	7.4769			1458	11.4515	10.8626	11.191
1459	8.3962	6.9152	7.1297			1459	12.102	11.4012	11.5136			1459	7.5184	6.7687	7.7802			1459	11.0091	10.7034	11.241
1460	8.556	7.1802	7.3639			1460	11.6586	11.0715	11.7582			1460	6.8666	7.1918	7.5717			1460	11.5128	10.8569	10.8671
1461	8.6725	6.9151	7.3659			1461	12.8572	10.8248	11.713			1461	7.54	7.261	7.5198			1461	11.2127	10.3243	11.5485
1462	8.3137	7.419	7.5282			1462	12.521	10.8849	11.868			1462	6.8388	7.1451	7.4955			1462	11.2819	10.6293	11.444
1463	8.3502	7.2598	7.454			1463	12.2827	10.9715	11.3746			1463	7.0469	7.1607	7.5556			1463	11.3766	10.6449	11.3373
1464	8.7207	7.0957	7.3249			1464	12.4945	10.868	11.3028			1464	7.2181	7.0488	7.5743			1464	11.2516	10.5273	11.7743
1465	8.1597	6.94	7.6294			1465	12.0544	10.8602	11.0798			1465	7.0765	7.3429	7.1628			1465	11.2317	10.9193	11.7808
1466	8.7734	7.0919	7.3279			1466	12.0242	11.2241	11.2122			1466	7.0237	6.9971	7.5659			1466	11.2001	10.7328	11.0954
1467	8.1531	6.94	7.1064			1467	12.3485	11.1681	11.254			1467	7.5976	6.9676	6.9803			1467	11.0617	11.2583	11.0453
1468	8.7668	6.9563	7.1136			1468	12.4936	10.9983	12.1058			1468	7.4933	7.2886	7.4624			1468	10.5896	10.5544	11.39
1469	8.5886	7.1498	7.131			1469	12.3503	11.5663	11.9468			1469	7.2987	7.2241	7.4748			1469	10.4613	10.8733	11.3508
1470	8.3757	7.1055	6.8904			1470	12.7805	11.3777	12.0545			1470	7.1419	7.0433	7.3427			1470	10.8822	10.9179	11.596
1471	8.4195	6.7184	6.6983			1471	12.1924	11.4375	11.4581			1471	7.695	6.9231	7.2485			1471	10.6767	10.7306	11.2211
1472	8.7871	7.3421	7.2267			1472	12.7291	11.4691	11.7369			1472	7.739	7.1214	6.9098			1472	10.7586	10.4417	11.7233
1473	8.5358	6.6997	6.8528			1473	12.5714	10.9735	12.2191			1473	7.045	6.6258	7.5205			1473	11.1229	10.7706	11.0291
1474	8.7592	7.2497	6.615			1474	12.5538	10.9982	11.9591			1474	6.9504	7.2496	7.5587			1474	11.1624	10.912	11.2058
1475	8.5108	7.0273	6.9602			1475	12.4155	11.0029	11.9597			1475	7.1488	6.9225	6.9235			1475	10.7343	10.9413	11.5062
1476	8.4746	7.3746	6.4358			1476	12.6908	11.1229	12.0738			1476	7.1904	6.5979	7.5796			1476	11.4351	10.7429	11.3598
1477	8.6462	6.8965	6.6553			1477	12.6467	11.3115	11.909			1477	6.6336	7.0839	7.7407			1477	10.7695	10.7257	10.9182
1478	8.5282	7.2974	6.4421			1478	12.5154	10.7822	12.1526			1478	7.0124	7.1499	7.2672			1478	10.829	10.6813	11.3976
1479	8.6551	6.834	6.5711			1479	13.0213	11.851	11.8502			1479	7.2887	7.0109	6.9573			1479	10.4472	10.9782	11.5511
1480	8.3713	7.1606	6.7902			1480	12.0379	10.9845	12.6115			1480	8.0264	6.7237	7.2582			1480	10.2868	11.4536	11.3361
1481	8.5732	7.0216	6.1894			1481	12.2143	11.2738	12.6075			1481	6.8872	7.0376	7.299			1481	11.465	11.1416	11.6331
1482	8.7034	7.0509	6.513			1482	12.166	11.2315	12.0961			1482	7.1363	7.1141	7.342			1482	11.6658	10.834	11.186
1483	8.6783	7.0007	6.3855			1483	12.8742	10.8935	11.8963			1483	7.2459	7.3379	7.2167			1483	11.5403	10.5963	11.3397
1484	8.4882	7.4024	6.56			1484	12.6462	10.7211	11.7258			1484	7.0255	6.9129	7.4568			1484	11.2961	10.7229	11.2451
1485	8.3901	7.0871	6.9197			1485	12.5638	11.5265	12.2799			1485	6.852	7.0878	7.4638			1485	11.9651	10.7331	11.4935
1486	8.6472	6.9365	7.0856			1486	12.7189	10.9365	11.9586			1486	7.2537	6.9388	7.4783			1486	11.6216	10.9116	11.6505
1487	8.5088	6.8867	6.6171			1487	12.6448	11.1391	11.7673			1487	7.3594	7.0532	7.0289			1487	11.0029	10.8169	11.7953
1488	7.8278	6.7937	6.6887			1488	12.339	11.2828	12.1265			1488	7.0409	7.321	7.1105			1488	11.7338	10.9927	11.9856
1489	8.4625	7.0984	7.0808			1489	11.6645	10.4788	12.2607			1489	7.1057	7.0291	7.0779			1489	11.5654	10.7879	11.7991
1490	8.4357	7.091	6.9489			1490	12.6439	11.3004	11.7926			1490	7.0105	7.2999	7.4978			1490	11.9331	10.6179	10.9265
1491	8.3123	7.1462	6.6038			1491	12.3584	11.3511	12.5024			1491	7.4426	7.8968	7.0961			1491	11.4421	10.8935	11.6723
1492	8.9735	7.1192	7.1802			1492	11.593	10.7972	11.6445			1492	7.7516	7.1016	6.9883			1492	11.5125	11.4066	11.4071
1493	8.6445	7.0435	7.3516			1493	11.8213	10.969	11.5718			1493	7.8152	7.6957	7.1602			1493	10.3737	10.6176	11.121
1494	8.4649	6.6884	7.0421			1494	12.3168	11.1494	11.4869			1494	7.2502	7.436	7.2828			1494	10.7116	10.53	11.1325
1495	8.5953	6.9069	6.486			1495	12.2315	10.8928	11.661			1495	7.4508	7.6276	7.418			1495	10.7602	10.2339	11.2836
1496	8.5774	7.008	6.669			1496	11.7036	11.1941	11.8942			1496	7.5288	7.573	7.4355			1496	10.9458	10.5341	10.8898
1497	8.6111	7.0664	6.8495			1497	12.0537	10.7122	11.6844			1497	7.0944	7.2133	7.2792			1497	11.0036	11.241	11.0529
1498	8.2863	7.2516	8.0062			1498	12.5733	10.8481	11.1897			1498	7.436	7.1323	7.5434			1498	11.3557	10.8206	10.8414
1499	8.5359	7.0249	7.1154			1499	12.3334	10.8246	11.6863			1499	7.0948	7.3275	7.2524			1499	10.9523	10.5328	11.2467
1500	8.4845	6.9088	7.342			1500	12.2253	11.3108	12.4646			1500	7.0264	7.1711	7.2402			1500	11.4168	10.7478	11.6543
1501	8.4097	7.0194	7.4464			1501	12.9406	10.9928	12.2012			1501	7.1219	7.5272	7.4359			1501	11.0651	10.9318	11.2458
1502	8.395	6.6091	6.7035			1502	11.8286	10.9385	12.422			1502	7.0785	7.6562	7.3991			1502	11.5181	10.9741	11.3796
1503	8.672	6.815	7.4418			1503	12.2939	11.0333	11.5276			1503	7.6907	7.0127	7.275			1503	11.3672	10.5737	11.22
1504	7.73	7.8665	6.5839			1504	11.97	10.6067	12.0048			1504	7.2591	7.0188	7.2953			1504	11.6444	10.7341	10.6861
1505	7.8912	7.1953	6.7042			1505	12.2225	11.0178	12.2503			1505	7.1194	7.3943	7.5235			1505	11.775	10.5154	11.2592
1506	8.1815	7.07	6.1122			1506	12.0783	10.8871	12.5243			1506	7.4348	7.2883	7.6093			1506	11.298	11.1016	11.3367
1507	7.5804	6.8543	5.9722			1507	11.968	10.9783	12.7703			1507	7.1326	6.8191	7.0949			1507	11.2995	10.7572	11.6401
1508	8.1181	7.1828	5.8868			1508	11.8998	10.9287	12.8508			1508	7.2755	6.9221	6.7998			1508	11.0916	11.2955	11.6914
1509	7.5693	7.3324	6.5771			1509	12.0051	11.2854	12.3819			1509	7.5325	7.1267	6.9838			1509	11.4067	10.8864	11.5652
1510	7.5645	7.1286	5.8956			1510	12.1914	10.4115	12.69			1510	7.6288	6.8996	7.1135			1510	11.1897	10.9738	11.5468
1511	7.6812	7.156	6.3309			1511	12.1345	10.4767	12.8903			1511	7.3685	7.0659	7.1676			1511	11.2783	10.9972	11.6876
1512	7.4731	7.5135	6.2905			1512	11.7849	10.0366	12.1601			1512	7.3593	7.4396	6.7488			1512	11.453	11.2331	11.7744
1513	7.4837	7.5253	6.2673			1513	12.0554	10.4115	12.2582			1513	7.7143	7.003	7.2546			1513	11.7221	11.331	11.4299
1514	7.3328	7.3497	5.6873			1514	12.3348	10.3607	12.911			1514	7.4669	6.6397	7.5448			1514	11.4145	11.2773	11.1603
1515	7.5796	7.1471	6.2878			1515	13.0907	10.6084	12.298			1515	7.1162	7.0665	7.2864			1515	11.7652	10.908	11.5771
1516	7.8937	7.4019	6.7358			1516	11.7615	10.2935	12.2223			1516	7.1555	7.0051	8.1043			1516	11.5478	11.028	10.8104
1517	7.5844	6.6841	5.8934			1517	12.5315	11.0551	12.4106			1517	7.3681	7.1317	7.5709			1517	11.2782	11.5136	11.5281
1518	7.6689	6.5344	6.1226			1518	12.4892	11.0111	12.465			1518	7.4749	7.095	7.6924			1518	11.8283	11.078	10.9603
1519	7.8486	6.6944	5.7528			1519	12.6947	10.7465	12.6324			1519	7.2718	7.4744	7.7022			1519	10.9069	11.0152	10.9911
1520	8.0129	6.9344	5.7992			1520	12.3058	10.9206	12.6972			1520	7.2668	7.1626	7.3759			1520	11.2248	11.0675	11.1963
1521	7.3666	6.8186	6.1137			1521	12.8603	10.69	12.9203			1521	7.2027	7.3604	7.7495			1521	11.1233	10.519	11.4311
1522	8.0393	6.8225	6.3854			1522	12.8953	11.0064	12.5806			1522	7.3237	7.3192	7.8034			1522	11.7519	10.8284	10.3484
1523	8.3315	6.6009	5.8754			1523	12.1742	10.8106	13.3846			1523	7.4162	6.9773	7.4997			1523	11.3872	10.6971	11.6152
1524	7.8221	6.8979	6.3059			1524	12.2326	11.139	12.5401			1524	7.3827	6.8042	7.9786			1524	10.9343	11.4149	10.7409
1525	7.5752	6.8586	6.2372			1525	12.9246	10.7764	12.8754			1525	7.0348	7.2051	7.6824			1525	11.6963	10.8083	11.2153
1526	8.4486	6.6794	6.417			1526	12.194	11.1504	12.765			1526	7.2949	6.74	7.3454			1526	11.6529	11.2614	11.1425
1527	8.1456	7.0257	6.5007			1527	12.8199	10.7838	12.2023			1527	7.2676	6.9923	7.6857			1527	11.462	10.8644	11.3366
1528	8.3824	6.9452	6.6239			1528	11.9301	11.1746	12.077			1528	7.6043	7.0317	7.3691			1528	11.6688	10.7925	11.0059
1529	8.3435	6.6178	6.7822			1529	12.954	11.0307	12.1884			1529	7.2851	7.337	7.879			1529	11.314	10.7339	10.7459
1530	8.013	6.7416	6.3767			1530	12.8204	11.0293	11.8251			1530	6.9072	7.2357	7.6589			1530	11.7017	10.9289	10.7732
1531	8.2649	7.336	6.1462			1531	12.5085	10.9192	12.4683			1531	7.6481	6.9699	7.7769			1531	11.7597	10.9846	11.0902
1532	8.2369	7.2319	6.3719			1532	12.7171	11.4851	12.0785			1532	7.0812	6.9626	7.7884			1532	11.9876	10.4854	11.0243
1533	8.2465	7.3325	6.2074			1533	12.9661	10.9566	12.0996			1533	7.037	7.1267	7.4224			1533	11.5994	11.2268	11.2286
1534	7.8617	7.3761	6.3421			1534	13.0839	11.2823	12.1847			1534	7.1391	7.4936	7.4056			1534	11.4297	10.525	10.7735
1535	7.889	7.0474	6.6145			1535	12.8709	11.0801	12.1531			1535	7.5908	6.7889	7.7771			1535	11.46	11.1687	10.9517
1536	7.9808	6.8597	6.2628			1536	13.5251	10.7906	12.8879			1536	7.1785	6.771	7.6673			1536	11.4713	10.9081	10.8033
1537	8.1521	6.7814	6.3632			1537	13.1135	11.2388	12.2113			1537	7.1281	7.4076	7.4394			1537	11.7272	10.6578	11.1195
1538	8.0238	7.1501	6.564			1538	12.0262	11.0953	11.901			1538	7.4665	7.1741	7.1298			1538	12.069	10.787	11.2658
1539	7.253	7.1981	6.6047			1539	12.3365	10.694	12.353			1539	7.2481	7.0567	7.5297			1539	11.5576	11.4154	11.6129
1540	7.66	6.8198	6.5871			1540	12.1679	11.2708	12.2545			1540	7.7354	6.962	6.9411			1540	11.2802	10.8986	11.3197
1541	7.7388	6.8978	6.4891			1541	12.2473	11.0757	11.7669			1541	7.3184	6.9714	7.194			1541	11.2789	10.963	10.7185
1542	7.7089	6.9045	6.5274			1542	12.0848	11.1622	11.459			1542	7.1902	7.3422	7.1127			1542	11.5818	10.5839	11.5435
1543	7.5357	6.4731	6.0846			1543	12.4346	10.9705	12.3803			1543	7.7133	7.0654	7.3795			1543	10.9562	11.0643	11.6779
1544	7.5227	6.78	6.7777			1544	12.4242	11.1758	11.9956			1544	7.348	6.7167	7.4783			1544	11.5117	11.3372	11.4882
1545	7.2368	6.934	6.3651			1545	12.2721	10.8872	12.2123			1545	7.4591	6.7897	7.7171			1545	11.6035	10.7105	11.5651
1546	8.0105	7.1781	6.54			1546	12.1459	10.2821	11.38			1546	7.657	7.0967	7.045			1546	11.6781	11.0984	11.3827
1547	8.2786	6.7431	6.327			1547	12.5398	11.1718	12.5328			1547	7.642	6.9689	7.3035			1547	11.2596	10.6397	10.8896
1548	8.3593	6.9365	7.3558			1548	11.9385	10.9798	11.3745			1548	7.7068	6.863	7.513			1548	10.8323	10.8435	11.4924
1549	8.707	6.9384	6.9274			1549	12.4421	11.0364	11.8192			1549	7.3717	7.1864	7.3035			1549	11.0174	10.4583	11.2815
1550	8.1844	7.0612	6.7029			1550	12.0106	10.3706	11.6946			1550	7.7281	6.8389	7.5475			1550	11.2473	10.989	11.4868
1551	8.3523	6.8539	7.42			1551	12.4478	11.1327	11.3243			1551	7.434	6.8866	7.9272			1551	11.2437	10.4143	11.223
1552	8.3043	7.2444	7.4628			1552	12.3968	11.1614	11.0427			1552	7.6426	6.8613	7.3644			1552	11.5893	10.453	11.6125
1553	8.2344	6.9749	7.151			1553	12.2995	11.5496	11.784			1553	7.3831	7.0983	7.0197			1553	11.2187	10.2856	11.6382
1554	8.9799	7.081	6.8348			1554	12.0991	11.3398	11.253			1554	7.7014	6.8909	7.3636			1554	11.3208	10.9984	11.0156
1555	8.6631	7.5731	6.7857			1555	12.5898	11.4853	11.6809			1555	7.4395	7.5732	7.2726			1555	11.3479	10.6594	11.3913
1556	8.9557	7.3468	6.8778			1556	12.6283	11.1662	11.6148			1556	7.4715	7.4818	7.417			1556	11.8288	10.5167	11.3494
1557	8.5347	7.2744	6.7954			1557	12.6403	10.878	11.0153			1557	7.7033	6.8355	7.4455			1557	10.814	10.4461	11.1769
1558	8.1078	6.6796	6.6865			1558	12.6277	11.8691	11.0197			1558	6.7846	6.8535	7.3405			1558	11.5143	10.805	11.382
1559	8.4168	7.025	6.6287			1559	12.268	11.4179	11.4605			1559	7.578	7.2049	7.652			1559	11.4272	10.4582	11.1803
1560	8.6774	7.1108	6.7161			1560	12.1757	11.7791	11.1577			1560	7.5786	7.1955	7.4987			1560	11.1222	10.6616	11.1431
1561	8.3006	6.7402	6.9979			1561	12.2602	11.7134	10.8406			1561	7.7535	7.1433	7.2712			1561	11.187	10.7308	11.0243
1562	8.6705	6.7182	7.1265			1562	12.136	11.8721	11.4887			1562	7.3591	7.4037	7.9409			1562	11.6395	10.5928	11.4618
1563	8.5501	6.9869	6.6639			1563	12.5126	11.83	11.4228			1563	7.3456	6.8437	7.5332			1563	11.5149	10.7347	11.0987
1564	7.941	6.9408	6.4667			1564	12.6275	11.6372	11.5707			1564	7.2866	6.9608	7.7271			1564	10.7792	10.9338	10.9711
1565	7.971	6.4178	6.5668			1565	12.138	12.5657	11.3866			1565	7.5035	6.8359	7.3803			1565	11.064	11.2077	10.7221
1566	8.2791	6.9398	7.2484			1566	12.6104	12.7122	11.2335			1566	7.6891	7.1586	7.2292			1566	11.0683	10.6654	11.2624
1567	7.5007	6.8998	6.9373			1567	12.1242	12.6571	11.1651			1567	7.0505	6.9436	7.4175			1567	11.5293	11.0669	11.2213
1568	8.6165	6.9405	6.9571			1568	12.2407	12.3059	11.2963			1568	7.3813	7.4853	7.7797			1568	11.0158	10.6104	11.0946
1569	8.0717	7.2023	6.6871			1569	12.4377	12.1474	11.2075			1569	7.6006	7.0561	7.8204			1569	10.9418	10.9899	10.628
1570	8.3381	7.1341	6.7638			1570	12.5979	12.7346	10.875			1570	7.4275	6.8685	7.2335			1570	11.3053	11.1842	11.5074
1571	8.2667	6.3924	6.8872			1571	12.5189	12.9816	10.9649			1571	7.4378	7.1258	8.1394			1571	11.2229	11.1177	10.9016
1572	8.5634	6.6455	6.6376			1572	12.5901	12.5631	11.4916			1572	7.6834	7.0071	7.43			1572	11.1151	11.3792	10.7694
1573	8.2145	7.4855	6.7894			1573	11.9657	12.8879	11.0496			1573	7.7829	6.9165	7.4533			1573	11.1118	11.1019	10.9594
1574	8.7563	6.2605	7.0862			1574	11.9219	12.6759	11.0254			1574	7.7467	7.0592	7.467			1574	11.2041	10.806	11.209
1575	8.6249	6.693	6.5783			1575	11.8916	12.3275	10.9475			1575	7.6038	7.5966	7.173			1575	11.4015	10.7543	11.2563
1576	7.9878	7.0432	7.0447			1576	12.4691	13.0886	11.1311			1576	7.3101	7.1497	6.9856			1576	11.2288	10.4886	11.195
1577	7.8038	6.5508	7.1288			1577	12.0206	13.085	11.2534			1577	7.0871	6.7152	7.6418			1577	11.8932	11.2415	11.0245
1578	7.891	6.3144	6.8631			1578	12.0804	12.6991	11.2424			1578	7.1315	6.8319	6.9713			1578	11.7714	10.6824	11.6355
1579	7.7734	7.0685	6.5974			1579	12.2406	13.0278	11.4913			1579	7.4441	7.2848	7.2187			1579	11.6981	11.073	11.8537
1580	7.1661	7.163	6.6038			1580	11.711	13.0711	11.5312			1580	7.5153	7.1976	7.0889			1580	11.3592	10.5981	11.2406
1581	7.3603	6.4815	6.4689			1581	11.9474	12.5402	11.0776			1581	7.8969	7.1561	7.0822			1581	11.3365	11.1642	11.8598
1582	7.9244	6.8978	6.5589			1582	12.6133	12.4341	11.2885			1582	7.3005	7.0339	7.0597			1582	11.3941	10.864	11.8486
1583	8.1346	7.1821	6.922			1583	12.3189	12.7238	11.2264			1583	7.1965	7.0057	7.3599			1583	11.6134	10.5239	11.2894
1584	7.641	6.7794	6.7608			1584	12.2273	13.2559	11.5255			1584	7.2183	6.8349	7.4069			1584	11.3947	11.0441	11.7245
1585	8.135	6.3832	7.1058			1585	12.4593	12.9404	10.9965			1585	7.3305	7.1611	7.2805			1585	11.0538	10.8289	11.6292
1586	8.2856	6.6661	7.2448			1586	12.6631	12.789	11.2461			1586	7.9635	6.6358	7.2597			1586	10.7962	10.8348	11.3318
1587	8.5461	6.8672	6.6812			1587	13.1429	12.6992	11.5473			1587	7.5715	7.1219	7.6525			1587	11.001	11.4678	11.6319
1588	8.4766	7.069	6.4768			1588	12.2407	12.7258	11.497			1588	7.3536	7.0593	7.3705			1588	11.1633	10.9055	11.338
1589	8.4095	6.5998	6.6096			1589	11.6741	12.3014	11.5536			1589	7.2637	7.1781	7.6715			1589	11.6431	10.979	11.3525
1590	7.993	6.5056	7.063			1590	11.9041	12.8055	11.6739			1590	7.3066	6.7451	7.0602			1590	11.337	11.3903	11.1988
1591	8.2356	6.9882	6.9086			1591	12.2936	12.4096	11.6284			1591	7.4163	7.3216	7.2168			1591	11.1681	10.8102	11.6495
1592	7.4918	6.2688	6.8461			1592	12.0699	12.6098	11.6153			1592	7.1604	6.902	7.2116			1592	11.3997	10.8992	11.3083
1593	7.3766	6.6931	6.5091			1593	12.7694	12.7297	11.415			1593	7.0823	7.2596	7.0729			1593	11.406	10.7459	11.5339
1594	7.2831	6.7569	7.0436			1594	12.2621	12.7915	11.3354			1594	7.2172	7.2483	7.6128			1594	11.6405	10.6722	10.9714
1595	7.1639	6.4209	6.7647			1595	12.4752	12.958	11.3178			1595	7.8161	6.814	7.3983			1595	11.196	10.8981	10.883
1596	7.4369	6.7818	6.7411			1596	12.8854	13.352	12.0555			1596	7.4604	7.3119	7.4542			1596	11.1509	10.9821	11.5128
1597	7.5412	6.1798	6.3491			1597	12.9667	13.0797	11.5528			1597	7.4647	7.2065	7.2478			1597	11.1936	10.6037	11.7829
1598	7.757	6.495	7.097			1598	12.4853	12.7379	11.4306			1598	7.1627	7.2109	7.2672			1598	11.3501	11.0351	11.2125
1599	7.8648	6.3699	6.7435			1599	12.7289	12.6115	11.3486			1599	7.2	6.997	7.2298			1599	11.4544	11.2237	11.4338
1600	7.5774	6.9959	6.3147			1600	12.6249	12.8497	11.2623			1600	7.6805	6.9491	6.8942			1600	11.4768	10.897	11.5205
1601	8.3248	6.6582	6.469			1601	12.2846	12.7942	11.4018			1601	7.4163	7.2667	6.8473			1601	11.4541	11.0783	11.2012
1602	8.9731	6.4556	6.7644			1602	12.5048	12.9658	11.7342			1602	7.3938	7.0332	7.0541			1602	11.7952	11.009	11.3483
1603	8.1658	6.4486	6.1078			1603	12.3271	12.9637	11.7224			1603	7.2381	7.038	7.1826			1603	11.3219	11.2807	11.0011
1604	8.6948	6.2901	7.4162			1604	13.2701	13.0271	10.7406			1604	7.5628	7.0422	6.835			1604	11.1012	11.3419	11.2093
1605	8.5118	6.7073	6.6029			1605	11.7179	12.3769	11.428			1605	7.9529	7.2044	7.184			1605	11.4615	11.4807	10.9716
1606	8.8046	6.7429	6.8873			1606	12.5788	12.7665	11.2664			1606	7.2534	7.2869	7.062			1606	11.1351	10.927	11.6127
1607	8.328	6.8228	6.581			1607	12.794	12.7798	11.5452			1607	6.981	6.7788	7.2457			1607	11.8278	10.9551	11.7968
1608	8.2752	6.8528	7.4835			1608	12.0973	12.6507	11.8025			1608	7.2945	7.5418	6.9349			1608	11.1491	11.1812	11.6715
1609	8.7031	6.5799	6.4884			1609	12.8155	13.0614	11.5818			1609	7.479	7.0426	7.0743			1609	11.7664	11.3038	11.9144
1610	7.6128	7.0882	6.6151			1610	11.9063	13.1047	11.6526			1610	7.0409	6.8618	7.1033			1610	12.1888	11.2553	11.7088
1611	7.4737	6.3834	6.7985			1611	12.1758	12.7083	11.3798			1611	7.1139	6.9576	7.3924			1611	12.582	11.105	11.0472
1612	8.1565	6.7819	6.799			1612	11.8334	13.2049	11.25			1612	6.8618	7.0605	7.3382			1612	11.956	10.8487	11.0986
1613	8.5078	7.0094	7.2			1613	11.8256	13.3219	11.2967			1613	7.4761	7.2902	7.7678			1613	11.8566	10.753	11.0297
1614	7.8207	6.7566	6.9002			1614	11.9535	12.7767	11.2382			1614	7.0461	7.4809	7.0485			1614	11.7657	10.8608	11.8416
1615	8.7531	6.7183	6.814			1615	11.8514	12.9125	11.1641			1615	7.1265	7.4028	7.3742			1615	11.403	10.4089	11.5466
1616	8.1918	7.3084	6.8419			1616	11.6662	12.9486	11.65			1616	7.6315	7.3485	7.9179			1616	11.461	10.7451	11.2312
1617	7.6126	6.6518	7.1311			1617	11.8347	13.0329	11.5578			1617	7.1791	7.4565	7.5446			1617	11.6059	10.9312	11.2723
1618	8.2563	7.1782	7.0116			1618	11.78	12.8728	11.4221			1618	7.3756	6.9777	7.3885			1618	11.579	11.1074	11.3536
1619	7.5788	6.6331	7.1401			1619	11.9157	12.7624	10.9578			1619	6.9056	7.1509	7.4739			1619	11.5795	10.6496	11.1127
1620	7.5149	6.5908	6.9995			1620	12.1821	13.0523	11.1625			1620	7.0473	7.1386	7.2088			1620	11.6959	11.1801	11.6758
1621	7.7534	6.8213	7.2406			1621	11.966	12.8854	10.6721			1621	7.1861	7.688	7.1167			1621	11.3847	10.4504	11.709
1622	7.538	6.5633	6.7966			1622	12.3337	13.2687	11.2616			1622	7.2937	7.3968	6.9715			1622	11.7685	11.1483	12.0596
1623	7.2773	6.8499	6.7565			1623	12.3114	13.3096	11.6355			1623	7.3502	7.3089	7.1405			1623	11.5956	11.185	11.7853
1624	7.9199	7.1121	7.2458			1624	12.3998	12.8074	11.471			1624	7.2801	7.3133	7.4771			1624	11.9966	10.463	11.3665
1625	7.5306	6.7455	6.5629			1625	12.2956	13.3883	10.94			1625	7.2344	6.9793	7.0491			1625	11.7425	11.121	11.7806
1626	8.146	6.6446	6.3647			1626	12.2648	12.9244	11.3476			1626	7.4435	7.0495	7.3866			1626	11.9022	11.43	11.2778
1627	7.4118	7.2688	6.8712			1627	12.6581	12.9138	11.2259			1627	7.2625	6.9665	7.5586			1627	12.05	10.9354	11.3066
1628	7.4544	7.1266	6.6847			1628	11.7753	13.1527	11.3834			1628	7.05	6.9666	6.9369			1628	11.253	11.2883	11.5839
1629	7.1865	6.9865	6.5453			1629	12.7624	13.0583	11.2747			1629	7.5959	7.0617	7.5831			1629	11.5522	11.103	11.5624
1630	7.1983	7.1015	6.5712			1630	12.8042	12.9175	11.342			1630	7.3073	7.0337	7.1732			1630	11.5425	11.1272	11.0061
1631	7.0742	6.7918	6.3415			1631	12.1893	13.002	11.139			1631	7.79	7.0944	7.1152			1631	11.3813	11.0743	10.6967
1632	7.4537	6.7251	6.2883			1632	12.2526	13.0792	11.3111			1632	7.0747	7.5022	7.4202			1632	11.1756	11.2124	10.9422
1633	7.1608	6.8581	6.6938			1633	12.6196	13.1828	11.2599			1633	7.1326	7.1427	7.1474			1633	11.4602	11.068	11.3918
1634	7.1001	6.9352	6.6308			1634	12.1847	13.0844	11.3834			1634	7.6711	7.074	7.8446			1634	11.5768	10.6248	11.0445
1635	7.7227	7.2872	6.6589			1635	12.3949	12.9671	11.5477			1635	7.3973	7.4547	7.4308			1635	11.2388	10.7313	11.3392
1636	7.3912	7.1257	6.9169			1636	12.5342	12.6537	11.4087			1636	7.3229	7.2817	7.3543			1636	11.2221	10.6917	11.0547
1637	7.8759	7.2194	6.9776			1637	12.3137	13.2024	11.3976			1637	7.7357	6.7798	7.3918			1637	10.7331	11.098	11.2925
1638	7.2083	6.8125	6.7742			1638	12.153	13.0037	11.4846			1638	7.3681	6.879	7.4303			1638	11.4817	11.2238	11.4471
1639	7.6966	6.7533	6.8299			1639	12.4642	12.7398	11.3007			1639	7.2629	6.9922	7.1458			1639	11.4349	10.8589	11.0235
1640	7.6743	6.989	7.3113			1640	11.8368	12.8379	10.9698			1640	7.5896	6.8031	7.1705			1640	11.3335	11.0543	11.5621
1641	7.4859	6.6809	7.41			1641	11.9781	12.9095	11.2587			1641	7.5586	7.3061	7.6785			1641	11.48	10.8014	11.067
1642	7.0573	6.4568	6.7073			1642	11.7569	12.699	11.3456			1642	7.624	7.1579	7.5339			1642	11.3839	11.3056	11.649
1643	7.2604	6.3821	7.2458			1643	12.0312	12.996	11.1009			1643	7.6224	7.1624	7.5601			1643	11.359	10.5674	11.3131
1644	7.3941	6.6958	7.2326			1644	12.2198	13.0395	10.9923			1644	7.2199	7.1644	7.3844			1644	11.4562	10.7424	10.8937
1645	7.5985	6.3393	7.3477			1645	12.014	13.2973	11.0921			1645	7.8947	7.4735	7.5688			1645	11.3682	11.5213	11.3627
1646	7.2359	6.2641	6.7071			1646	11.8085	13.5399	11.5746			1646	7.3124	6.7528	7.4431			1646	11.5857	11.1484	11.2185
1647	7.9346	6.9577	6.44			1647	12.2384	12.639	11.6741			1647	7.99	7.2789	7.3293			1647	11.1306	11.2325	10.8513
1648	7.4863	6.0149	6.7652			1648	12.0311	12.9461	11.4519			1648	7.4417	7.0623	7.4956			1648	11.5859	10.7003	10.9924
1649	7.6272	7.1508	7.0324			1649	12.4238	12.9152	11.6589			1649	6.8785	6.9145	7.9391			1649	11.6912	11.0176	11.2461
1650	7.3955	6.5487	7.2465			1650	11.9201	13.3169	11.3956			1650	7.1347	7.7424	6.9397			1650	11.621	11.2028	11.2936
1651	7.3418	7.1679	7.168			1651	12.2294	13.1518	11.2932			1651	7.1146	7.177	7.3973			1651	11.4772	11.2655	11.4196
1652	7.4734	6.2746	7.1888			1652	12.3135	13.1199	11.8036			1652	7.6543	7.1545	7.2149			1652	11.6001	10.7738	11.406
1653	7.3993	6.9758	6.9927			1653	12.1998	13.3764	11.2055			1653	7.2393	7.2057	7.2934			1653	12.0726	10.744	11.3638
1654	7.3341	6.6269	7.4354			1654	12.1466	13.1743	10.6223			1654	7.2747	7.259	7.4205			1654	11.5126	10.6211	11.1973
1655	7.4016	6.8662	7.3406			1655	12.1754	13.1897	11.1762			1655	7.631	7.2678	6.8984			1655	11.3765	10.5903	11.48
1656	7.382	6.8973	7.297			1656	11.9476	13.3946	11.1724			1656	7.9213	7.3298	7.5466			1656	11.5348	11.1904	11.5589
1657	7.4869	6.4014	8.0715			1657	12.9118	13.2997	11.3859			1657	7.2223	7.1814	7.23			1657	11.7489	10.488	11.0401
1658	7.4895	6.3078	8.1549			1658	13.1506	13.0199	11.3352			1658	7.3811	7.2387	7.3757			1658	11.212	10.5963	10.8786
1659	7.3235	6.6522	7.648			1659	12.734	12.6912	11.2603			1659	7.3395	7.5751	8.0022			1659	11.4742	10.8504	10.6
1660	7.4059	6.8235	7.5745			1660	12.127	12.9928	11.3329			1660	7.1245	6.896	7.4906			1660	11.8189	11.014	11.1731
1661	7.4092	6.6666	7.8817			1661	12.0383	12.92	10.7157			1661	7.1625	7.0513	7.281			1661	11.8013	10.8031	11.0362
1662	7.3724	6.4404	7.9734			1662	12.0847	12.9403	10.8001			1662	7.2682	6.7851	7.694			1662	11.6306	11.113	11.3001
1663	7.1796	6.2679	7.8887			1663	12.3755	12.7555	11.2167			1663	7.0328	6.9113	6.8597			1663	11.5654	10.9567	11.3591
1664	7.3976	6.5439	7.5645			1664	12.2729	13.157	11.3446			1664	7.2706	6.94	7.3474			1664	11.9314	10.8803	11.4696
1665	7.2119	5.9693	7.6342			1665	11.9762	13.0737	10.8722			1665	7.2294	7.6512	7.1733			1665	11.2641	10.2805	11.0543
1666	7.3915	6.2724	7.1091			1666	12.1502	13.025	10.9253			1666	7.1522	7.6758	7.4843			1666	11.6975	10.4552	11.3828
1667	7.5055	7.1876	6.8903			1667	12.1401	12.8581	11.2048			1667	7.2714	6.8287	7.2818			1667	11.5289	10.8712	11.5793
1668	7.3867	6.4767	7.2852			1668	12.1978	12.7979	10.9776			1668	7.2523	7.0622	6.8489			1668	11.631	10.7154	11.4991
1669	6.9264	6.1887	6.704			1669	12.4578	12.7992	10.8421			1669	7.3543	7.0655	6.8383			1669	11.4965	11.4355	11.3394
1670	7.7831	6.288	7.6469			1670	12.2048	13.0351	10.9781			1670	7.5697	7.2187	7.3829			1670	11.4503	10.7557	11.5731
1671	7.3792	7.1038	6.8451			1671	12.1361	13.197	10.9036			1671	7.7478	6.9308	7.3358			1671	12.221	11.1661	11.2526
1672	7.1672	6.6186	7.1486			1672	12.2932	12.8034	10.8543			1672	7.4933	7.1695	7.4722			1672	12.2404	10.6016	10.7118
1673	8.1617	6.1309	6.9085			1673	11.9236	12.7933	10.8344			1673	7.3794	6.9362	7.735			1673	11.8306	11.1325	11.2942
1674	8.0889	6.5402	7.3169			1674	12.5506	12.9208	11.1115			1674	7.1456	7.4794	7.2504			1674	12.5536	10.9183	11.1047
1675	7.4741	6.3904	7			1675	11.6795	12.8626	11.1987			1675	7.1175	7.2517	7.3854			1675	12.328	10.7901	11.132
1676	7.3859	6.4498	7.3445			1676	12.1286	12.7008	11.4817			1676	6.643	6.9843	7.4375			1676	12.7446	10.6525	10.7551
1677	7.5587	6.9971	6.7516			1677	12.1217	12.5772	11.1714			1677	7.1893	7.1162	7.5641			1677	11.7179	11.143	11.262
1678	7.597	6.6297	6.9227			1678	11.7246	12.8397	11.566			1678	7.3545	6.8081	6.7258			1678	11.3258	11.2272	11.0283
1679	7.5526	6.1725	7.3123			1679	12.4901	12.998	11.1176			1679	7.6208	7.2963	7.6886			1679	11.6553	11.1732	11.1201
1680	7.0096	6.2595	7.2827			1680	12.2698	12.7476	11.3458			1680	6.8128	6.9097	7.5256			1680	11.4655	10.9687	11.4141
1681	7.957	6.7513	6.8375			1681	12.1079	12.5865	11.74			1681	7.4048	6.7862	7.4827			1681	11.2683	10.7334	11.1829
1682	7.2449	7.1096	6.914			1682	11.7242	12.4822	11.3547			1682	6.4988	6.9351	7.5494			1682	11.9946	11.1326	11.1447
1683	7.8132	6.623	6.6952			1683	11.4731	12.9008	11.3485			1683	6.7192	7.3672	7.5477			1683	12.0591	10.8583	11.3
1684	7.3669	6.611	6.8611			1684	11.9873	12.4161	11.0199			1684	6.5951	6.8047	7.252			1684	11.838	11.0263	11.3521
1685	7.308	6.7369	6.6868			1685	11.9442	12.0974	11.8487			1685	6.833	7.0719	7.3154			1685	11.6263	11.3102	11.696
1686	7.3094	6.601	7.1396			1686	12.5246	12.5176	11.6177			1686	6.412	7.3374	7.3439			1686	11.8104	10.9757	11.3537
1687	7.7196	6.9612	6.6072			1687	11.7506	12.6748	11.0637			1687	6.8311	6.912	7.194			1687	11.4828	11.0482	11.7449
1688	7.453	6.7429	6.7374			1688	11.6497	12.8723	11.4556			1688	7.244	6.9079	7.155			1688	11.462	11.0926	11.3715
1689	7.1396	6.694	6.6452			1689	12.9331	12.652	11.4388			1689	7.3838	6.8657	7.4088			1689	11.623	11.2715	11.451
1690	7.3809	6.5747	6.9709			1690	12.2941	13.0683	11.5428			1690	7.4383	7.7057	7.2081			1690	11.1672	10.7876	11.2928
1691	7.2248	6.1299	6.6657			1691	11.8312	13.1899	11.5428			1691	7.6388	7.3706	7.1372			1691	11.4398	10.8349	11.7083
1692	7.566	6.3058	7.0998			1692	12.5699	13.0744	11.0783			1692	7.7237	7.1382	6.8555			1692	11.6218	10.6636	11.8388
1693	7.5455	6.3823	7.2644			1693	11.3528	12.9623	11.6302			1693	7.4537	7.1127	6.832			1693	11.2098	10.9736	12.1383
1694	7.5284	6.4141	7.1126			1694	11.7751	12.5713	11.496			1694	7.3509	7.4653	6.719			1694	11.6002	10.6105	11.7066
1695	7.5671	6.7012	6.9449			1695	12.1254	12.9539	11.7966			1695	7.188	6.9071	6.9703			1695	11.5452	11.6482	11.8704
1696	7.5001	6.4803	6.7942			1696	12.2694	12.5139	11.4822			1696	7.1274	7.398	7.0283			1696	11.4327	11.0216	11.6476
1697	7.3946	6.9493	7.0901			1697	11.7568	12.6645	11.4112			1697	7.1609	7.0246	6.9733			1697	11.3972	10.6845	11.425
1698	7.7257	6.8837	7.0148			1698	11.8397	12.5658	11.4586			1698	6.9801	7.4661	7.4298			1698	11.1778	10.7565	11.5371
1699	7.5515	6.6145	7.0602			1699	12.0942	12.9761	11.8698			1699	7.4524	7.1272	7.1106			1699	11.1841	11.1186	11.8148
1700	7.5399	6.7153	7.1485			1700	12.2243	12.5968	11.4544			1700	7.6875	7.1623	7.2403			1700	11.3605	10.6513	11.509
1701	7.2138	6.9356	6.756			1701	12.5525	12.7074	11.4742			1701	7.3176	6.8583	7.0772			1701	11.2142	11.2187	11.4703
1702	7.5273	7.0519	7.2375			1702	12.113	12.5656	10.8914			1702	7.4191	7.2283	7.2214			1702	10.9335	11.1156	11.2114
1703	7.6156	6.4057	6.8681			1703	11.8483	13.0078	11.1565			1703	7.0243	7.025	7.0619			1703	11.1278	11.4181	11.6922
1704	7.0779	6.8488	6.2468			1704	12.2165	13.3018	11.3021			1704	6.7395	6.957	7.5861			1704	11.5496	10.9216	11.2795
1705	7.8593	6.4057	6.7157			1705	12.402	12.9715	11.0435			1705	7.1138	7.39	7.5833			1705	11.5288	10.3479	11.3811
1706	7.4935	6.9305	7.0269			1706	12.6244	12.9752	11.3971			1706	7.7436	6.9819	7.742			1706	11.4362	11.0292	11.109
1707	8.2072	7.1087	7.1374			1707	11.5903	13.5134	11.0309			1707	7.8522	7.0564	7.5826			1707	10.4653	11.5543	11.3389
1708	8.3358	6.3898	7.3837			1708	12.2342	12.8989	11.0143			1708	6.9138	7.0317	7.2831			1708	11.5046	10.969	10.9571
1709	8.6055	7.2714	7.6272			1709	12.2831	13.106	10.808			1709	6.5353	6.945	7.4044			1709	12.2355	10.8708	11.3069
1710	7.7981	6.847	7.6091			1710	11.5663	13.6085	10.9259			1710	7.0223	7.1604	7.2351			1710	11.9114	11.0506	11.8557
1711	7.0199	6.9065	7.8671			1711	12.0447	13.0408	10.9349			1711	7.1992	7.291	6.7985			1711	11.5804	11.1471	11.6253
1712	7.3479	6.7299	7.3568			1712	12.2118	13.4415	10.8479			1712	7.3274	6.9315	6.9101			1712	11.4051	11.4677	11.263
1713	7.7042	6.4263	7.1943			1713	11.8389	13.3965	11.0639			1713	7.5092	7.2765	6.9193			1713	11.4274	11.1159	11.6794
1714	7.6589	6.7766	7.3256			1714	11.7813	12.7674	11.0318			1714	7.4214	6.9847	7.8666			1714	11.3468	11.3799	10.9253
1715	7.4004	6.4361	7.6167			1715	12.3517	12.7052	10.882			1715	7.0541	7.1721	7.1079			1715	11.5833	11.0863	11.532
1716	7.2663	6.3384	7.1863			1716	12.2298	12.8072	11.0321			1716	7.1518	7.1898	7.3669			1716	11.3655	11.0847	11.2428
1717	7.483	6.6949	7.0919			1717	12.4445	12.6797	11.5132			1717	6.903	6.8178	7.5593			1717	11.3112	10.7334	10.7795
1718	7.4948	6.5223	7.3562			1718	12.2102	12.8436	10.9516			1718	7.4294	6.8676	7.7987			1718	11.0343	11.3447	11.3954
1719	7.4417	6.2735	7.2707			1719	12.2245	12.7292	11.3737			1719	7.4418	6.9532	7.1868			1719	11.5528	11.3665	11.489
1720	7.6498	6.4674	7.1945			1720	12.0357	13.1365	11.6583			1720	7.2056	7.0777	7.5167			1720	11.6481	11.9091	11.5586
1721	8.203	6.1028	7.2615			1721	12.0534	12.9073	11.5754			1721	7.213	7.0694	7.5454			1721	11.2742	10.8195	11.1418
1722	7.4131	6.5851	7.002			1722	12.1477	13.1437	10.9728			1722	7.6002	7.411	7.327			1722	11.4048	10.7029	11.4852
1723	7.1154	6.4544	6.8507			1723	12.4257	12.9953	11.2529			1723	7.0284	6.9545	6.9572			1723	11.3658	10.2217	11.405
1724	7.4317	6.5966	6.8563			1724	11.6075	13.1433	11.2098			1724	7.6034	7.157	6.5124			1724	11.3596	10.7757	12.0761
1725	7.2141	6.5405	7.1027			1725	11.7687	13.1275	11.6054			1725	7.3689	7.2256	6.7554			1725	11.3457	11.3662	11.8874
1726	7.4133	6.4809	6.9233			1726	11.8312	12.9926	11.2989			1726	7.1328	6.7971	6.4597			1726	11.4679	11.08	11.4437
1727	7.2368	6.5789	7.3261			1727	12.1533	13.0654	11.0804			1727	6.9242	7.2922	7.5336			1727	11.5352	11.1149	10.8448
1728	7.1097	6.3236	7.0674			1728	11.9278	13.2426	10.97			1728	7.402	7.3907	7.0504			1728	11.6798	10.8358	11.6959
1729	7.6623	6.6296	6.6547			1729	11.2148	13.0917	11.1348			1729	7.1887	7.207	7.389			1729	11.5675	10.9813	11.1978
1730	7.615	6.5232	7.0918			1730	12.1437	12.9433	11.2208			1730	7.3942	7.2028	7.9867			1730	10.8578	11.0549	11.6523
1731	7.8775	6.9753	7.2772			1731	12.4165	12.397	11.9892			1731	7.1724	7.0236	7.3863			1731	11.5967	11.5765	11.4445
1732	7.422	6.6287	6.8556			1732	12.2184	13.0897	11.5593			1732	6.8472	7.3713	6.8849			1732	11.3446	11.0399	11.6581
1733	7.5759	5.9916	7.004			1733	12.2642	13.4971	10.9834			1733	7.2577	7.2343	7.5561			1733	11.6027	10.9079	11.4578
1734	7.6545	6.386	7.5213			1734	12.2098	13.0169	11.004			1734	7.3701	7.1204	7.6048			1734	10.8811	11.0056	11.4956
1735	7.0751	6.6518	6.9587			1735	11.774	13.7038	11.4695			1735	7.1723	7.0867	7.3238			1735	11.012	10.8584	11.6708
1736	7.6622	6.4884	6.7525			1736	11.7092	12.7511	11.8121			1736	7.2273	6.9994	7.3905			1736	10.956	10.7311	11.2342
1737	7.7024	6.4116	6.8918			1737	12.1529	13.2387	10.9032			1737	6.4523	7.6358	7.6864			1737	11.2485	10.6239	10.769
1738	7.5113	6.6759	7.0745			1738	11.7667	12.3115	11.6767			1738	6.9946	6.9936	7.6058			1738	11.6382	11.0328	11.2292
1739	7.588	6.1698	7.2551			1739	12.1063	12.91	11.3394			1739	8.037	7.2174	7.3811			1739	11.3746	10.6643	11.2413
1740	7.5963	6.6623	7.1419			1740	11.7756	12.6728	11.3062			1740	7.2503	7.1309	7.2091			1740	11.4034	11.14	11.3537
1741	7.2396	6.4007	7.573			1741	12.2176	13.1587	11.5363			1741	7.2549	7.407	7.3694			1741	11.5628	11.2972	11.4449
1742	7.0618	6.3871	7.0375			1742	12.2696	13.1676	11.9411			1742	7.1759	7.031	7.0589			1742	11.7098	11.5135	11.3522
1743	7.6407	6.7826	7.0823			1743	11.8924	13.037	11.0402			1743	7.6073	7.05	7.3623			1743	11.4105	11.241	11.0943
1744	7.1508	6.333	7.5693			1744	12.0135	12.7566	11.5404			1744	7.3723	7.4568	7.3116			1744	10.947	10.787	10.9292
1745	7.5686	6.589	6.904			1745	12.5398	12.6364	11.2314			1745	7.3065	7.2638	7.2754			1745	11.1638	10.8372	10.8972
1746	8.5297	6.6527	6.7188			1746	11.5454	13.0123	12.2922			1746	7.2478	7.1638	6.9915			1746	11.39	11.3182	11.4756
1747	8.3134	6.9068	7.0175			1747	12.0839	13.1077	12.022			1747	7.0514	7.375	7.4927			1747	11.9579	11.2464	11.5238
1748	8.5866	6.508	7.2312			1748	11.9301	13.8018	11.58			1748	7.4052	7.1946	7.7287			1748	11.8407	11.5016	11.1453
1749	7.8089	6.3991	7.0321			1749	11.8428	13.1301	12.208			1749	6.8521	6.9427	6.9655			1749	11.7621	11.4367	10.886
1750	7.8955	6.6485	7.3447			1750	12.1695	12.6869	12.0061			1750	7.102	6.9547	7.5314			1750	11.7689	10.4834	10.9454
1751	8.2315	6.6567	6.8501			1751	12.3993	12.7657	12.187			1751	7.662	6.8519	7.6738			1751	11.1145	11.3016	11.1227
1752	8.5963	6.3311	6.6185			1752	11.9305	12.6938	12.5411			1752	7.3383	6.9209	7.5334			1752	11.7821	11.1837	11.4655
1753	7.9839	6.7472	6.8039			1753	11.9924	12.6827	12.6389			1753	6.9984	6.8911	7.6766			1753	11.6919	11.0094	11.7849
1754	8.1498	6.1812	7.2874			1754	11.8185	12.9801	11.6628			1754	7.3519	6.8306	7.9398			1754	11.4495	11.4067	11.1282
1755	7.6316	6.6209	7.585			1755	12.6273	12.8292	11.6424			1755	6.8817	7.0843	7.2312			1755	11.236	10.6864	11.1021
1756	8.1142	6.9025	7.0351			1756	12.2765	13.2233	12.5416			1756	7.0925	7.1091	7.1766			1756	11.6187	11.1335	11.2127
1757	8.7196	7.1426	6.6872			1757	11.8937	13.3051	11.8869			1757	7.0344	7.1427	7.4555			1757	11.3994	10.8589	10.968
1758	8.6224	6.2991	6.3017			1758	11.9332	12.5787	12.2913			1758	7.5468	7.2251	7.14			1758	10.7864	11.0598	11.6002
1759	8.6508	6.7822	6.8805			1759	12.3157	13.2196	11.5831			1759	7.5257	7.4005	7.1267			1759	11.4728	10.7647	11.7165
1760	8.9384	6.8772	7.2701			1760	12.3996	12.8202	11.6491			1760	7.2279	7.1767	7.0832			1760	11.5897	10.3452	10.8628
1761	8.4855	7.2463	6.8637			1761	13.0615	13.0689	11.9281			1761	7.7921	6.8918	6.6737			1761	10.8774	11.5092	11.9467
1762	8.4673	6.4964	7.2367			1762	13.0566	13.2321	12.1089			1762	7.5556	7.3876	6.7089			1762	11.2462	11.2966	12.1874
1763	8.3652	6.7396	7.1245			1763	12.719	12.9036	11.8667			1763	7.9207	7.1114	6.7814			1763	11.243	11.7518	12.1809
1764	8.3852	6.8721	7.0146			1764	12.5471	12.9196	12.0804			1764	7.5235	7.0694	6.6627			1764	11.428	11.0069	12.4662
1765	8.9116	7.0528	7.187			1765	12.1776	12.6065	11.2155			1765	7.7407	7.2377	6.7257			1765	11.2351	10.5934	12.1519
1766	8.3896	6.1517	7.1019			1766	12.6111	12.7437	11.3902			1766	7.6292	7.1061	7.1695			1766	11.5282	11.0064	12.53
1767	8.8757	6.442	7.1984			1767	12.8804	13.3583	11.295			1767	7.6192	7.2175	6.6548			1767	11.1706	10.9104	12.5842
1768	8.9044	7.1808	7.0917			1768	12.2399	12.8324	11.3304			1768	7.4895	6.9993	6.6785			1768	11.3188	10.9523	12.0701
1769	8.5947	6.5873	6.6013			1769	12.7616	13.0906	11.5289			1769	7.109	7.1116	7.1886			1769	11.8703	11.1553	11.9829
1770	8.6289	6.6095	6.3579			1770	12.5669	13.0207	11.4832			1770	7.1405	6.8269	6.9043			1770	11.3626	11.4021	11.7075
1771	8.5667	6.5636	6.6758			1771	12.0785	12.9016	11.5923			1771	7.5283	7.0978	7.0459			1771	11.4274	11.0828	12.6171
1772	8.7329	7.1328	7.1226			1772	12.4947	13.0139	11.5993			1772	7.7234	7.1156	6.5223			1772	11.5155	10.941	12.5609
1773	8.7748	6.713	7.2223			1773	12.322	12.8688	11.7046			1773	8.0476	7.3562	6.5051			1773	10.953	10.7893	12.4193
1774	8.6131	6.8487	6.8946			1774	12.3824	13.2772	12.1019			1774	7.3191	7.5648	6.4935			1774	11.7116	10.4319	12.4986
1775	8.4874	7.4532	7.214			1775	11.8294	12.9074	12.2584			1775	7.494	7.3068	6.9507			1775	11.2955	10.8142	11.9297
1776	8.258	6.3925	7.167			1776	11.9704	13.4869	11.0685			1776	7.7436	7.3904	6.9363			1776	11.1725	10.7892	11.901
1777	8.4165	6.9737	6.7945			1777	12.771	12.428	12.2383			1777	7.9924	6.9367	6.7985			1777	10.9343	11.1717	12.4333
1778	8.2696	6.8967	7.2297			1778	12.3842	12.8478	10.9671			1778	7.8716	7.257	6.9852			1778	10.9429	10.6638	12.158
1779	8.365	6.6932	7.2999			1779	12.7343	12.8526	11.6182			1779	7.6198	6.9815	6.4597			1779	10.6357	11.0834	12.7271
1780	8.1911	6.8035	7.5134			1780	12.7924	13.5604	10.8092			1780	7.545	7.1723	6.8509			1780	11.2819	11.4034	12.0755
1781	8.3918	7.1032	7.4383			1781	12.7313	13.4346	11.177			1781	7.3307	6.8824	7.1949			1781	10.9383	11.2229	12.2404
1782	8.3965	7.084	7.2381			1782	12.6706	12.8913	10.8792			1782	7.9959	6.958	6.8067			1782	10.7946	10.4924	11.6034
1783	8.0653	6.5169	6.7036			1783	12.2653	12.8565	11.0992			1783	7.191	7.3661	7.4006			1783	11.0729	11.0877	12.1795
1784	7.9571	7.1067	7.4133			1784	12.6647	12.7888	11.1676			1784	7.4678	7.2936	6.9302			1784	11.2777	10.8096	12.1495
1785	8.9271	6.6754	6.9049			1785	13.0382	13.1507	11.6642			1785	6.9874	7.3278	6.6592			1785	11.3541	10.8995	12.0648
1786	8.3952	6.4914	6.7246			1786	12.6964	13.4934	10.5236			1786	7.5992	7.5208	6.7756			1786	11.4728	10.7069	12.6074
1787	8.8871	7.3126	7.4436			1787	11.9767	13.2647	11.7892			1787	7.3079	7.6935	6.7332			1787	11.5628	10.4269	12.5084
1788	8.8645	6.859	6.9225			1788	12.2884	13.4226	11.9285			1788	7.5007	7.1145	6.9969			1788	11.459	11.0402	12.2092
1789	8.3679	7.0198	6.9211			1789	13.8017	13.5164	12.2284			1789	8.011	6.8367	6.8758			1789	11.1827	11.3423	12.4101
1790	8.5224	6.5015	6.9459			1790	12.7885	13.1055	12.2803			1790	7.7401	6.9703	6.957			1790	11.2756	11.0882	12.7453
1791	8.6709	7.0412	6.6717			1791	12.2751	12.7655	12.0521			1791	7.3926	7.2668	7.2086			1791	11.3611	10.5381	11.9862
1792	8.0429	6.9084	6.7814			1792	12.3825	13.0016	11.9989			1792	7.8262	7.2337	7.2127			1792	10.9696	10.622	11.9266
1793	8.6315	7.0339	6.5643			1793	13.2231	12.5538	10.9625			1793	7.6951	7.1142	7.2083			1793	12.05	10.8754	11.448
1794	8.5079	6.8883	7.3313			1794	12.169	13.2895	10.9299			1794	7.6437	7.2343	7.0735			1794	11.6041	10.557	11.5147
1795	8.4156	6.6838	7.132			1795	13.1553	13.0188	11.6529			1795	7.4074	6.8834	7.3753			1795	11.3255	10.5419	11.5128
1796	7.9625	6.8979	6.6308			1796	12.7199	12.6955	12.0705			1796	7.2939	7.1448	7.1328			1796	11.3094	10.8422	11.2481
1797	8.1552	6.9276	7.1053			1797	12.9275	13.1856	11.3285			1797	7.4602	7.2373	7.3103			1797	11.044	10.6004	11.7628
1798	7.468	7.1431	6.5863			1798	12.6108	12.8897	11.2283			1798	7.5823	7.3698	7.7603			1798	11.7768	10.5208	10.8786
1799	7.193	7.1436	6.4687			1799	12.8557	12.7265	11.7585			1799	7.7412	7.1755	7.6542			1799	11.3008	10.5651	11.2
1800	7.8161	6.7316	6.9764			1800	12.558	12.7475	12.1088			1800	7.2256	7.0374	7.3241			1800	11.657	10.5106	11.5823
1801	7.4269	6.515	6.8943			1801	12.5447	13.1342	12.2165			1801	7.5562	7.2776	7.284			1801	11.099	10.8438	11.2957
1802	7.9319	6.7004	7.0765			1802	11.982	13.1877	12.0342			1802	7.2931	7.0847	7.152			1802	11.5562	11.0942	11.2375
1803	8.0855	6.7663	6.5896			1803	12.2651	12.9011	11.474			1803	7.3288	6.9875	7.5125			1803	11.6787	11.0563	11.0953
1804	7.992	7.2755	6.9714			1804	12.2279	12.9384	11.5971			1804	7.3362	7.2516	7.6645			1804	11.7041	11.0402	11.6425
1805	8.0599	6.834	6.9104			1805	11.9426	13.0323	11.2317			1805	7.7916	6.7099	7.5003			1805	11.2102	11.6274	11.6502
1806	7.7513	6.3128	7.2745			1806	12.1271	13.5956	10.8278			1806	7.9358	7.3515	7.115			1806	11.2175	11.187	11.3046
1807	7.9814	6.8853	7.0331			1807	12.027	13.3459	11.0848			1807	7.9309	7.0874	6.8729			1807	11.6433	11.187	10.9098
1808	7.4311	6.2879	7.4816			1808	11.9153	12.9508	10.5903			1808	7.603	7.5441	7.0147			1808	11.9126	10.8775	11.5673
1809	7.8519	6.8028	7.0993			1809	11.7257	12.6126	11.5655			1809	7.3429	6.9896	7.035			1809	11.6086	10.9863	12.0263
1810	7.4834	6.5856	6.9826			1810	12.1401	13.1745	11.4937			1810	7.818	6.9231	7.0771			1810	11.1138	11.3255	12.1414
1811	7.5106	6.7568	7.0469			1811	11.9747	12.6573	10.8987			1811	7.5975	7.452	7.0789			1811	11.8953	10.9536	12.3633
1812	7.6194	6.9561	7.2753			1812	12.3031	12.3478	10.833			1812	7.2821	7.2307	7.2095			1812	11.6467	11.0238	11.9216
1813	7.1582	6.8468	6.6944			1813	11.9273	12.3974	11.3396			1813	7.2016	7.0463	7.1			1813	12.0531	11.2034	12.1193
1814	7.4425	6.8391	7.254			1814	11.794	12.9317	11.5711			1814	6.8896	7.1089	6.8723			1814	11.7366	11.3414	12.2349
1815	7.0363	6.8523	7.0834			1815	11.8636	13.126	11.2606			1815	7.0897	6.9843	6.8778			1815	11.8427	11.2175	12.3711
1816	7.5268	7.1661	6.7479			1816	11.9255	13.2313	12.1857			1816	7.4505	7.0172	7.0913			1816	11.4802	11.457	11.8466
1817	7.6548	6.8986	6.5611			1817	12.3398	13.2663	12.19			1817	7.6175	7.0074	7.0731			1817	11.5935	11.0701	12.758
1818	8.492	7.115	6.9548			1818	11.5638	13.2087	11.6839			1818	7.3571	7.0793	7.2356			1818	11.5283	11.2651	12.1116
1819	7.2607	6.7591	7.3912			1819	12.0488	12.9126	11.0613			1819	7.592	6.9779	6.7			1819	12.0237	10.812	12.0741
1820	7.2224	7.3809	6.9707			1820	12.0396	12.9669	11.1822			1820	7.0751	7.4806	7.1038			1820	11.8198	10.8546	12.7085
1821	7.4632	6.8508	6.7552			1821	12.0766	13.2812	11.6214			1821	7.9605	7.6378	7.1159			1821	11.9546	10.757	12.3184
1822	7.683	7.3795	7.1302			1822	12.2203	12.5968	11.0542			1822	7.743	7.0575	6.7635			1822	11.3646	11.1858	11.9371
1823	8.1241	7.1132	7.3282			1823	11.9979	13.0786	11.0863			1823	7.5743	7.063	6.9756			1823	12.3108	11.0233	12.0696
1824	7.8003	7.3395	7.3351			1824	12.163	12.9711	11.4216			1824	7.1655	6.9227	7.0101			1824	11.9482	11.0686	12.7563
1825	7.8217	7.1456	7.0213			1825	12.2683	13.0889	10.8566			1825	7.0984	7.1795	6.552			1825	11.6763	11.0072	12.1049
1826	7.9912	6.9295	6.97			1826	11.9615	12.757	10.8843			1826	7.0534	7.2562	6.9607			1826	12.149	11.0675	12.1869
1827	7.295	7.4421	7.0275			1827	12.6408	12.9055	11.0591			1827	7.3259	7.4144	7.175			1827	11.7346	10.9394	11.4941
1828	7.6698	6.9564	6.727			1828	12.2987	12.9658	11.2549			1828	7.3374	6.9778	7.0336			1828	11.8344	11.0166	11.6281
1829	7.5732	7.1557	7.2867			1829	12.0658	13.1141	11.0509			1829	7.4676	7.1008	6.8698			1829	12.0701	11.0297	11.9494
1830	7.475	7.4214	7.2451			1830	11.842	12.313	11.6136			1830	7.207	7.1513	7.0975			1830	11.6807	10.8099	11.8245
1831	6.9146	7.5364	7.0944			1831	11.897	12.9581	10.9488			1831	7.4625	7.1224	7.0186			1831	12.0069	11.4462	11.7813
1832	7.5768	7.1397	7.5958			1832	12.4026	12.9913	11.3914			1832	7.4605	7.4391	7.3819			1832	12.1293	10.7656	11.386
1833	7.6534	7.1639	7.2203			1833	12.7633	12.4244	11.7102			1833	7.5852	6.926	7.9196			1833	11.5878	10.9154	11.4333
1834	8.1309	7.3935	7.304			1834	12.2378	12.9844	10.8309			1834	7.6663	7.072	7.6027			1834	11.5708	11.2356	11.1123
1835	7.3901	7.2102	7.4829			1835	12.2047	12.8726	11.4557			1835	7.1822	7.0451	7.5137			1835	12.0674	10.9911	11.3661
1836	7.9207	6.8982	7.1498			1836	12.1448	12.8593	10.7294			1836	7.1291	7.4056	7.8278			1836	12.0861	11.3389	11.1507
1837	8.5284	6.6856	7.534			1837	12.2526	12.704	11.3517			1837	7.1024	7.0119	6.9905			1837	11.6458	11.3396	11.9729
1838	8.3515	7.0668	7.4586			1838	12.3448	12.8496	11.0417			1838	7.5994	7.3263	6.877			1838	12.0359	11.3381	11.4718
1839	8.5925	6.8708	6.4293			1839	12.6298	12.8096	12.0749			1839	7.5426	6.8834	7.2127			1839	11.4911	11.1839	11.4212
1840	8.2775	6.9037	6.6857			1840	12.1694	12.6822	11.7752			1840	7.4183	7.1766	7.0597			1840	11.4597	11.271	11.7636
1841	8.3145	7.2741	6.9517			1841	12.2169	12.8958	11.0541			1841	7.2125	7.1487	6.9713			1841	11.3854	10.93	10.8584
1842	8.5766	6.1963	7.1194			1842	12.2085	13.4065	11.1906			1842	7.6802	7.2306	7.2898			1842	11.633	11.0476	11.207
1843	8.6079	7.2044	6.9311			1843	12.3414	12.9251	10.7846			1843	7.4321	7.1565	7.6683			1843	11.5415	11.2717	11.0934
1844	8.4503	6.9689	6.8376			1844	12.3159	12.7999	11.1148			1844	7.4772	7.2683	7.113			1844	11.6696	11.3012	11.4864
1845	8.8073	7.0917	6.8858			1845	12.2847	12.433	11.7852			1845	7.3925	7.345	6.8044			1845	12.0292	11.0408	11.4919
1846	8.5793	6.2208	7.3561			1846	12.2707	12.8819	10.9296			1846	7.4837	7.1394	7.0869			1846	11.5137	11.0878	11.4739
1847	8.644	6.8353	6.9077			1847	11.4708	13.1869	11.0021			1847	7.7183	7.1746	7.1182			1847	11.4858	10.6475	11.4333
1848	8.6494	6.5308	7.4472			1848	11.7524	13.2301	11.0341			1848	7.564	7.2436	7.093			1848	12.1238	10.9977	11.2012
1849	8.3082	6.5078	6.8263			1849	11.9491	13.4872	11.3798			1849	6.7654	7.2742	6.7163			1849	11.8703	11.1457	12.1621
1850	8.2784	7.1361	7.2142			1850	12.0837	12.9064	11.1212			1850	7.8585	7.2328	6.7658			1850	11.7722	10.4925	11.8499
1851	8.4262	6.3544	7.4933			1851	12.0961	12.9114	10.8533			1851	7.1502	7.1785	6.5943			1851	11.717	10.9175	12.0578
1852	8.0103	6.7272	6.8847			1852	11.921	12.8208	11.4602			1852	6.9785	6.9214	7.1064			1852	11.7081	11.0239	11.5748
1853	8.3574	6.3807	7.3287			1853	12.1254	12.6298	11.3863			1853	7.5254	7.0239	7.2835			1853	11.4462	11.5879	11.978
1854	8.2058	6.5374	7.3605			1854	11.7062	12.8038	11.6762			1854	6.866	7.4703	7.2968			1854	11.6555	10.8609	11.04
1855	8.3905	6.6621	7.3639			1855	12.3232	13.3411	11.6606			1855	7.5083	7.4428	7.1615			1855	11.3944	11.0184	11.2845
1856	7.9665	6.6268	7.367			1856	12.4436	13.4936	11.553			1856	7.446	7.1859	7.1884			1856	11.5014	11.0339	11.7319
1857	8.5509	6.7315	7.1908			1857	12.2111	13.0385	11.4707			1857	8.0387	7.1008	7.3806			1857	11.2489	10.9857	11.3353
1858	8.778	6.935	7.2641			1858	12.0344	12.9906	11.7689			1858	7.6489	7.4027	7.6095			1858	11.3193	10.4392	11.3694
1859	8.6946	7.0753	7.1523			1859	12.65	13.0723	11.5557			1859	7.6542	7.0295	7.1871			1859	11.5855	10.9536	11.656
1860	8.3824	6.8146	7.0191			1860	13.1921	12.8201	11.4434			1860	6.9532	7.3301	7.3323			1860	11.5391	10.6549	11.0386
1861	8.1913	6.664	7.274			1861	12.4619	13.162	12.571			1861	7.3793	7.2428	6.8701			1861	11.2805	10.887	11.6154
1862	8.4411	6.5742	7.0447			1862	11.8185	12.8422	11.8675			1862	7.5405	7.1907	6.8563			1862	11.456	10.9676	11.4599
1863	8.6607	6.4536	6.9303			1863	12.3033	13.2452	12.0404			1863	7.4679	7.1277	7.2725			1863	11.7089	10.5327	11.8224
1864	8.7309	7.1449	7.4977			1864	11.9825	12.7732	11.8527			1864	7.3951	7.1642	7.3515			1864	12.2508	10.767	11.1928
1865	8.7216	6.7947	7.1315			1865	12.5952	13.2126	11.7333			1865	7.3714	7.0123	6.6043			1865	11.6559	10.5646	11.6382
1866	7.7644	7.3294	6.8131			1866	12.2027	13.009	11.7599			1866	7.5628	6.8405	7.1872			1866	12.0923	11.0432	11.178
1867	7.6334	6.7892	6.7287			1867	12.1558	13.0926	11.469			1867	7.6362	7.1182	6.9636			1867	11.9522	10.7185	11.1705
1868	8.2279	7.0232	6.7038			1868	12.0513	13.3187	11.3884			1868	7.7892	7.4255	7.2576			1868	11.3266	10.8996	11.285
1869	8.1075	7.0102	6.912			1869	12.3064	12.6697	11.6118			1869	7.115	6.9023	6.8769			1869	12.5816	11.0265	11.4535
1870	8.0762	6.9363	7.1605			1870	11.9706	13.2083	11.8885			1870	7.1133	7.3427	7.1094			1870	11.6664	10.2277	11.462
1871	8.3161	6.479	6.844			1871	12.5367	13.713	12.0198			1871	7.5807	7.5768	6.7954			1871	11.6595	10.2492	11.8107
1872	8.5665	6.6372	6.9285			1872	11.6261	13.1984	11.4475			1872	7.6194	7.1214	6.7078			1872	11.6367	10.8312	11.8406
1873	7.9857	6.3685	6.8115			1873	11.4411	13.2221	12.0002			1873	7.5955	7.5021	7.3701			1873	12.1751	10.6469	11.5796
1874	7.9785	6.9469	6.8549			1874	12.336	13.0135	11.6238			1874	7.8613	7.3556	7.5096			1874	11.8921	10.8933	11.4876
1875	8.1215	7.0254	6.9822			1875	11.7805	12.7055	11.7808			1875	8.2685	7.1964	7.0133			1875	10.9308	10.6465	11.8907
1876	8.7993	6.8871	6.9464			1876	11.7448	12.9498	11.818			1876	7.8891	7.4053	6.5476			1876	11.1837	10.6092	12.1711
1877	8.4243	6.5185	6.4835			1877	11.837	12.6111	12.2658			1877	7.8033	7.1906	7.2868			1877	11.7742	10.7143	11.9256
1878	8.2765	6.6435	7.0623			1878	11.871	12.6971	11.3775			1878	7.7719	6.984	7.0208			1878	10.7507	11.1327	11.4597
1879	8.5453	6.929	6.3757			1879	12.0044	12.9116	12.2565			1879	7.628	7.9638	7.0889			1879	10.9673	10.682	11.3058
1880	8.5345	6.76	6.5308			1880	12.0185	12.915	11.5537			1880	7.7605	7.7447	6.8094			1880	11.4604	10.5056	11.8375
1881	8.6957	6.9166	6.4684			1881	12.0764	13.0584	11.6911			1881	7.6034	7.536	6.9882			1881	11.4188	10.6824	11.3135
1882	8.7028	6.7428	7.4103			1882	11.4658	12.9127	11.3202			1882	7.4784	7.1055	6.7173			1882	10.9635	10.8676	11.9161
1883	8.475	6.2986	6.8428			1883	11.9432	12.9495	11.704			1883	7.7139	7.562	7.26			1883	11.6683	10.5386	11.7744
1884	8.2099	6.9854	5.9575			1884	11.9257	12.7997	12.0151			1884	7.5157	7.3968	7.0415			1884	11.6845	11.1474	11.4019
1885	7.931	7.073	7.4857			1885	12.1137	12.5259	11.6053			1885	7.4544	6.7559	6.7146			1885	11.8502	11.4051	11.8777
1886	7.8658	7.1092	7.0458			1886	11.3818	12.6296	11.3884			1886	7.3096	7.0621	7.4844			1886	11.6802	10.8854	11.3824
1887	7.6608	6.4586	7.3399			1887	11.9588	13.2501	11.4006			1887	7.1949	7.0749	6.7186			1887	12.4741	11.0322	11.7196
1888	8.0263	6.9371	7.2236			1888	12.2602	12.8657	11.241			1888	7.218	7.1379	6.9167			1888	12.6446	10.8066	11.3311
1889	8.5284	7.1063	6.8382			1889	12.018	12.8603	10.5949			1889	6.8244	7.113	6.9656			1889	11.919	10.9135	11.5273
1890	7.803	6.7926	7.9267			1890	11.5645	13.1486	11.1512			1890	7.1263	7.312	7.0459			1890	11.7097	11.2293	11.3896
1891	7.423	6.4436	7.7758			1891	12.2623	12.8491	10.7538			1891	8.0365	7.0445	7.2145			1891	11.6606	11.0672	11.3998
1892	7.4518	6.9818	7.5875			1892	12.2769	13.6752	11.0349			1892	8.0614	6.7494	7.1394			1892	11.7341	11.5278	11.545
1893	7.9036	6.5002	7.0681			1893	11.9351	13.3372	10.9103			1893	7.4287	6.7772	7.0478			1893	11.5559	10.8676	10.8916
1894	7.6186	7.1258	7.0516			1894	12.5663	12.94	10.9439			1894	7.8457	6.8061	7.2174			1894	11.8469	11.1306	11.4142
1895	7.9756	6.7547	7.1808			1895	11.822	13.2017	11.05			1895	7.7231	7.2307	7.1174			1895	12.526	10.9228	11.2225
1896	7.8412	6.541	7.6854			1896	12.453	13.5582	11.1764			1896	8.0149	6.9252	7.0337			1896	11.7155	11.3194	11.6562
1897	7.7269	6.7396	7.1885			1897	12.7507	12.9489	10.6925			1897	7.825	6.9547	6.9944			1897	11.9843	10.846	11.6069
1898	7.6329	6.6492	7.1918			1898	12.3949	13.0004	11.327			1898	7.5079	7.2591	6.9828			1898	12.254	10.7831	11.3993
1899	8.5695	6.9652	7.3694			1899	12.3401	12.8672	10.9348			1899	7.3283	6.7953	7.1424			1899	11.579	10.8302	11.437
1900	8.5153	6.6426	7.2312			1900	12.4516	13.2477	10.8131			1900	7.1962	6.8996	7.1839			1900	12.7773	11.0379	11.4167
1901	7.9071	6.8128	7.2933			1901	12.1314	12.8348	11.184			1901	7.4858	6.9552	6.9089			1901	13.1015	11.1492	11.5949
1902	8.1129	6.7333	7.3496			1902	12.4838	13.6999	11.2284			1902	8.0101	7.398	7.171			1902	11.8475	10.6564	11.7443
1903	8.6345	6.8777	7.7255			1903	12.4865	12.5348	10.9583			1903	7.3939	6.7525	6.6398			1903	11.9548	11.4151	11.5661
1904	7.9953	7.0351	6.2755			1904	12.6241	12.6522	11.2206			1904	7.1751	7.4626	7.1731			1904	12.2646	10.6458	11.4665
1905	8.341	6.6295	7.4642			1905	12.1259	12.829	11.221			1905	7.8145	7.3052	7.2747			1905	12.5647	11.0367	10.8438
1906	8.4831	6.3365	6.8808			1906	12.4492	13.2192	11.3074			1906	7.4108	6.7825	7.2136			1906	12.2781	11.0189	11.1666
1907	8.106	6.4917	7.01			1907	12.2597	13.2386	11.3863			1907	7.621	7.1147	6.7932			1907	12.4966	10.7429	11.4307
1908	8.554	6.6573	6.8016			1908	12.2673	13.0199	11.039			1908	7.4247	7.8401	6.5793			1908	11.4664	10.7183	12.0702
1909	8.6167	6.6421	7.2279			1909	12.1985	13.3464	11.5737			1909	7.5636	7.2533	6.4069			1909	12.2763	10.4306	11.784
1910	8.8057	6.7277	7.1296			1910	12.4606	13.4933	11.447			1910	7.5035	7.1448	6.885			1910	12.5859	11.0616	11.6689
1911	8.3124	6.6223	6.9485			1911	12.4795	13.0177	11.4659			1911	7.2448	7.042	7.4994			1911	12.7027	11.0651	11.6233
1912	8.2676	6.9192	6.9776			1912	12.4108	13.0119	11.1143			1912	7.5701	7.0299	6.7743			1912	12.3637	11.1064	11.623
1913	8.624	6.8659	7.142			1913	12.3888	13.2097	10.6746			1913	7.2741	7.1732	6.9698			1913	12.1089	10.9891	11.4027
1914	8.8455	6.6247	7.4155			1914	11.877	12.9053	11.13			1914	7.946	7.0882	6.9576			1914	11.9367	10.9424	11.2953
1915	8.6336	6.8231	7.3475			1915	12.3583	13.0851	10.9053			1915	7.6902	7.0868	7.1873			1915	12.264	11.1384	11.2902
1916	8.3714	6.5776	7.4026			1916	12.5069	13.0707	10.9632			1916	7.2322	7.1057	7.0375			1916	12.3613	10.9862	11.6322
1917	8.6493	7.2563	7.4605			1917	12.4005	13.1464	11.2608			1917	7.4564	7.0945	6.6556			1917	12.2028	10.4023	11.5818
1918	8.3014	6.832	6.7222			1918	12.0677	12.9929	10.951			1918	7.3533	7.0507	7.2198			1918	11.9506	10.7698	11.6783
1919	8.0537	6.8573	7.399			1919	11.4167	13.0784	10.9038			1919	7.9287	7.1614	6.9076			1919	11.4298	10.6484	11.4054
1920	7.7234	6.7013	6.127			1920	11.9946	13.0173	11.7966			1920	7.5746	7.4508	6.6999			1920	12.4926	10.3742	11.474
1921	8.3964	6.8927	6.8793			1921	12.0789	13.0196	11.6647			1921	7.9548	7.5102	7.1263			1921	11.913	11.1084	11.4937
1922	8.2342	6.2622	7.0364			1922	12.301	13.386	11.5381			1922	8.0895	7.1571	6.8674			1922	12.1958	11.158	11.8921
1923	7.7394	6.7955	7.1384			1923	12.2408	13.4261	11.8431			1923	7.7368	7.4287	6.7469			1923	11.969	10.773	11.7575
1924	7.4978	6.7312	6.6724			1924	12.1671	13.0211	12.3623			1924	7.5918	7.3595	6.6385			1924	12.1981	10.7578	11.821
1925	7.5515	7.1319	7.0555			1925	12.333	12.9489	11.2997			1925	7.9682	7.2971	6.8106			1925	11.7407	10.7078	11.8882
1926	7.5134	6.8714	7.6057			1926	12.2111	12.724	10.6926			1926	7.4715	7.4114	6.8823			1926	12.7051	10.7679	11.6267
1927	7.601	7.2113	7.5566			1927	12.2028	13.0482	10.9164			1927	7.3556	7.0455	7.1471			1927	12.5964	11.1059	11.3777
1928	7.4898	6.343	6.8174			1928	12.388	13.1827	11.3689			1928	7.4575	7.397	6.9233			1928	12.5316	10.6467	11.861
1929	7.9001	6.9312	6.106			1929	11.7528	13.0624	11.4266			1929	7.1083	7.1253	7.1371			1929	12.7967	11.2498	12.0772
1930	7.7816	7.1485	6.7272			1930	12.3271	13.0943	11.0796			1930	7.6077	6.967	7.1586			1930	12.5126	10.8608	11.3548
1931	8.3306	7.0469	6.4498			1931	12.1275	12.7745	11.055			1931	7.2368	7.2565	6.9658			1931	12.4131	10.8796	11.8025
1932	7.8771	7.2093	6.978			1932	11.9503	12.2018	10.9775			1932	7.5482	7.534	6.8462			1932	12.177	10.9847	11.6247
1933	7.6179	6.5986	6.2794			1933	12.4454	13.2443	11.3572			1933	7.3138	7.2554	6.8596			1933	12.5235	10.7195	11.7512
1934	7.934	6.681	6.5308			1934	12.3283	12.9629	11.3601			1934	7.207	6.7571	7.1982			1934	12.3372	11.524	12.2037
1935	7.7214	6.8703	6.4306			1935	12.0511	13.1359	11.2802			1935	7.4612	7.4118	7.0709			1935	12.8405	11.0158	11.5612
1936	7.3203	6.9854	5.919			1936	12.0966	12.8785	11.3698			1936	7.8629	7.2922	7.0516			1936	12.2424	11.2506	11.7094
1937	7.149	7.0241	6.8125			1937	12.5461	12.7656	11.1747			1937	7.1513	7.1882	7.4624			1937	12.1331	10.9732	11.1584
1938	7.5379	6.5938	7.1691			1938	12.2241	12.8955	11.2337			1938	7.2203	7.0107	7.4176			1938	12.5172	10.9818	11.5843
1939	7.3909	6.6685	6.8831			1939	11.975	12.966	10.791			1939	7.5095	6.9699	7.3095			1939	12.787	10.9065	11.7085
1940	7.7614	6.9912	6.5701			1940	11.8446	12.9799	11.0868			1940	7.5065	7.5149	7.0707			1940	12.4432	10.6546	11.6368
1941	7.6637	7.0844	6.7794			1941	11.9033	12.3152	11.1439			1941	7.6335	7.2353	6.7787			1941	11.9201	11.0835	12.0079
1942	7.0417	6.988	7.0442			1942	12.2608	12.7289	11.1104			1942	7.5435	7.1809	7.181			1942	12.4183	11.0473	11.8877
1943	7.2811	6.4728	6.853			1943	11.8732	12.6624	11.1084			1943	7.5574	7.6229	6.8238			1943	12.1919	10.7289	12.1506
1944	7.9691	6.4313	7.0327			1944	11.6959	12.2141	11.3053			1944	7.3776	7.2978	7.0551			1944	12.439	11.2845	11.803
1945	8.3607	6.2327	7.2525			1945	11.5673	13.0889	10.5681			1945	7.5287	7.0777	7.1312			1945	12.0934	11.0779	11.7833
1946	8.1869	6.3639	6.5779			1946	11.8953	12.9061	11.5167			1946	6.9111	7.1804	6.8154			1946	12.8714	11.3529	11.6447
1947	7.567	7.0374	7.0277			1947	11.6002	13.0777	11.3529			1947	7.7229	6.8347	6.9725			1947	12.5974	11.0556	11.7931
1948	7.8442	7.0394	6.7197			1948	11.9453	13.596	11.2527			1948	7.0989	6.973	6.7411			1948	12.876	10.9252	11.9568
1949	8.0097	6.7562	6.1235			1949	12.2823	12.8892	10.8565			1949	7.6452	6.811	6.694			1949	11.9577	11.4187	11.9255
1950	7.4103	6.5559	6.9858			1950	11.5902	12.8137	11.2002			1950	7.6152	7.0977	7.2969			1950	12.1164	11.2061	11.9316
1951	7.8144	6.2247	6.8451			1951	12.203	12.8308	10.9193			1951	7.4879	7.2418	7.4543			1951	12.2386	10.5774	11.7783
1952	7.482	6.6478	6.797			1952	11.9122	13.1815	11.8565			1952	7.7563	6.8735	6.8833			1952	11.4847	11.1311	11.4592
1953	7.8434	6.5282	6.839			1953	12.4316	13.0514	11.3942			1953	7.3543	7.07	6.5707			1953	12.2803	11.1162	11.9761
1954	7.5617	6.8865	6.3647			1954	12.3151	13.0182	11.5022			1954	7.1858	7.2202	6.4528			1954	12.3013	11.0859	12.2117
1955	8.215	7.0107	6.353			1955	11.654	13.0626	11.488			1955	7.2693	7.1415	6.3067			1955	11.3603	10.892	12.2176
1956	7.914	6.4232	6.8568			1956	11.7016	12.9043	10.9591			1956	7.4755	6.9166	6.8001			1956	12.0013	10.9349	12.6678
1957	7.7535	6.5845	6.4546			1957	12.0854	13.2647	11.2198			1957	7.4278	7.0555	7.0495			1957	11.9313	11.1899	11.9653
1958	7.7976	7.082	7.0425			1958	12.2659	13.1536	11.2827			1958	7.3584	7.1371	6.4706			1958	12.3481	11.1216	11.7532
1959	7.9315	6.9768	6.8739			1959	12.1798	12.7537	11.4008			1959	7.3095	6.9436	7.0224			1959	12.0688	10.9942	11.81
1960	8.1999	6.7757	6.7234			1960	12.0521	13.0163	11.2853			1960	7.6043	6.9525	6.7709			1960	12.3694	11.1847	12.688
1961	7.7613	7.001	6.8863			1961	12.0711	13.2457	11.0514			1961	7.2042	7.0378	6.5395			1961	12.3475	11.3925	12.1292
1962	7.9034	7.2353	6.7411			1962	12.4498	12.7742	11.3819			1962	7.572	6.9747	7.423			1962	11.6181	11.2664	11.4981
1963	8.038	7.0956	6.6922			1963	12.3345	12.9096	11.3477			1963	7.71	7.1481	6.908			1963	12.088	10.8679	11.6157
1964	7.9233	6.9224	6.6147			1964	13.4258	13.4733	11.6818			1964	7.7364	6.9268	6.8838			1964	12.099	11.4163	11.6252
1965	8.1613	6.6694	6.5993			1965	12.1771	13.2922	11.7473			1965	7.9254	7.2521	7.1849			1965	11.5766	10.824	11.5317
1966	8.0006	6.4402	6.8791			1966	12.2797	12.9565	11.4471			1966	7.3425	7.4295	7.5897			1966	12.1269	11.1081	11.5611
1967	7.4277	6.5372	6.8219			1967	12.1076	13.3614	11.1353			1967	7.7889	7.3379	6.8134			1967	11.8378	11.0063	11.7151
1968	7.7207	6.7936	6.6251			1968	12.104	12.8025	11.3903			1968	7.5491	7.3993	6.7355			1968	11.5473	10.7715	11.5571
1969	7.4377	6.7773	6.8945			1969	12.0509	13.1566	11.0802			1969	7.5373	7.1904	7.095			1969	12.1843	11.0699	11.4747
1970	7.2729	6.5582	7.1234			1970	12.1184	13.4216	10.9113			1970	6.9719	7.0852	7.2651			1970	12.8631	11.3722	11.2371
1971	6.9108	6.8572	6.5442			1971	11.9306	13.0052	11.6199			1971	7.31	7.1819	6.8946			1971	12.598	10.8916	11.6365
1972	7.7992	6.6124	6.415			1972	12.3768	13.2523	11.6843			1972	7.0022	7.3616	7.0743			1972	12.821	10.7372	11.624
1973	7.3491	7.2626	6.1769			1973	12.2567	13.0977	11.1968			1973	7.3454	6.952	6.7205			1973	12.2678	11.1391	11.9532
1974	7.496	6.8302	6.9804			1974	12.0377	12.4837	11.5608			1974	7.3373	6.8379	6.9194			1974	12.4652	11.5788	11.9426
1975	7.6619	6.8547	6.4195			1975	12.6295	13.0042	11.3544			1975	7.6145	7.1538	6.7354			1975	12.4934	10.8804	11.5402
1976	7.4868	7.0881	6.6991			1976	11.9048	13.0057	11.5904			1976	7.4259	7.2681	6.8226			1976	12.4205	11.1848	11.776
1977	7.7251	6.4556	7.2376			1977	11.7242	13.4541	10.8441			1977	7.3602	7.0511	7.2773			1977	12.0243	10.5323	11.2321
1978	7.3939	6.7478	6.9826			1978	12.0317	13.0424	10.9654			1978	7.5061	7.0491	6.726			1978	11.6677	11.6236	12.1696
1979	7.4408	7.0436	6.018			1979	12.2058	12.6588	11.5519			1979	7.5522	7.1282	6.9643			1979	11.8426	10.7943	11.7266
1980	7.5451	6.7091	6.9606			1980	12.1811	13.4205	11.218			1980	7.5026	7.2281	7.2323			1980	11.2433	10.8529	11.4813
1981	7.8697	6.6015	6.5766			1981	12.4136	13.1633	11.2431			1981	7.2417	6.7287	6.8677			1981	11.5409	10.9799	11.9594
1982	7.4694	6.76	7.2093			1982	12.2205	13.289	11.1607			1982	7.2253	6.995	7.0166			1982	12.0217	11.6564	11.5931
1983	7.4312	6.8349	7.159			1983	12.1011	13.3572	11.2324			1983	7.2345	7.383	7.1422			1983	11.5186	11.0411	11.9808
1984	8.0377	6.8501	6.7616			1984	12.0094	13.2461	11.3156			1984	7.4826	6.6375	7.4545			1984	11.5235	11.3078	10.9677
1985	8.1494	6.7087	6.722			1985	12.3082	13.2859	11.4317			1985	7.3186	6.9133	7.5401			1985	11.6861	11.056	11.6699
1986	8.0699	6.4536	6.8547			1986	12.2033	13.0711	11.0694			1986	7.6595	7.2016	7.0167			1986	11.2373	11.1528	11.5549
1987	7.7641	6.8643	6.4386			1987	12.293	13.1261	11.4711			1987	7.8739	7.3906	7.1359			1987	11.8486	10.8005	11.8038
1988	7.7073	6.7336	6.7324			1988	11.6141	12.9812	11.2883			1988	7.8762	6.9209	6.8247			1988	11.648	10.8827	11.6703
1989	7.4164	6.6175	7.2857			1989	11.8387	12.8636	11.412			1989	7.2869	7.2043	7.2309			1989	11.5362	10.841	11.582
1990	7.8541	6.6762	7.0609			1990	13.1136	12.9882	11.5376			1990	8.1374	6.9308	7.0908			1990	11.2181	11.345	11.785
1991	7.868	7.137	7.1999			1991	12.952	12.9141	10.6607			1991	7.3552	7.5725	6.7804			1991	11.2156	11.1709	11.3395
1992	8.4941	6.6724	7.5603			1992	12.5712	12.9319	11.0725			1992	7.9129	7.2569	7.1207			1992	11.2924	11.4489	11.1152
1993	8.145	7.209	6.2981			1993	12.8292	12.7386	11.4127			1993	7.2351	7.0713	7.5762			1993	11.7815	10.7405	11.2376
1994	8.3671	6.839	6.4992			1994	12.2576	13.0803	11.0483			1994	7.2568	7.0777	7.0909			1994	11.5568	10.5334	11.4713
1995	8.186	6.9509	7.1319			1995	13.0011	13.0256	11.0282			1995	7.2255	6.8819	7.1466			1995	12.3761	11.0475	12.0429
1996	8.191	6.5733	6.644			1996	12.5883	13.14	11.2078			1996	7.1407	7.4114	7.4325			1996	12.0875	10.691	11.461
1997	7.6496	6.8474	6.9542			1997	12.7618	12.9959	10.9552			1997	7.7079	7.3797	7.2184			1997	11.2179	11.2081	11.9933
1998	8.3739	6.7998	7.2203			1998	12.2682	12.6399	10.5175			1998	8.1013	7.2644	6.8625			1998	11.3328	10.9532	12.012
1999	8.5695	6.8755	6.0135			1999	12.5302	12.9111	11.114			1999	7.7214	7.1965	7.0519			1999	11.4727	10.4675	11.9256
[truncated: 1 more rows]

## Sheet: DFG distance Imatinib
D1 550-ima	7.34735	7.34735	7.48903	Ave D1 550-ima		D2 550-ima	10.1928	10.3663	9.90567	Ave D2 550-ima		D1 wt-ima	7.12636	6.99958	7.07587	Ave D1 wt-ima		D2 wt-ima	10.2051	10.8165	10.6275	Ave D2 wt-ima
1	7.9054	7.9054	7.8511	7.39458		1	9.9814	10.4506	11.067	10.1549		1	7.2892	6.9755	6.9755	7.06727		1	10.4996	10.3469	10.3469	10.5497
2	7.7429	7.7429	7.795			2	10.3166	10.1915	10.2985			2	7.0813	7.2662	7.2662			2	10.4132	10.3249	10.3249			diff D1 wt-550-ima
3	8.4232	8.4232	8.4357			3	9.769	10.2389	10.2635			3	7.4262	7.4442	7.4442			3	10.4169	9.5821	9.5821			-0.327309
4	7.8212	7.8212	7.924			4	9.9679	10.2817	10.3103			4	7.4205	7.8442	7.8442			4	10.5343	10.3397	10.3397
5	8.1143	8.1143	8.6324			5	10.1256	9.9169	9.9328			5	8.2481	6.9787	6.9787			5	10.1723	10.4496	10.4496			diff D2 wt-550-ima
6	7.682	7.682	7.9264			6	10.6063	9.9339	10.3964			6	7.612	7.8279	7.8279			6	10.2791	10.1677	10.1677			0.39479
7	8.6968	8.6968	8.0242			7	10.027	10.1748	9.7756			7	7.0293	7.5877	7.5877			7	9.9851	10.4811	10.4811
8	8.4122	8.4122	7.9814			8	10.3725	9.8742	10.157			8	6.8959	7.3193	7.3193			8	10.6805	10.3198	10.3198
9	8.1156	8.1156	7.7854			9	10.3497	10.2079	10.5104			9	7.692	7.6879	7.6879			9	10.1658	10.0436	10.0436
10	8.3293	8.3293	8.3345			10	10.538	10.2608	10.6466			10	7.2045	7.3583	7.3583			10	10.2703	10.0373	10.0373
11	8.3205	8.3205	8.1426			11	10.4381	10.0268	10.541			11	7.6982	7.1838	7.1838			11	10.0854	10.1547	10.1547
12	8.7546	8.7546	8.4507			12	10.2681	10.3641	10.3028			12	7.8128	6.9561	6.9561			12	9.8282	10.1673	10.1673
13	8.4426	8.4426	8.1075			13	9.8384	10.4993	10.6187			13	7.7111	7.3852	7.3852			13	9.9609	10.0952	10.0952
14	8.2435	8.2435	8.1792			14	10.7544	10.41	10.6201			14	7.4765	6.6687	6.6687			14	10.6551	10.1491	10.1491
15	7.9098	7.9098	8.0908			15	10.8891	9.7733	10.3363			15	7.9794	7.3078	7.3078			15	10.4501	9.8358	9.8358
16	8.5479	8.5479	8.4592			16	10.4918	10.3841	9.7681			16	7.7279	7.1234	7.1234			16	10.4277	9.9301	9.9301
17	8.4042	8.4042	8.1798			17	10.4576	10.6612	10.3213			17	6.993	7.2585	7.2585			17	10.5749	10.0691	10.0691
18	8.0427	8.0427	8.503			18	10.4972	9.9849	10.1727			18	7.0026	7.0385	7.0385			18	10.2654	10.2904	10.2904
19	8.0905	8.0905	8.5787			19	10.4879	10.1455	10.5149			19	7.2788	6.9217	6.9217			19	10.4641	10.2339	10.2339
20	7.9477	7.9477	7.7984			20	10.3103	10.0748	10.5492			20	6.9125	6.9494	6.9494			20	10.3341	9.8301	9.8301
21	8.0442	8.0442	8.0998			21	10.573	10.1799	9.8532			21	6.7713	6.9098	6.9098			21	11.0172	10.243	10.243
22	8.4333	8.4333	7.7963			22	10.27	9.9609	9.9789			22	6.7363	6.9582	6.9582			22	10.8314	9.9148	9.9148
23	7.3353	7.3353	7.907			23	10.3964	10.2064	10.1188			23	7.0178	7.131	7.131			23	10.4982	10.2073	10.2073
24	8.1023	8.1023	8.1151			24	10.6876	10.2922	10.3209			24	6.9308	7.1051	7.1051			24	10.0853	9.897	9.897
25	8.1862	8.1862	7.6561			25	10.317	9.9457	9.925			25	7.0927	6.9892	6.9892			25	10.5046	10.0117	10.0117
26	7.8291	7.8291	8.4035			26	10.6181	10.1645	9.6351			26	6.8359	7.4822	7.4822			26	10.8245	9.8882	9.8882
27	7.6068	7.6068	7.7309			27	10.183	10.2405	9.8618			27	7.1599	6.7123	6.7123			27	10.1904	10.0606	10.0606
28	8.1699	8.1699	8.0715			28	9.963	10.5462	10.2073			28	6.8977	6.9508	6.9508			28	10.3997	10.4849	10.4849
29	7.9226	7.9226	8.2091			29	10.4992	10.732	10.04			29	7.3456	6.7195	6.7195			29	10.3255	10.4806	10.4806
30	7.814	7.814	7.8472			30	10.3062	9.993	9.9689			30	7.0741	7.1178	7.1178			30	10.2104	10.3049	10.3049
31	8.3553	8.3553	7.8692			31	10.3467	10.0945	10.3232			31	6.8442	6.7801	6.7801			31	9.8499	10.2226	10.2226
32	8.4502	8.4502	8.2497			32	9.8428	10.1329	10.1669			32	7.2017	7.0493	7.0493			32	10.3785	10.0569	10.0569
33	8.3045	8.3045	8.0831			33	9.6811	9.9367	9.6949			33	6.8189	7.1916	7.1916			33	10.1595	10.0711	10.0711
34	7.8827	7.8827	8.3338			34	10.0509	9.843	10.1205			34	7.2608	7.5256	7.5256			34	10.2275	10.1111	10.1111
35	8.0967	8.0967	8.1786			35	10.0891	9.9682	10.0067			35	7.3771	6.9217	6.9217			35	10.1135	10.4856	10.4856
36	8.0472	8.0472	7.6594			36	9.6943	10.2347	10.3164			36	7.1748	7.021	7.021			36	10.3236	10.4565	10.4565
37	8.1094	8.1094	8.0441			37	9.7213	10.0461	10.4256			37	7.0965	6.8553	6.8553			37	10.3116	10.4782	10.4782
38	7.9638	7.9638	7.5515			38	9.4854	10.3502	10.4938			38	7.1292	7.4209	7.4209			38	10.334	10.4444	10.4444
39	8.344	8.344	7.5685			39	9.6134	10.1022	10.4217			39	7.0515	7.141	7.141			39	10.4788	10.1175	10.1175
40	8.2375	8.2375	7.4135			40	9.8867	10.0115	10.6191			40	7.1067	7.3669	7.3669			40	10.4948	10.3634	10.3634
41	7.932	7.932	8.2573			41	9.8845	10.0227	10.2071			41	7.9373	7.0423	7.0423			41	10.1375	10.7848	10.7848
42	7.9331	7.9331	8.0163			42	10.5114	10.1125	10.5306			42	6.6409	6.819	6.819			42	10.5668	10.4409	10.4409
43	8.1986	8.1986	8.1151			43	10.4064	10.0631	10.6569			43	7.1262	6.7984	6.7984			43	10.0015	10.6334	10.6334
44	8.143	8.143	8.2879			44	10.4114	9.8677	10.0323			44	7.3592	7.2165	7.2165			44	10.3513	10.4667	10.4667
45	7.9976	7.9976	7.753			45	10.0898	10.4312	10.6392			45	7.1293	7.234	7.234			45	9.9793	10.4308	10.4308
46	7.7929	7.7929	8.0465			46	10.4243	9.5744	10.3153			46	7.6482	6.975	6.975			46	10.2382	10.619	10.619
47	7.8792	7.8792	7.8159			47	10.5406	10.0602	10.2361			47	7.0345	7.2359	7.2359			47	10.2004	10.261	10.261
48	7.8988	7.8988	7.7424			48	10.3584	9.8082	10.402			48	6.9448	7.3693	7.3693			48	10.1064	10.2956	10.2956
49	8.1325	8.1325	7.7959			49	10.047	10.0217	10.3427			49	7.3277	7.2732	7.2732			49	9.8417	10.1266	10.1266
50	8.596	8.596	7.8684			50	10.0575	9.8206	10.2084			50	7.0616	7.0621	7.0621			50	10.3643	10.6385	10.6385
51	7.6917	7.6917	7.5699			51	9.935	10.4832	10.1079			51	7.0044	7.244	7.244			51	9.8542	10.3592	10.3592
52	7.6205	7.6205	7.5109			52	10.3433	10.4338	10.0848			52	7.0128	7.5832	7.5832			52	10.1342	10.5878	10.5878
53	8.0165	8.0165	7.6423			53	9.9717	9.9861	10.064			53	6.846	7.0805	7.0805			53	10.2686	10.6853	10.6853
54	7.9462	7.9462	7.5979			54	10.392	10.2225	10.279			54	7.244	6.7846	6.7846			54	10.2636	10.7814	10.7814
55	8.1006	8.1006	7.9483			55	10.2013	10.1496	10.2156			55	7.2667	6.974	6.974			55	9.7614	10.5761	10.5761
56	7.8985	7.8985	7.8066			56	10.2987	10.3382	10.2674			56	7.0103	6.929	6.929			56	10.2427	10.4042	10.4042
57	7.6283	7.6283	7.8117			57	10.2495	10.0182	10.2242			57	7.2569	7.2267	7.2267			57	10.1197	10.0039	10.0039
58	8.1933	8.1933	7.8348			58	10.0925	10.1378	10.0816			58	7.0153	6.7046	6.7046			58	9.9235	10.493	10.493
59	8.4488	8.4488	7.5078			59	10.2396	9.8844	10.1666			59	7.0969	7.0374	7.0374			59	10.1182	10.5889	10.5889
60	8.1895	8.1895	7.5876			60	9.9299	9.7582	10.3205			60	7.0405	6.9755	7.5501			60	10.2856	10.3469	10.2668
61	8.0932	8.0932	7.5406			61	9.9963	9.9862	10.0387			61	7.1022	7.2662	6.8575			61	9.9979	10.3249	10.4898
62	7.9861	7.9861	7.1765			62	9.784	10.3361	10.2464			62	6.8401	7.4442	7.2652			62	10.0798	9.5821	10.1306
63	8.0811	8.0811	7.4772			63	10.2559	9.9815	10.1031			63	7.0787	7.8442	7.0061			63	10.1692	10.3397	10.5292
64	8.0718	8.0718	7.4292			64	9.3263	10.2474	10.2327			64	7.4531	6.9787	6.799			64	9.916	10.4496	10.341
65	7.9423	7.9423	7.5179			65	9.7765	9.7738	10.2724			65	6.9348	7.8279	7.1544			65	10.3463	10.1677	10.0927
66	8.2723	8.2723	7.3445			66	9.9901	10.0292	10.4969			66	6.8102	7.5877	6.9476			66	10.2768	10.4811	10.1354
67	8.2126	8.2126	7.1384			67	9.6116	10.3057	10.3961			67	6.9947	7.3193	6.8203			67	10.2484	10.3198	9.9697
68	8.3795	8.3795	7.2868			68	9.4075	10.3278	10.3403			68	6.9656	7.6879	7.294			68	10.1508	10.0436	10.3069
69	7.8679	7.8679	7.4795			69	9.5779	10.2074	10.3804			69	6.9555	7.3583	6.7504			69	10.1333	10.0373	10.7217
70	8.2838	8.2838	6.8127			70	9.8042	10.3613	10.3781			70	6.708	7.1838	6.7584			70	10.2039	10.1547	10.2069
71	7.7094	7.7094	7.5144			71	9.8023	10.1985	10.3493			71	7.3625	6.9561	7.1472			71	9.6164	10.1673	10.787
72	7.8543	7.8543	7.2434			72	9.4787	10.2147	10.4466			72	7.268	7.3852	6.6535			72	10.2632	10.0952	10.6513
73	8.2024	8.2024	7.4136			73	9.9082	9.9058	10.2975			73	6.589	6.6687	6.9241			73	9.75	10.1491	10.4371
74	7.9605	7.9605	7.5103			74	9.9679	10.1102	10.0715			74	6.8795	7.3078	7.1631			74	10.1415	9.8358	10.4593
75	7.9238	7.9238	7.4061			75	10.1757	10.22	10.0312			75	7.0277	7.1234	7.0164			75	10.1947	9.9301	10.4989
76	8.0297	8.0297	7.7015			76	9.6346	10.1157	10.115			76	7.2421	7.2585	7.1654			76	10.1388	10.0691	10.0075
77	7.738	7.738	7.1199			77	10.1976	10.4258	10.5852			77	6.5245	7.0385	6.6555			77	10.287	10.2904	10.638
78	8.0483	8.0483	7.6254			78	10.043	10.1672	10.0383			78	7.0786	6.9217	7.7979			78	9.9753	10.2339	10.1052
79	8.011	8.011	7.9126			79	10.1065	10.1241	10.3846			79	7.0339	6.9494	7.038			79	10.051	9.8301	10.38
80	7.9433	7.9433	7.2546			80	9.9502	10.1274	10.3095			80	6.7492	6.9098	7.3478			80	9.7471	10.243	10.1359
81	7.882	7.882	7.6263			81	9.621	10.0499	10.0668			81	7.1167	6.9582	7.1624			81	10.3091	9.9148	10.2672
82	7.9729	7.9729	7.4308			82	9.6233	10.3364	10.4193			82	6.6485	7.131	6.9598			82	10.2347	10.2073	10.1035
83	8.2131	8.2131	8.2158			83	9.4932	9.9287	10.1869			83	7.1111	7.1051	7.0149			83	10.2899	9.897	10.5126
84	7.7814	7.7814	7.5859			84	9.758	10.2403	10.5761			84	6.9258	6.9892	7.0003			84	10.2472	10.0117	10.5014
85	7.8862	7.8862	7.6264			85	9.3182	10.2192	10.443			85	7.012	7.4822	6.9716			85	10.2637	9.8882	10.3486
86	7.9767	7.9767	8.0362			86	9.4537	10.2876	10.1704			86	7.4858	6.7123	7.2205			86	10.1994	10.0606	9.9341
87	7.7763	7.7763	7.9018			87	9.4104	10.103	10.2811			87	6.9123	6.9508	7.4035			87	10.3054	10.4849	10.1071
88	8.0867	8.0867	7.8237			88	9.4427	10.0338	10.2102			88	6.9678	6.7195	6.8535			88	10.5149	10.4806	10.2942
89	8.0634	8.0634	7.6587			89	9.7877	10.3224	10.2882			89	7.2986	7.1178	7.2174			89	10.3745	10.3049	10.5719
90	7.9227	7.9227	7.6724			90	9.6301	10.2083	10.1426			90	6.7667	6.7801	6.9924			90	10.3943	10.2226	10.3019
91	7.8636	7.8636	7.8706			91	10.139	10.2247	10.3462			91	6.9272	7.0493	7.138			91	9.9341	10.0569	10.1188
92	8.1899	8.1899	7.5894			92	10.0847	10.1615	10.2801			92	7.1993	7.1916	7.3973			92	10.1544	10.0711	10.5983
93	7.7565	7.7565	7.7038			93	10.2069	10.1815	10.4934			93	7.0491	7.5256	7.402			93	9.9975	10.1111	10.4872
94	8.4727	8.4727	7.85			94	10.2173	10.3063	10.2016			94	7.0299	6.9217	6.9018			94	10.1151	10.4856	10.5985
95	8.5952	8.5952	7.7895			95	10.0539	10.0761	9.9992			95	7.1007	7.021	7.2107			95	10.2157	10.4565	10.3802
96	7.6938	7.6938	8.0176			96	10.0686	10.3473	10.2307			96	6.8813	6.8553	6.8437			96	10.1465	10.4782	10.4815
97	7.4478	7.4478	7.6964			97	9.6389	10.4472	10.2119			97	6.8958	7.4209	7.5008			97	10.3434	10.4444	10.314
98	8.0764	8.0764	7.4126			98	10.0827	10.2216	10.3142			98	7.1661	7.141	7.2653			98	10.1343	10.1175	10.8225
99	7.8082	7.8082	7.2577			99	10.2824	10.0415	10.4079			99	7.182	7.3669	7.3566			99	9.9388	10.3634	10.7961
100	7.705	7.705	7.2834			100	9.8168	10.2257	9.996			100	6.9317	7.0423	7.1282			100	10.4385	10.7848	10.7386
101	8.394	8.394	7.4063			101	10.1431	10.1966	10.3794			101	7.0552	6.819	7.528			101	10.0591	10.4409	10.5109
102	8.0091	8.0091	7.2088			102	10.5211	10.4873	10.337			102	6.9011	6.7984	7.693			102	10.2996	10.6334	10.4966
103	8.3089	8.3089	7.2223			103	9.8409	10.1734	10.5651			103	6.8187	7.2165	6.7944			103	10.2738	10.4667	10.4271
104	8.3274	8.3274	7.2934			104	9.9534	9.6107	10.4354			104	7.0153	7.234	7.28			104	10.3916	10.4308	10.8568
105	8.5537	8.5537	7.0389			105	9.8995	10.0354	10.351			105	7.2563	6.975	7.2978			105	10.1086	10.619	10.142
106	7.7849	7.7849	7.0864			106	10.2074	10.2518	10.3031			106	7.1521	7.2359	7.0606			106	10.051	10.261	10.445
107	7.7877	7.7877	7.8821			107	10.1542	10.031	10.1187			107	6.9806	7.3693	7.326			107	10.0912	10.2956	10.2184
108	8.6057	8.6057	7.2135			108	10.1551	9.7802	10.3806			108	6.8713	7.2732	6.9975			108	10.08	10.1266	10.3325
109	8.4452	8.4452	7.7554			109	9.9065	9.9511	10.3359			109	6.7403	7.0621	7.0885			109	10.0598	10.6385	10.4814
110	8.3672	8.3672	7.8361			110	9.8022	10.0442	9.9724			110	7.3787	7.244	7.3145			110	9.5804	10.3592	10.4583
111	7.8888	7.8888	8.1664			111	10.2778	9.9458	9.7998			111	6.8158	7.5832	7.5702			111	10.4722	10.5878	10.0807
112	7.9874	7.9874	7.6509			112	10.4685	10.2235	10.3453			112	7.0681	7.0805	7.6572			112	10.5143	10.6853	9.854
113	8.4295	8.4295	7.6026			113	10.2539	10.1685	10.2936			113	6.9427	6.7846	7.1419			113	10.2917	10.7814	10.1878
114	8.2371	8.2371	7.6475			114	10.2392	10.2042	10.5339			114	7.0188	6.974	7.1336			114	9.8685	10.5761	10.7629
115	8.4363	8.4363	7.6324			115	10.1055	10.3981	10.3794			115	7.2022	6.929	6.7658			115	10.0894	10.4042	10.8201
116	8.5846	8.5846	7.4931			116	9.9214	10.4496	10.1747			116	6.8671	7.2267	7.1535			116	10.0539	10.0039	10.3234
117	8.4233	8.4233	7.5364			117	10.0943	10.3155	10.3591			117	6.8307	6.7046	7.2976			117	10.2339	10.493	10.6123
118	8.2597	8.2597	7.9316			118	9.715	10.3639	10.3618			118	6.9629	7.0374	7.1006			118	10.0886	10.5889	10.475
119	8.2248	8.2248	7.9425			119	9.9433	10.1034	9.6553			119	7.0821	7.5501	7.0119			119	10.0956	10.2668	10.1372
120	8.61	8.61	7.465			120	9.8545	10.2569	9.9197			120	6.9474	6.8575	7.3324			120	9.9507	10.4898	10.298
121	8.3176	8.3176	7.9419			121	10.1716	10.1194	10.0089			121	6.8432	7.2652	7.253			121	9.8766	10.1306	10.1299
122	8.5659	8.5659	7.7376			122	9.981	9.9311	10.2619			122	7.1467	7.0061	7.1199			122	9.7791	10.5292	11.0907
123	8.2368	8.2368	7.3011			123	10.0621	10.1068	10.0903			123	6.8176	6.799	7.3985			123	10.1479	10.341	10.7477
124	8.0585	8.0585	7.3317			124	10.026	9.9534	10.465			124	7.1566	7.1544	6.8273			124	10.0363	10.0927	10.7945
125	8.339	8.339	7.1602			125	9.9005	9.6722	10.3281			125	6.8764	6.9476	6.7365			125	10.0215	10.1354	10.5781
126	8.027	8.027	7.4659			126	10.1353	9.7384	10.1661			126	6.8846	6.8203	6.8424			126	10.3495	9.9697	10.5218
127	8.0358	8.0358	7.4722			127	10.0699	10.1685	10.5833			127	7.0817	7.294	6.8677			127	10.0275	10.3069	10.7866
128	7.4642	7.4642	7.0136			128	10.0077	10.3268	10.1357			128	6.9453	6.7504	6.8254			128	10.1781	10.7217	10.4946
129	7.7924	7.7924	7.6444			129	10.4512	10.2735	10.276			129	7.1332	6.7584	7.0252			129	10.3271	10.2069	10.7797
130	8.2395	8.2395	7.9055			130	10.4111	9.9986	9.9551			130	6.8948	7.1472	7.0448			130	9.7922	10.787	10.2098
131	8.2179	8.2179	7.1912			131	9.9764	10.2799	10.3788			131	6.799	6.6535	6.6496			131	9.6979	10.6513	10.499
132	8.3204	8.3204	7.4746			132	10.1045	9.6237	10.1364			132	7.0467	6.9241	7.4359			132	9.678	10.4371	10.0632
133	8.5296	8.5296	7.1802			133	10.0436	10.1575	10.1196			133	6.8406	7.1631	6.9704			133	10.0249	10.4593	10.3677
134	8.5007	8.5007	7.6036			134	10.0865	10.1835	9.8635			134	7.0197	7.0164	6.7537			134	9.6877	10.4989	10.4943
135	8.4186	8.4186	7.5596			135	10.166	9.9613	10.1442			135	7.324	7.1654	6.979			135	10.2486	10.0075	10.7171
136	8.3794	8.3794	7.0647			136	10.1728	10.1325	10.4918			136	7.3171	6.6555	6.9247			136	9.9071	10.638	10.8164
137	7.8844	7.8844	7.4749			137	10.331	9.7187	10.0615			137	7.0606	7.7979	6.7962			137	9.9467	10.1052	10.7908
138	8.2263	8.2263	7.348			138	9.9652	9.8751	10.3965			138	6.7956	7.038	7.204			138	10.281	10.38	10.344
139	8.393	8.393	7.1158			139	10.0074	10.3233	10.3709			139	6.8151	7.3478	7.189			139	10.0376	10.1359	10.475
140	7.8271	7.8271	7.1684			140	10.2953	9.7671	10.4508			140	6.8136	7.1624	6.6174			140	10.1039	10.2672	10.4013
141	8.1682	8.1682	7.3085			141	9.9596	10.0241	9.9814			141	7.052	6.9598	7.1398			141	9.8131	10.1035	10.4592
142	7.8218	7.8218	7.7468			142	10.1231	10.2062	10.5646			142	7.0608	7.0149	7.1326			142	10.1592	10.5126	10.2504
143	8.4038	8.4038	7.0634			143	9.8298	10.2265	10.3214			143	6.9072	7.0003	6.7684			143	9.9379	10.5014	10.1522
144	8.0559	8.0559	7.5271			144	10.0336	9.8446	10.1419			144	6.9071	6.9716	6.8737			144	10.6769	10.3486	10.2885
145	8.0724	8.0724	7.3024			145	10.1866	10.609	10.4535			145	6.8957	7.2205	7.0971			145	10.1353	9.9341	10.5866
146	8.1899	8.1899	7.8112			146	9.9537	10.3526	10.2284			146	7.2952	7.4035	7.0105			146	10.0735	10.1071	10.0525
147	8.1092	8.1092	7.5271			147	10.182	10.6629	9.9012			147	7.1705	6.8535	6.8131			147	10.0887	10.2942	10.4983
148	8.1825	8.1825	7.2322			148	9.9145	10.3921	10.2906			148	7.6771	7.2174	6.9349			148	9.6674	10.5719	10.3124
149	8.144	8.144	7.9189			149	10.1497	10.5591	10.1754			149	7.4228	6.9924	6.9956			149	10.0353	10.3019	10.5381
150	7.9362	7.9362	7.8189			150	10.0096	10.1672	9.9931			150	7.2073	7.138	7.2015			150	10.0284	10.1188	10.6876
151	8.2876	8.2876	8.0478			151	9.6895	10.3694	10.0195			151	6.8784	7.3973	6.9487			151	10.1927	10.5983	10.3324
152	8.354	8.354	7.8277			152	10.0421	10.2411	10.5607			152	7.0404	7.402	6.7373			152	10.1449	10.4872	10.8775
153	7.6505	7.6505	7.6797			153	10.1793	10.1665	10.008			153	7.1012	6.9018	6.5698			153	10.2626	10.5985	10.6389
154	8.1293	8.1293	8.046			154	9.7021	10.4205	9.9139			154	7.1144	7.2107	6.9146			154	9.9004	10.3802	10.5156
155	8.3093	8.3093	7.7541			155	9.9052	10.4466	9.5552			155	7.3112	6.8437	7.208			155	10.2945	10.4815	10.46
156	8.3888	8.3888	7.8129			156	9.9712	10.2026	10.2292			156	6.9857	7.5008	7.1214			156	10.2459	10.314	10.5301
157	8.0456	8.0456	7.9792			157	10.2715	10.1788	10.2609			157	7.3194	7.2653	6.8248			157	10.4676	10.8225	10.4929
158	7.7408	7.7408	7.6436			158	10.2923	10.676	10.3536			158	6.882	7.3566	6.8793			158	10.1526	10.7961	10.5112
159	7.907	7.907	7.0435			159	9.7784	10.5975	10.3387			159	7.2412	7.1282	6.7121			159	9.9654	10.7386	10.516
160	7.6004	7.6004	8.3229			160	10.1969	10.3375	9.9194			160	7.1078	7.528	7.275			160	10.0424	10.5109	10.8882
161	8.2776	8.2776	7.993			161	10.1336	10.2746	10.0051			161	6.9336	7.693	7.1447			161	10.4322	10.4966	10.3557
162	8.1711	8.1711	8.0475			162	10.1674	10.0451	10.0047			162	6.962	6.7944	6.931			162	9.7044	10.4271	10.5957
163	8.241	8.241	7.5589			163	9.8744	10.7535	10.076			163	7.06	7.28	6.9372			163	10.4217	10.8568	10.6619
164	8.0817	8.0817	7.9646			164	9.9493	10.3187	9.6568			164	6.8679	7.2978	6.9157			164	10.2142	10.142	10.7283
165	8.0459	8.0459	8.2682			165	10.4394	10.2867	9.8576			165	6.9949	7.0606	7.2535			165	9.9707	10.445	10.3511
166	8.0109	8.0109	7.8302			166	10.2227	10.3534	10.1842			166	6.7046	7.326	7.0468			166	10.3485	10.2184	10.4103
167	7.8173	7.8173	8.1197			167	10.1199	10.5629	9.5858			167	6.9447	6.9975	6.9891			167	10.0788	10.3325	10.4362
168	8.2657	8.2657	8.0233			168	10.1415	10.5763	10.0782			168	6.847	7.0885	7.1066			168	10.1394	10.4814	10.1898
169	7.9577	7.9577	8.1418			169	9.8579	10.2641	10.1651			169	6.9267	7.3145	6.925			169	10.2634	10.4583	10.3925
170	8.0969	8.0969	7.6941			170	10.0807	10.5349	10.1996			170	6.7076	7.5702	7.2781			170	10.5274	10.0807	10.882
171	7.7283	7.7283	7.8717			171	9.6413	10.2962	10.1844			171	7.0938	7.6572	7.2176			171	10.2483	9.854	10.4772
172	7.9973	7.9973	7.556			172	10.0276	10.4348	10.2577			172	6.9525	7.1419	6.7832			172	10.4644	10.1878	10.6841
173	8.3006	8.3006	8.3798			173	9.9751	10.3219	10.0091			173	6.8479	7.1336	6.9681			173	10.1434	10.7629	10.4338
174	7.7415	7.7415	8.0499			174	10.1917	10.4833	10.062			174	7.309	6.7658	7.1243			174	10.0418	10.8201	10.4414
175	8.3103	8.3103	8.3497			175	10.2097	10.437	10.3672			175	6.8721	7.1535	7.4258			175	9.9986	10.3234	10.1137
176	8.1375	8.1375	7.7385			176	10.1422	10.7145	10.4892			176	6.9357	7.2976	7.0347			176	10.2304	10.6123	10.4147
177	8.1562	8.1562	7.4201			177	10.2026	10.4365	10.3373			177	7.1098	7.1006	7.2667			177	10.2112	10.475	10.467
178	8.0309	8.0309	7.7897			178	10.1771	10.3638	10.0304			178	7.075	7.0119	6.8655			178	10.0436	10.1372	10.508
179	7.7239	7.7239	7.0385			179	10.0426	10.6445	10.195			179	7.0753	7.3324	7.2607			179	10.1365	10.298	10.2977
180	8.0602	8.0602	7.6247			180	10.3873	9.8915	10.1247			180	7.1338	7.253	7.2396			180	10.1791	10.1299	10.2285
181	7.8748	7.8748	7.5365			181	10.0784	10.2519	10.3938			181	6.7285	7.1199	7.4071			181	9.8733	11.0907	10.3579
182	7.9714	7.9714	7.5349			182	10.2687	10.3829	10.1364			182	7.3399	7.3985	7.2369			182	10.0293	10.7477	10.1383
183	7.776	7.776	7.546			183	10.1166	10.0756	10.3177			183	7.3407	6.8273	7.174			183	10.3099	10.7945	10.3397
184	7.9885	7.9885	7.5124			184	10.4196	9.988	10.1316			184	6.9046	6.7365	7.3397			184	10.1465	10.5781	10.2273
185	8.0014	8.0014	7.4608			185	9.9881	10.3386	10.1768			185	7.0419	6.8424	7.4145			185	9.9632	10.5218	10.7543
186	7.7525	7.7525	7.1206			186	10.1484	10.2398	10.5814			186	7.2563	6.8677	7.3153			186	9.9407	10.7866	10.1743
187	7.9258	7.9258	7.7683			187	10.0525	10.2763	9.9235			187	7.1906	6.8254	7.1596			187	9.6547	10.4946	10.7945
188	7.8943	7.8943	7.9082			188	10.1012	10.2996	10.0838			188	7.3634	7.0252	7.1624			188	9.3912	10.7797	10.2821
189	7.9132	7.9132	8.0537			189	10.1148	10.2529	10.1382			189	6.6076	7.0448	7.2283			189	9.8014	10.2098	10.1014
190	8.1451	8.1451	7.6592			190	9.8642	10.2734	9.9398			190	7.4366	6.6496	7.1257			190	9.8741	10.499	10.24
191	8.1577	8.1577	7.9752			191	10.2234	10.3942	10.2839			191	7.1174	7.4359	6.9875			191	9.5391	10.0632	10.5248
192	7.6734	7.6734	7.8032			192	10.0141	10.1092	9.8117			192	7.2075	6.9704	7.1408			192	9.5354	10.3677	10.3857
193	7.8449	7.8449	8.0064			193	9.5657	10.408	10.205			193	7.0982	6.7537	7.0466			193	9.7631	10.4943	10.264
194	7.6693	7.6693	8.0366			194	10.0604	10.4033	9.9866			194	7.1596	6.979	7.1111			194	9.9667	10.7171	10.5869
195	7.9143	7.9143	7.8251			195	9.9606	10.2629	10.2198			195	6.6784	6.9247	7.966			195	10.1484	10.8164	10.0162
196	7.884	7.884	7.5419			196	10.5238	10.2837	10.3219			196	7.3537	6.7962	7.1987			196	10.2277	10.7908	10.0882
197	8.3473	8.3473	7.4522			197	9.8414	10.2198	10.4168			197	6.9814	7.204	7.455			197	9.9808	10.344	10.4489
198	7.587	7.587	7.4491			198	10.3531	10.3255	10.4279			198	6.8773	7.189	6.9732			198	9.8801	10.475	10.1129
199	7.8426	7.8426	7.0721			199	9.8673	10.4712	10.181			199	6.8919	6.6174	7.1348			199	9.8288	10.4013	10.6028
200	7.7482	7.7482	7.2929			200	10.0483	10.0416	10.0943			200	7.2654	7.1398	7.1775			200	9.8643	10.4592	10.1753
201	8.142	8.142	7.4178			201	10.2796	10.1869	10.0829			201	7.2376	7.1326	7.1956			201	10.1197	10.2504	10.1295
202	7.6424	7.6424	7.3965			202	9.9165	10.3821	10.3987			202	7.1439	6.7684	6.9496			202	9.7974	10.1522	10.765
203	7.7508	7.7508	7.1816			203	10.0983	10.1891	10.0815			203	7.0252	6.8737	6.8069			203	9.6749	10.2885	10.4966
204	7.3128	7.3128	7.7802			204	10.3043	9.9695	10.0942			204	6.9168	7.0971	7.0474			204	10.1068	10.5866	9.4746
205	7.8788	7.8788	7.3362			205	9.8043	9.7707	10.3803			205	7.0559	7.0105	7.384			205	9.8505	10.0525	10.3073
206	8.282	8.282	7.3891			206	9.9042	10.3687	10.612			206	7.2265	6.8131	7.0052			206	9.7622	10.4983	10.2041
207	7.8926	7.8926	7.3981			207	10.0971	10.4482	10.4063			207	7.412	6.9349	7.4207			207	9.6141	10.3124	10.4317
208	7.6951	7.6951	6.9473			208	10.1963	10.1595	10.275			208	6.7388	6.9956	7.2284			208	10.0404	10.5381	10.7111
209	8.0091	8.0091	7.4034			209	9.9663	10.1605	9.7945			209	7.1994	7.2015	7.3816			209	9.8121	10.6876	10.3244
210	7.8992	7.8992	6.8911			210	10.08	9.5837	10.272			210	7.0475	6.9487	7.1435			210	10.0037	10.3324	10.128
211	8.1916	8.1916	7.6284			211	9.9512	10.6426	9.7825			211	7.1804	6.7373	7.4049			211	10.1386	10.8775	10.0217
212	8.444	8.444	7.1406			212	9.8233	10.4304	10.4235			212	7.311	6.5698	7.3755			212	9.7041	10.6389	10.3434
213	8.1435	8.1435	7.1343			213	10.0557	10.4915	10.7757			213	7.2668	6.9146	7.0408			213	9.9794	10.5156	10.564
214	7.7861	7.7861	7.2922			214	10.1452	9.9765	10.3736			214	7.2725	7.208	6.8412			214	10.1471	10.46	10.7693
215	7.8177	7.8177	7.3799			215	10.2805	10.7402	10.2661			215	7.0354	7.1214	6.8763			215	10.0983	10.5301	10.3133
216	8.2247	8.2247	6.781			216	9.6727	10.4088	10.6202			216	6.5548	6.8248	7.1464			216	10.3697	10.4929	10.4969
217	7.8372	7.8372	7.2695			217	9.9651	10.148	10.3064			217	7.1225	6.8793	7.1232			217	10.3875	10.5112	10.1172
218	8.2789	8.2789	7.0387			218	9.8517	10.5035	10.3923			218	7.0632	6.7121	7.1055			218	10.0997	10.516	10.0834
219	7.8683	7.8683	7.1325			219	10.1252	10.105	10.3648			219	7.1579	7.275	7.06			219	9.9066	10.8882	10.2628
220	8.2604	8.2604	7.3225			220	9.5538	10.1631	10.1539			220	6.7971	7.1447	6.8901			220	10.0145	10.3557	10.2501
221	7.8597	7.8597	6.8911			221	10.2522	10.4095	10.3026			221	6.7421	6.931	6.7138			221	10.0958	10.5957	10.3607
222	7.6574	7.6574	6.8572			222	9.8581	10.3733	10.2646			222	7.3971	6.9372	6.8481			222	9.9334	10.6619	10.5788
223	7.6283	7.6283	7.2094			223	10.3853	10.4527	10.4111			223	7.0089	6.9157	7.0393			223	10.4075	10.7283	10.4422
224	7.9518	7.9518	6.6808			224	9.9869	10.374	10.2053			224	7.0775	7.2535	6.8793			224	10.1271	10.3511	10.7611
225	8.0065	8.0065	7.1621			225	9.7569	10.4181	10.1557			225	7.1832	7.0468	6.7225			225	9.5177	10.4103	10.405
226	8.3598	8.3598	7.2766			226	10.0583	10.5086	10.2677			226	7.1457	6.9891	6.9944			226	10.3543	10.4362	10.522
227	7.94	7.94	6.8701			227	10.1687	10.4025	10.1965			227	7.3233	7.1066	6.9203			227	9.9441	10.1898	10.268
228	7.384	7.384	6.9703			228	10.163	10.4082	10.548			228	6.9277	6.925	7.2945			228	9.9687	10.3925	10.5121
229	8.2544	8.2544	7.4			229	9.9871	9.993	10.4888			229	7.3139	7.2781	7.1144			229	9.7387	10.882	10.826
230	8.0612	8.0612	7.2627			230	10.2088	10.1759	10.3529			230	7.4168	7.2176	7.0679			230	9.679	10.4772	10.4086
231	7.6826	7.6826	7.0374			231	9.9216	10.4115	10.4668			231	6.9362	6.7832	6.7945			231	9.7494	10.6841	10.5579
232	7.6881	7.6881	7.1795			232	10.0729	10.2654	10.12			232	6.9786	6.9681	7.2685			232	10.3042	10.4338	10.137
233	8.1135	8.1135	7.1344			233	9.8278	10.4145	10.3294			233	7.0797	7.1243	7.2342			233	10.2071	10.4414	10.7447
234	8.1094	8.1094	7.7739			234	9.7967	10.7127	10.2019			234	7.2573	7.4258	6.7977			234	9.8758	10.1137	10.4579
235	8.1064	8.1064	6.8917			235	10.1558	10.7203	10.3291			235	7.0014	7.0347	7.064			235	10.2218	10.4147	10.5452
236	7.9582	7.9582	7.4333			236	10.033	10.2999	9.8986			236	6.9167	7.2667	6.7229			236	10.0996	10.467	11.0057
237	8.0039	8.0039	7.6731			237	9.9716	10.5662	10.3016			237	6.9444	6.8655	7.0072			237	10.4034	10.508	10.5272
238	7.902	7.902	7.3982			238	10.0337	10.4222	10.2172			238	7.0785	7.2607	6.843			238	10.2167	10.2977	10.2924
239	7.8667	7.8667	7.2528			239	10.1978	10.139	10.3777			239	6.8439	7.2396	6.9912			239	10.5196	10.2285	10.6176
240	7.9563	7.9563	6.9148			240	10.4768	10.4327	10.0908			240	7.0921	7.4071	6.7241			240	10.0211	10.3579	10.7076
241	8.5055	8.5055	7.2564			241	9.8817	10.5163	10.4016			241	7.1837	7.2369	7.0962			241	10.241	10.1383	10.5821
242	7.9134	7.9134	7.1323			242	10.3528	10.54	10.0966			242	7.4839	7.174	6.8179			242	9.8745	10.3397	10.6294
243	7.7275	7.7275	7.1251			243	10.3856	10.3257	10.4829			243	7.3895	7.3397	7.0909			243	10.1577	10.2273	10.502
244	8.1041	8.1041	7.5144			244	10.2309	10.3155	9.862			244	7.2881	7.4145	6.7524			244	10.0525	10.7543	10.3666
245	7.8158	7.8158	6.7516			245	10.1527	10.1927	10.1882			245	7.3034	7.3153	7.0601			245	10.1389	10.1743	10.7848
246	8.0879	8.0879	7.2315			246	10.0641	10.3668	10.2168			246	7.0451	7.1596	7.1161			246	10.2606	10.7945	10.5764
247	7.7416	7.7416	6.9012			247	10.2499	10.6062	10.5056			247	7.1095	7.1624	6.8232			247	10.1044	10.2821	10.7913
248	7.797	7.797	7.246			248	10.1649	10.6061	9.9252			248	7.0507	7.2283	6.731			248	10.3544	10.1014	10.5741
249	8.1478	8.1478	7.1027			249	10.3819	10.5136	10.2443			249	6.9506	7.1257	6.887			249	10.137	10.24	10.5675
250	7.9341	7.9341	7.0261			250	10.2746	10.4775	10.062			250	7.2834	6.9875	6.7086			250	9.9074	10.5248	10.429
251	7.7393	7.7393	7.4481			251	10.1005	10.3201	10.2017			251	7.187	7.1408	6.9964			251	9.9513	10.3857	11.0871
252	8.448	8.448	7.0188			252	10.0714	10.1378	10.3314			252	7.3814	7.0466	7.0225			252	10.6115	10.264	10.5198
253	7.9298	7.9298	7.3215			253	10.1316	10.1587	10.264			253	7.7319	7.1111	7.117			253	9.8081	10.5869	10.4897
254	8.3553	8.3553	7.3799			254	9.8948	10.2442	10.3025			254	7.1415	7.966	7.1395			254	10.2923	10.0162	10.7378
255	8.0478	8.0478	7.377			255	10.3474	10.1371	9.8871			255	6.9385	7.1987	7.0611			255	10.3962	10.0882	10.6942
256	7.9097	7.9097	7.2849			256	10.2587	10.7606	10.1742			256	7.5275	7.455	6.4256			256	9.9015	10.4489	10.6021
257	7.618	7.618	7.0798			257	10.612	10.4234	10.0506			257	7.455	6.9732	7.4787			257	9.9209	10.1129	10.4147
258	7.92	7.92	7.091			258	10.2335	10.0432	10.2567			258	7.3999	7.1348	7.1784			258	10.3393	10.6028	10.8035
259	7.4378	7.4378	7.1809			259	10.2843	10.5187	10.1038			259	7.1511	7.1775	6.8665			259	10.0195	10.1753	10.8781
260	8.0644	8.0644	7.6073			260	10.2842	10.4465	10.0444			260	7.6501	7.1956	6.8731			260	10.1533	10.1295	10.5312
261	8.0117	8.0117	7.2943			261	9.9783	10.0973	10.242			261	6.9251	6.9496	6.9631			261	10.4383	10.765	10.804
262	7.8429	7.8429	7.7998			262	9.9763	10.2825	10.3525			262	7.4488	6.8069	7.2926			262	9.8056	10.4966	10.4735
263	7.9024	7.9024	7.271			263	10.0456	10.4984	10.0609			263	7.3469	7.0474	7.2204			263	10.034	9.4746	10.7309
264	8.265	8.265	7.2904			264	9.8376	10.43	10.3171			264	7.1694	7.384	7.0813			264	10.3688	10.3073	10.5004
265	8.2822	8.2822	7.1707			265	9.7183	10.1844	10.0604			265	7.5043	7.0052	6.9257			265	10.2771	10.2041	10.7647
266	7.9975	7.9975	7.5332			266	10.0147	10.1903	10.3316			266	7.421	7.4207	6.8994			266	10.0569	10.4317	10.9261
267	8.6738	8.6738	7.0269			267	9.8225	10.3757	10.3858			267	6.8921	7.2284	6.8354			267	10.3191	10.7111	10.8428
268	8.4045	8.4045	7.0845			268	10.1402	10.331	10.3345			268	7.1585	7.3816	6.865			268	9.9808	10.3244	10.7224
269	8.107	8.107	7.3855			269	10.2656	10.4487	10.2303			269	7.444	7.1435	6.5567			269	9.9802	10.128	10.7233
270	8.1807	8.1807	7.2288			270	9.9862	10.4916	10.1238			270	7.3133	7.4049	6.7554			270	9.7559	10.0217	10.6098
271	7.8495	7.8495	7.7233			271	9.8605	10.2429	9.9636			271	7.5429	7.3755	7.2822			271	10.2066	10.3434	10.7739
272	7.6136	7.6136	7.3581			272	9.9719	10.201	10.112			272	7.5705	7.0408	7.1926			272	10.1219	10.564	10.3663
273	8.1254	8.1254	7.2523			273	10.4144	10.2823	10.3521			273	7.0643	6.8412	7.3844			273	9.8703	10.7693	10.2995
274	7.8922	7.8922	7.3608			274	10.0064	10.2808	10.1194			274	7.0531	6.8763	7.5067			274	10.3396	10.3133	10.3107
275	8.2508	8.2508	7.4354			275	10.3891	10.387	10.1775			275	6.9506	7.1464	7.0166			275	10.0931	10.4969	10.6079
276	7.8397	7.8397	8.0093			276	10.1105	10.2582	9.9904			276	7.2084	7.1232	6.775			276	10.0528	10.1172	10.438
277	8.7488	8.7488	7.4435			277	9.7871	10.3777	10.5743			277	6.9905	7.1055	6.9998			277	10.2852	10.0834	10.6529
278	8.4782	8.4782	7.0681			278	10.0173	10.2854	10.2474			278	7.4686	7.06	6.9692			278	10.1312	10.2628	10.2379
279	8.0731	8.0731	7.0533			279	9.9307	10.3558	10.3037			279	6.8683	6.8901	6.8312			279	10.401	10.2501	10.3465
280	7.9996	7.9996	7.0486			280	10.1317	9.887	10.3146			280	7.304	6.7138	7.5011			280	10.2188	10.3607	10.551
281	8.0273	8.0273	6.9655			281	10.3111	9.9461	10.3929			281	7.3586	6.8481	7.2119			281	10.1603	10.5788	10.3805
282	8.4306	8.4306	6.9398			282	9.7965	10.0143	10.3501			282	6.9493	7.0393	7.3479			282	10.382	10.4422	10.0786
283	8.2301	8.2301	7.2127			283	9.8669	10.0055	10.2659			283	7.295	6.8793	7.2201			283	10.0645	10.7611	10.0716
284	8.4984	8.4984	7.1042			284	10.2692	10.295	10.4532			284	7.2498	6.7225	7.2304			284	10.7604	10.405	10.483
285	8.1613	8.1613	7.3805			285	9.9095	10.5422	10.1112			285	7.0298	6.9944	7.2938			285	10.3796	10.522	10.2072
286	8.2226	8.2226	7.0919			286	9.8619	10.1097	9.9531			286	7.1864	6.9203	6.995			286	10.2162	10.268	10.2765
287	8.9792	8.9792	7.2681			287	9.6827	10.4454	10.1122			287	7.1227	7.2945	6.9964			287	10.389	10.5121	10.2444
288	8.4824	8.4824	6.978			288	10.1611	10.6636	10.1019			288	7.2149	7.1144	8.0421			288	10.3188	10.826	9.5679
289	8.6791	8.6791	7.4572			289	9.8125	10.5301	9.8628			289	7.1416	7.0679	7.2874			289	10.1577	10.4086	10.5624
290	8.3697	8.3697	7.2802			290	9.8545	10.4584	10.0394			290	7.0516	6.7945	7.1658			290	10.5052	10.5579	10.138
291	8.451	8.451	7.3396			291	10.3224	10.3508	10.0722			291	7.3241	7.2685	7.5436			291	10.6746	10.137	10.1348
292	8.9312	8.9312	7.0204			292	10.0468	9.978	10.1883			292	7.5286	7.2342	7.0633			292	9.9772	10.7447	10.5966
293	8.3757	8.3757	7.1891			293	9.9033	10.0504	10.1368			293	7.5323	6.7977	6.6858			293	10.0422	10.4579	10.1552
294	8.8879	8.8879	7.3661			294	9.9516	10.1558	10.2563			294	7.0947	7.064	6.986			294	10.4562	10.5452	10.0811
295	8.7108	8.7108	7.4994			295	10.2357	10.3332	10.2912			295	7.4365	6.7229	6.7413			295	10.168	11.0057	10.239
296	8.1348	8.1348	6.9255			296	10.1756	10.0948	10.3067			296	7.3384	7.0072	7.0291			296	10.2834	10.5272	10.0521
297	8.0235	8.0235	7.139			297	10.2648	10.0419	10.043			297	6.9427	6.843	7.0989			297	10.7851	10.2924	10.3718
298	8.2145	8.2145	7.1588			298	10.0456	10.071	10.3227			298	7.385	6.9912	7.2926			298	9.6317	10.6176	10.2219
299	8.239	8.239	7.1213			299	10.0096	9.587	10.3123			299	7.1191	6.7241	7.0492			299	10.134	10.7076	10.5251
300	8.0248	8.0248	7.2058			300	10.0974	9.738	9.9639			300	7.5061	7.0962	7.4315			300	10.4053	10.5821	10.4188
301	8.0814	8.0814	7.1063			301	10.2287	10.129	10.2983			301	7.0184	6.8179	7.0611			301	10.4558	10.6294	10.3048
302	7.6022	7.6022	8.0915			302	10.2446	10.0922	10.2525			302	7.2245	7.0909	7.1262			302	10.157	10.502	10.5311
303	8.1394	8.1394	7.5927			303	10.233	10.5957	10.3411			303	7.2129	6.7524	6.9055			303	10.4051	10.3666	9.9209
304	7.9743	7.9743	7.143			304	9.8286	10.4274	10.4488			304	7.0145	7.0601	7.4033			304	11.0656	10.7848	10.1464
305	8.3606	8.3606	7.3291			305	9.5938	10.6347	10.3794			305	7.4649	7.1161	7.4979			305	9.6266	10.5764	9.9452
306	8.043	8.043	7.005			306	9.7999	10.6646	10.3473			306	7.41	6.8232	7.3656			306	10.3886	10.7913	10.4841
307	8.0254	8.0254	7.3864			307	10.0849	9.9993	10.462			307	7.0514	6.731	7.2138			307	9.905	10.5741	10.3531
308	8.2749	8.2749	7.596			308	9.7114	10.1789	9.7648			308	6.9967	6.887	6.7329			308	10.7733	10.5675	10.3819
309	8.3083	8.3083	7.5536			309	9.9291	10.4634	10.0584			309	7.3048	6.7086	7.1674			309	10.3388	10.429	10.381
310	8.6561	8.6561	7.1757			310	9.8813	10.0686	10.4435			310	6.8292	6.9964	7.9481			310	10.6482	11.0871	10.0888
311	8.3679	8.3679	7.3314			311	9.9991	10.383	10.2634			311	7.2501	7.0225	7.307			311	10.5598	10.5198	10.597
312	8.5359	8.5359	7.259			312	9.9281	10.3823	10.0893			312	7.3002	7.117	7.6527			312	10.164	10.4897	10.2119
313	8.5249	8.5249	7.0643			313	9.5255	9.997	10.3077			313	7.0441	7.1395	7.0694			313	10.8639	10.7378	10.3585
314	8.7565	8.7565	7.1433			314	9.4785	10.2455	10.2523			314	7.0763	7.0611	7.3444			314	10.0722	10.6942	10.0821
315	8.6927	8.6927	7.4747			315	9.9245	10.5697	9.9683			315	6.9513	6.4256	7.2224			315	10.7736	10.6021	10.308
316	8.7735	8.7735	7.573			316	9.5949	10.6201	10.5335			316	7.2869	7.4787	7.0012			316	10.4969	10.4147	10.5708
317	8.4095	8.4095	7.6691			317	10.3299	10.4957	10.3168			317	7.1829	7.1784	6.9306			317	10.4836	10.8035	10.0809
318	8.2286	8.2286	7.4193			318	10.4596	10.3763	10.1569			318	7.2287	6.8665	7.2769			318	10.0806	10.8781	10.2485
319	8.5119	8.5119	7.4629			319	9.9825	10.105	10.3652			319	7.1675	6.8731	7.0561			319	10.4197	10.5312	10.3777
320	8.2691	8.2691	7.7601			320	10.4431	10.2203	9.9959			320	7.3718	6.9631	6.9306			320	10.3921	10.804	10.2962
321	8.3327	8.3327	7.6634			321	9.9429	10.4512	10.4772			321	7.1621	7.2926	6.9637			321	10.3059	10.4735	10.2672
322	8.0453	8.0453	7.6303			322	10.3316	10.2772	9.8559			322	7.0642	7.2204	6.8708			322	10.0682	10.7309	10.0926
323	8.1327	8.1327	7.3209			323	10.0982	10.3434	10.1667			323	7.2152	7.0813	7.217			323	10.4409	10.5004	10.0791
324	8.3786	8.3786	7.5489			324	10.2962	10.3874	10.3477			324	7.3673	6.9257	7.2164			324	9.9365	10.7647	10.5557
325	7.8919	7.8919	7.2583			325	10.2502	10.3461	10.2954			325	7.1958	6.8994	6.9314			325	10.2576	10.9261	10.0014
326	8.1341	8.1341	7.6003			326	10.3437	9.9424	10.4016			326	7.1178	6.8354	7.0159			326	9.9462	10.8428	10.8221
327	8.1716	8.1716	7.9613			327	9.989	10.2947	9.8872			327	7.0437	6.865	7.054			327	10.0644	10.7224	10.1652
328	8.0128	8.0128	7.7647			328	10.1321	10.0912	10.1056			328	7.3963	6.5567	7.0082			328	10.4703	10.7233	10.2587
329	7.736	7.736	7.5401			329	10.3298	10.0475	10.0878			329	7.2431	6.7554	7.0213			329	10.3137	10.6098	9.9559
330	7.8184	7.8184	7.8937			330	10.386	10.0136	10.0686			330	7.3975	7.2822	6.8418			330	10.1846	10.7739	10.0841
331	8.4917	8.4917	7.182			331	9.9103	10.292	10.2101			331	7.5039	7.1926	7.1415			331	10.338	10.3663	10.1369
332	8.1028	8.1028	7.6054			332	9.9077	10.3469	10.1224			332	7.3354	7.3844	7.3577			332	10.57	10.2995	9.9559
333	8.5269	8.5269	7.7739			333	9.8856	10.1331	10.0552			333	7.3688	7.5067	6.9581			333	10.2981	10.3107	9.8909
334	7.7232	7.7232	7.4844			334	10.2751	10.1543	9.8793			334	7.0464	7.0166	7.0346			334	10.0898	10.6079	10.5303
335	7.8152	7.8152	6.8175			335	9.6029	9.8692	10.2278			335	6.8236	6.775	6.7247			335	10.9419	10.438	10.5194
336	8.3956	8.3956	7.242			336	9.9015	9.7777	10.4045			336	7.1396	6.9998	6.8823			336	10.1278	10.6529	10.3033
337	7.8536	7.8536	7.2201			337	9.8835	9.9107	10.3432			337	7.2549	6.9692	7.2226			337	10.0067	10.2379	10.4465
338	7.6545	7.6545	7.4456			338	10.0215	10.0649	10.2243			338	7.0207	6.8312	6.9906			338	10.1107	10.3465	10.7452
339	8.0406	8.0406	7.6558			339	9.7814	10.2029	10.1998			339	7.3466	7.5011	7.2857			339	9.9521	10.551	10.3486
340	8.483	8.483	7.4959			340	9.7373	10.4219	10.3387			340	7.1863	7.2119	6.7616			340	10.1349	10.3805	10.7065
341	7.8617	7.8617	7.6886			341	10.0738	10.0164	10.1928			341	7.1354	7.3479	7.2206			341	10.3553	10.0786	10.3229
342	7.6963	7.6963	7.6556			342	10.3403	10.2114	10.0935			342	7.081	7.2201	6.9459			342	9.7542	10.0716	10.4188
343	8.0338	8.0338	7.4763			343	10.1594	10.0002	10.2183			343	7.3424	7.2304	6.9979			343	9.9696	10.483	10.5583
344	8.1283	8.1283	7.1598			344	10.0264	10.3402	10.0145			344	7.5123	7.2938	7.0454			344	9.752	10.2072	10.5329
345	8.1759	8.1759	7.4647			345	9.9707	10.3824	10.1345			345	7.2328	6.995	6.9047			345	10.2798	10.2765	10.4114
346	7.9921	7.9921	6.9309			346	10.2521	10.4315	10.3965			346	7.0438	6.9964	7.137			346	10.1307	10.2444	10.1906
347	8.1355	8.1355	7.123			347	10.3459	10.2925	10.2209			347	7.2304	8.0421	6.9507			347	10.5397	9.5679	10.0994
348	7.4277	7.4277	7.4764			348	10.5556	10.2849	10.0584			348	7.1652	7.2874	7.0387			348	10.7242	10.5624	10.2515
349	7.8737	7.8737	7.0715			349	10.0628	10.2475	10.1334			349	6.9443	7.1658	6.94			349	10.5451	10.138	10.4517
350	8.1849	8.1849	7.1243			350	9.9939	10.2576	10.3091			350	6.8344	7.5436	7.2958			350	10.3837	10.1348	10.4193
351	7.6084	7.6084	6.908			351	9.7787	9.8975	10.6698			351	7.2176	7.0633	7.3632			351	10.6787	10.5966	10.2345
352	8.4815	8.4815	7.5286			352	9.7366	10.2702	10.1743			352	7.0519	6.6858	6.6775			352	10.3223	10.1552	10.3359
353	7.8258	7.8258	7.3861			353	9.973	9.8653	10.2151			353	6.9591	6.986	7.4691			353	10.1639	10.0811	10.0576
354	7.9291	7.9291	7.5514			354	9.8609	10.2142	9.9881			354	7.4191	6.7413	7.1913			354	10.2861	10.239	10.1704
355	8.0789	8.0789	7.0899			355	9.6286	10.008	10.2867			355	7.6268	7.0291	6.6596			355	10.0409	10.0521	10.4269
356	8.7029	8.7029	7.0993			356	9.7132	9.8951	10.1171			356	7.0001	7.0989	7.2888			356	10.3773	10.3718	10.2526
357	7.7819	7.7819	7.294			357	9.9598	10.3193	10.293			357	7.3725	7.2926	7.3278			357	10.3958	10.2219	10.5636
358	8.7384	8.7384	6.981			358	9.567	9.8408	10.4272			358	7.137	7.0492	7.0814			358	10.034	10.5251	10.5601
359	7.7135	7.7135	7.0747			359	9.629	10.239	10.4013			359	7.56	7.4315	6.9251			359	10.2489	10.4188	10.3658
360	8.1052	8.1052	7.4582			360	9.9646	10.0729	10.2004			360	7.3291	7.0611	7.4279			360	10.552	10.3048	9.8722
361	8.6564	8.6564	7.1779			361	9.7129	10.2887	9.9941			361	7.1133	7.1262	6.9001			361	10.0834	10.5311	10.193
362	8.2886	8.2886	7.4494			362	9.8139	10.1961	10.5863			362	7.1561	6.9055	6.9108			362	10.0922	9.9209	10.3815
363	8.3113	8.3113	7.489			363	10.2289	10.2005	10.479			363	7.3013	7.4033	7.4672			363	10.0232	10.1464	10.2575
364	7.8833	7.8833	7.5401			364	9.6595	10.021	10.2031			364	7.0491	7.4979	6.8779			364	10.211	9.9452	10.2617
365	7.9773	7.9773	7.0259			365	9.8488	10.1179	10.3909			365	7.2744	7.3656	7.0593			365	9.9139	10.4841	10.4018
366	8.0936	8.0936	7.113			366	9.8151	10.2369	10.7508			366	6.8968	7.2138	6.7686			366	10.235	10.3531	10.1431
367	7.5258	7.5258	6.8813			367	10.1707	10.0533	10.3602			367	7.3687	6.7329	7.0766			367	10.2545	10.3819	9.9774
368	7.2136	7.2136	7.3862			368	10.51	10.3197	10.0988			368	7.2541	7.1674	6.6969			368	10.2113	10.381	10.5096
369	7.6168	7.6168	7.3695			369	9.897	10.0848	10.153			369	6.9111	7.9481	6.8922			369	10.298	10.0888	10.4659
370	8.2407	8.2407	6.9917			370	10.1306	10.2534	10.4181			370	7.1081	7.307	7.3152			370	10.4442	10.597	10.4881
371	7.818	7.818	7.216			371	9.633	10.1193	10.1729			371	6.9421	7.6527	6.7558			371	10.4216	10.2119	10.8994
372	7.8886	7.8886	6.976			372	9.588	10.0054	10.1917			372	7.3242	7.0694	7.3089			372	10.4068	10.3585	10.2627
373	7.8212	7.8212	7.048			373	10.4892	9.9658	10.1537			373	6.9942	7.3444	7.1827			373	10.2918	10.0821	10.0319
374	8.0759	8.0759	6.9637			374	10.1586	10.3663	10.4843			374	7.3628	7.2224	7.3832			374	10.1876	10.308	10.1018
375	8.4882	8.4882	7.2454			375	10.4368	9.7063	10.4966			375	7.5116	7.0012	6.8621			375	10.0092	10.5708	10.2683
376	7.7027	7.7027	7.5615			376	10.1297	10.0048	10.0476			376	7.2643	6.9306	6.8407			376	10.0905	10.0809	10.3287
377	8.1685	8.1685	7.1713			377	9.812	9.8946	10.1743			377	7.1255	7.2769	7.0393			377	10.2786	10.2485	10.4359
378	7.7862	7.7862	7.4119			378	10.2613	9.9595	10.3068			378	7.2644	7.0561	6.8126			378	10.1764	10.3777	10.3766
379	7.8919	7.8919	7.0082			379	10.2998	10.4162	10.5007			379	7.0682	6.9306	7.4202			379	10.4335	10.2962	10.1538
380	7.993	7.993	7.026			380	10.3108	9.9722	10.3651			380	7.2767	6.9637	7.4304			380	10.1237	10.2672	10.4431
381	7.8858	7.8858	7.2305			381	10.3041	10.358	10.1549			381	7.0188	6.8708	7.1261			381	10.3223	10.0926	10.3358
382	7.7156	7.7156	7.167			382	10.4435	10.235	10.408			382	7.517	7.217	6.913			382	10.4944	10.0791	10.5972
383	8.0429	8.0429	7.3007			383	9.5107	9.9895	9.8065			383	7.1159	7.2164	6.8902			383	10.277	10.5557	10.633
384	8.4002	8.4002	7.5554			384	10.2313	10.351	10.2426			384	7.4043	6.9314	7.4121			384	10.2443	10.0014	10.5143
385	8.2734	8.2734	7.0957			385	9.9512	10.1686	10.2342			385	7.0944	7.0159	7.1696			385	10.4566	10.8221	10.0234
386	7.9531	7.9531	7.3058			386	9.7698	10.4399	10.6649			386	7.1037	7.054	6.6477			386	10.2386	10.1652	10.3424
387	8.003	8.003	7.4355			387	9.8295	10.1979	10.3947			387	6.9837	7.0082	6.8371			387	10.4923	10.2587	10.2838
388	7.6293	7.6293	7.4813			388	10.4208	10.4168	10.3678			388	7.1617	7.0213	7.3912			388	10.0424	9.9559	9.6212
389	8.0114	8.0114	7.5772			389	10.1009	10.5608	10.2076			389	6.923	6.8418	7.2736			389	10.5533	10.0841	9.9734
390	7.6703	7.6703	7.0836			390	10.2639	10.0476	10.7632			390	7.0619	7.1415	7.4055			390	9.9351	10.1369	10.0926
391	8.2466	8.2466	7.4529			391	10.1425	10.3923	10.0579			391	6.9259	7.3577	7.9827			391	10.732	9.9559	10.1372
392	8.2165	8.2165	7.3095			392	9.651	10.2498	9.9047			392	7.4319	6.9581	7.5736			392	10.1147	9.8909	9.7406
393	8.6344	8.6344	7.8506			393	9.6574	10.3481	10.1097			393	6.7447	7.0346	7.4029			393	10.413	10.5303	9.6778
394	7.5413	7.5413	7.4378			394	10.1233	9.9865	9.9181			394	7.3992	6.7247	7.0527			394	10.1961	10.5194	10.2242
395	7.9494	7.9494	7.3545			395	9.7825	9.9743	9.8254			395	7.1406	6.8823	7.1693			395	10.2652	10.3033	10.8559
396	8.0603	8.0603	7.4028			396	10.1915	10.3656	10.1932			396	6.8199	7.2226	6.8417			396	10.5119	10.4465	10.606
397	8.2451	8.2451	7.3144			397	9.8283	10.2369	10.1735			397	7.5752	6.9906	7.0393			397	9.9313	10.7452	10.6396
398	8.0937	8.0937	7.7292			398	9.5091	10.3447	10.1901			398	7.4564	7.2857	7.3437			398	10.1882	10.3486	10.6303
399	8.2327	8.2327	7.4938			399	9.505	10.0429	10.2443			399	6.9047	6.7616	6.9605			399	9.9693	10.7065	10.2497
400	8.2493	8.2493	7.227			400	10.145	10.1276	10.4875			400	7.6536	7.2206	7.2332			400	10.2131	10.3229	10.3156
401	7.6481	7.6481	7.0624			401	10.1381	10.0872	9.9858			401	6.9715	6.9459	7.4608			401	10.2283	10.4188	10.4202
402	8.2224	8.2224	7.3504			402	9.7636	9.8351	10.0817			402	6.9794	6.9979	7.2346			402	10.0553	10.5583	10.1515
403	8.2975	8.2975	7.0569			403	9.8448	10.0834	10.3274			403	7.0381	7.0454	6.9855			403	10.3342	10.5329	10.5251
404	8.4301	8.4301	7.085			404	9.5734	10.1547	10.0221			404	7.3382	6.9047	7.1179			404	9.9988	10.4114	10.5503
405	7.5542	7.5542	7.0838			405	9.7635	10.1396	10.4616			405	7.5499	7.137	6.9894			405	10.0481	10.1906	10.2454
406	7.7108	7.7108	6.9933			406	10.2554	9.6806	10.4869			406	7.1728	6.9507	7.0476			406	10.0359	10.0994	10.419
407	7.8247	7.8247	6.9127			407	9.8368	10.2716	10.4111			407	7.3637	7.0387	7.0301			407	10.4122	10.2515	10.4204
408	7.8232	7.8232	6.9519			408	9.9126	10.0581	10.5435			408	6.959	6.94	6.8023			408	10.5861	10.4517	10.6482
409	7.488	7.488	7.063			409	10.2644	10.4993	10.5085			409	7.2987	7.2958	6.9985			409	10.331	10.4193	10.5279
410	7.8853	7.8853	7.0886			410	9.9604	10.0658	10.4765			410	7.1046	7.3632	7.2081			410	10.114	10.2345	10.4374
411	7.9294	7.9294	7.2795			411	10.1596	9.9774	10.286			411	7.2109	6.6775	6.9698			411	10.2597	10.3359	10.3237
412	8.0515	8.0515	7.0809			412	10.2591	10.1354	10.2524			412	6.8316	7.4691	7.1998			412	10.1243	10.0576	10.3507
413	8.1677	8.1677	7.5719			413	10.2025	9.9779	10.091			413	6.917	7.1913	6.8653			413	10.5042	10.1704	10.2429
414	8.1935	8.1935	7.0666			414	10.4732	10.2894	10.2799			414	6.892	6.6596	6.8636			414	10.4539	10.4269	10.4543
415	8.0086	8.0086	6.8612			415	10.1224	10.3936	10.4282			415	7.269	7.2888	7.2111			415	10.5357	10.2526	10.7537
416	8.1766	8.1766	7.1893			416	10.2501	10.2286	10.2818			416	7.1534	7.3278	7.2853			416	10.4198	10.5636	10.5317
417	8.3934	8.3934	6.947			417	10.0943	10.2822	10.4524			417	7.135	7.0814	7.3561			417	10.5597	10.5601	10.5662
418	8.2009	8.2009	6.8897			418	10.1667	10.0342	10.5383			418	6.8384	6.9251	7.0258			418	10.3629	10.3658	10.6879
419	8.0515	8.0515	7.1238			419	9.8594	10.3088	10.3518			419	7.1639	7.4279	6.8587			419	10.3066	9.8722	10.6151
420	8.2293	8.2293	7.0303			420	10.3327	10.0586	10.3826			420	7.1662	6.9001	6.9899			420	10.7162	10.193	10.5654
421	7.9757	7.9757	7.1664			421	10.2267	9.9904	10.3377			421	7.2347	6.9108	6.8854			421	10.0672	10.3815	10.608
422	8.1031	8.1031	6.7367			422	10.1334	9.9943	10.4917			422	7.1523	7.4672	6.8941			422	10.3654	10.2575	10.7441
423	8.0761	8.0761	6.8667			423	9.8848	9.9958	10.4678			423	6.891	6.8779	6.9791			423	10.2327	10.2617	10.8505
424	8.1373	8.1373	7.2707			424	10.3886	10.106	10.3771			424	6.934	7.0593	7.1705			424	10.2913	10.4018	10.4838
425	7.8474	7.8474	6.8699			425	10.1341	10.5008	10.4877			425	7.3372	6.7686	6.69			425	9.9359	10.1431	10.7602
426	7.863	7.863	7.2618			426	10.2732	10.3841	10.4883			426	7.0559	7.0766	7.1377			426	10.2293	9.9774	10.7335
427	7.957	7.957	7.2391			427	10.0489	10.3701	10.2317			427	7.1708	6.6969	6.9031			427	10.0045	10.5096	10.9445
428	7.8927	7.8927	7.026			428	10.4056	10.0704	10.0945			428	7.1143	6.8922	7.1033			428	10.009	10.4659	10.6437
429	7.6356	7.6356	6.9928			429	10.4298	10.1263	10.4279			429	7.0217	7.3152	7.0926			429	10.1027	10.4881	10.5517
430	7.4896	7.4896	7.1274			430	10.3621	10.0951	10.4313			430	6.8767	6.7558	6.8161			430	10.3864	10.8994	10.7559
431	7.8724	7.8724	7.8963			431	10.0992	10.2167	10.0708			431	7.5475	7.3089	7.1372			431	9.989	10.2627	10.4086
432	7.8412	7.8412	7.2029			432	10.414	10.3667	10.2943			432	7.2056	7.1827	7.3385			432	10.4012	10.0319	10.3766
433	8.1061	8.1061	6.9218			433	10.1699	10.3564	10.4095			433	7.2908	7.3832	7.0867			433	10.3059	10.1018	10.8452
434	8.039	8.039	7.0273			434	10.3315	10.1209	10.2564			434	7.1725	6.8621	7.3432			434	10.3561	10.2683	10.5446
435	8.0638	8.0638	7.3564			435	10.2894	10.147	9.9496			435	7.2108	6.8407	6.8793			435	10.2508	10.3287	10.5587
436	8.2195	8.2195	6.8863			436	10.1451	10.2849	10.3131			436	7.0539	7.0393	7.3303			436	10.446	10.4359	10.161
437	8.0533	8.0533	7.3934			437	10.3339	10.3073	10.2317			437	7.2183	6.8126	7.2943			437	10.4711	10.3766	10.5456
438	7.7518	7.7518	7.4044			438	10.2595	10.5684	10.306			438	6.5576	7.4202	7.614			438	10.1169	10.1538	10.1967
439	7.6329	7.6329	7.2229			439	9.9403	10.2292	10.1385			439	7.3957	7.4304	7.1412			439	10.0232	10.4431	9.8448
440	8.3129	8.3129	7.3889			440	10.0102	10.2903	10.238			440	7.3057	7.1261	7.3708			440	9.8958	10.3358	10.4347
441	7.8804	7.8804	7.0734			441	10.2834	9.9577	10.4287			441	7.0182	6.913	7.3967			441	10.1681	10.5972	10.5423
442	7.6257	7.6257	7.1264			442	10.1467	10.5406	10.2955			442	7.169	6.8902	6.8602			442	10.0488	10.633	10.5902
443	8.0549	8.0549	7.2248			443	10.2743	10.0605	10.2209			443	7.3089	7.4121	7.2611			443	10.1014	10.5143	10.3614
444	7.9735	7.9735	7.1525			444	10.1521	10.5061	10.3986			444	7.8258	7.1696	7.2667			444	9.9413	10.0234	10.4
445	7.7181	7.7181	6.9146			445	10.0423	10.1086	10.5476			445	7.1968	6.6477	7.2752			445	10.0488	10.3424	10.1167
446	7.6964	7.6964	7.3865			446	10.334	10.2897	10.3126			446	7.5144	6.8371	7.2505			446	10.0853	10.2838	10.6424
447	8.188	8.188	7.1385			447	10.1186	10.1847	10.2354			447	7.4092	7.3912	6.9654			447	10.2798	9.6212	10.8152
448	8.0559	8.0559	7.2319			448	10.2701	10.2009	10.3049			448	7.1971	7.2736	7.6837			448	10.4166	9.9734	10.3738
449	7.809	7.809	7.1624			449	9.9558	10.4468	10.2069			449	7.4599	7.4055	7.0006			449	10.0696	10.0926	10.4599
450	7.6935	7.6935	7.658			450	9.8875	10.312	10.2465			450	7.4398	7.9827	7.0801			450	10.059	10.1372	10.9154
451	8.1731	8.1731	7.132			451	10.2114	10.3202	10.5453			451	7.2042	7.5736	7.4154			451	10.5671	9.7406	10.5345
452	8.1201	8.1201	7.153			452	10.1767	10.2174	10.3903			452	7.0144	7.4029	6.8201			452	10.2951	9.6778	11.2272
453	7.4337	7.4337	6.8295			453	9.9636	10.3638	10.26			453	7.323	7.0527	7.3833			453	10.2598	10.2242	10.2586
454	6.9787	6.9787	7.3826			454	10.043	10.3853	10.3951			454	7.491	7.1693	7.3181			454	10.0528	10.8559	10.6305
455	7.1074	7.1074	7.0234			455	10.1889	10.5318	10.1143			455	7.4541	6.8417	6.7322			455	10.6342	10.606	10.3895
456	6.9844	6.9844	7.0359			456	10.6218	10.1551	10.2544			456	7.0747	7.0393	7.2581			456	10.5602	10.6396	10.4557
457	7.502	7.502	7.2675			457	9.5923	10.2332	10.3924			457	7.2265	7.3437	6.7779			457	10.3982	10.6303	10.516
458	8.2336	8.2336	7.1336			458	10.431	10.2871	10.2018			458	7.3475	6.9605	7.0189			458	10.3695	10.2497	10.5401
459	7.6855	7.6855	7.2471			459	10.459	10.263	10.4562			459	7.3068	7.2332	7.1769			459	10.1228	10.3156	10.3025
460	7.9829	7.9829	7.298			460	10.3006	10.165	10.3724			460	7.6004	7.4608	7.1362			460	10.2653	10.4202	10.5031
461	7.9354	7.9354	7.2815			461	10.3978	9.9337	10.219			461	6.9296	7.2346	7.0863			461	10.2493	10.1515	10.7137
462	7.8255	7.8255	7.8561			462	10.2903	10.3435	10.1815			462	7.3204	6.9855	6.7038			462	10.18	10.5251	10.7674
463	7.8729	7.8729	7.2945			463	10.274	10.1778	10.0979			463	8.1072	7.1179	7.1364			463	10.0961	10.5503	10.1313
464	8.0042	8.0042	7.0703			464	10.2333	9.8593	10.2927			464	7.721	6.9894	7.1145			464	10.2323	10.2454	10.553
465	8.0252	8.0252	7.1521			465	9.5924	10.3704	10.2306			465	7.1366	7.0476	7.2767			465	10.2224	10.419	10.101
466	8.0881	8.0881	7.3148			466	10.4452	10.1446	10.3244			466	6.9653	7.0301	7.1775			466	10.2413	10.4204	10.2937
467	8.1225	8.1225	7.1608			467	10.1139	10.1266	10.4004			467	7.1872	6.8023	7.1242			467	10.5235	10.6482	10.5188
468	7.921	7.921	6.7387			468	9.7937	10.2996	10.4444			468	7.2021	6.9985	7.195			468	10.7404	10.5279	10.2456
469	8.4713	8.4713	7.4536			469	10.0839	9.8714	10.2778			469	7.0487	7.2081	6.9105			469	10.6504	10.4374	10.2957
470	7.9358	7.9358	7.7593			470	9.9182	10.3376	10.2629			470	7.5671	6.9698	6.8537			470	10.4281	10.3237	10.2657
471	8.5724	8.5724	7.1405			471	9.8878	10.1071	10.4038			471	6.9954	7.1998	6.8037			471	10.464	10.3507	10.5035
472	8.179	8.179	7.0211			472	10.213	9.8423	10.1656			472	7.0995	6.8653	6.8372			472	10.6642	10.2429	10.624
473	8.0135	8.0135	7.2918			473	9.8095	10.4596	10.298			473	7.0018	6.8636	7.203			473	9.9046	10.4543	10.3137
474	7.6539	7.6539	8.0269			474	10.1014	10.0547	10.2789			474	7.195	7.2111	7.0015			474	10.1022	10.7537	10.3193
475	8.1539	8.1539	7.677			475	9.4812	10.224	10.1642			475	7.3176	7.2853	7.5698			475	10.469	10.5317	10.5769
476	8.1134	8.1134	7.1474			476	10.33	10.0443	10.424			476	6.975	7.3561	7.2392			476	9.7616	10.5662	10.4992
477	7.9804	7.9804	7.0565			477	10.2822	9.9108	10.2195			477	6.8778	7.0258	7.1186			477	10.2018	10.6879	10.3553
478	8.1951	8.1951	7.8922			478	10.2231	10.1674	10.1848			478	7.1501	6.8587	7.1756			478	10.5048	10.6151	10.7499
479	7.8797	7.8797	7.7504			479	10.3883	10.1909	10.1412			479	6.9895	6.9899	7.0801			479	9.7728	10.5654	10.471
480	8.2381	8.2381	7.7342			480	10.1804	10.0169	10.1641			480	7.2357	6.8854	7.2139			480	10.3971	10.608	10.184
481	7.6535	7.6535	7.9814			481	10.1752	10.2635	10.3742			481	6.6696	6.8941	7.1509			481	10.2773	10.7441	10.4242
482	7.9879	7.9879	8.1672			482	10.0169	10.1666	10.156			482	6.856	6.9791	7.0112			482	10.2051	10.8505	10.4618
483	7.9757	7.9757	7.5903			483	9.9064	10.0506	10.3041			483	7.1474	7.1705	7.1244			483	9.7265	10.4838	10.5597
484	8.3512	8.3512	7.4631			484	9.4389	10.3001	10.4405			484	7.2771	6.69	7.0394			484	9.6238	10.7602	10.3131
485	7.7929	7.7929	7.2595			485	9.3763	10.0591	10.3705			485	6.9261	7.1377	7.0645			485	10.2257	10.7335	10.6495
486	8.1564	8.1564	7.4162			486	10.0337	10.4196	10.2912			486	6.9047	6.9031	7.1475			486	9.9949	10.9445	10.4326
487	7.971	7.971	7.6209			487	10.0054	10.0094	10.3068			487	6.9135	7.1033	6.9471			487	9.956	10.6437	10.2624
488	8.0352	8.0352	7.0319			488	10.1934	9.8271	10.7093			488	7.0348	7.0926	7.1912			488	9.9797	10.5517	10.26
489	8.1119	8.1119	7.2294			489	9.7482	10.2566	10.4164			489	7.2265	6.8161	7.0867			489	9.8515	10.7559	10.5902
490	8.291	8.291	7.6414			490	10.2058	9.9677	10.0071			490	7.2804	7.1372	7.1537			490	10.3917	10.4086	10.2763
491	8.2244	8.2244	7.2382			491	10.0478	10.0798	10.3561			491	6.9934	7.3385	6.7976			491	10.1607	10.3766	10.5738
492	7.9852	7.9852	7.2323			492	10.1086	10.3866	10.1923			492	7.3636	7.0867	7.084			492	10.2545	10.8452	10.3204
493	7.6413	7.6413	7.2598			493	10.4646	10.5105	10.3979			493	7.1164	7.3432	6.9334			493	9.9489	10.5446	10.4997
494	7.8051	7.8051	7.6031			494	10.3162	10.088	10.1755			494	7.189	6.8793	7.3532			494	9.8707	10.5587	10.5941
495	7.0664	7.0664	7.4731			495	10.016	10.0578	10.4379			495	7.6742	7.3303	7.0536			495	10.0316	10.161	10.4174
496	8.2925	8.2925	7.4666			496	9.5571	9.6162	10.0647			496	7.4114	7.2943	6.7501			496	9.4818	10.5456	10.6071
497	7.9244	7.9244	7.0554			497	10.2539	9.8018	10.281			497	7.6352	7.614	6.9685			497	9.9655	10.1967	10.3495
498	8.171	8.171	7.2234			498	10.0374	10.273	10.2149			498	7.5118	7.1412	6.7921			498	10.2121	9.8448	10.4488
499	7.1125	7.1125	7.2007			499	10.25	10.2175	10.3295			499	7.6036	7.3708	7.6615			499	10.0864	10.4347	10.4232
500	8.1297	8.1297	7.3474			500	10.2762	10.3508	10.625			500	7.3718	7.3967	7.2598			500	9.9298	10.5423	10.5093
501	8.0457	8.0457	7.2149			501	10.2756	10.2319	10.3576			501	7.2327	6.8602	7.1543			501	9.6034	10.5902	10.1176
502	6.9948	6.9948	7.2311			502	10.0964	10.1007	10.3601			502	7.5422	7.2611	7.3108			502	9.4906	10.3614	10.5329
503	7.8226	7.8226	6.9718			503	10.2747	10.3439	10.3606			503	7.2778	7.2667	7.2617			503	9.9095	10.4	9.9388
504	6.902	6.902	7.2068			504	9.9853	9.9956	10.0241			504	7.4345	7.2752	7.3986			504	9.7004	10.1167	10.346
505	6.7736	6.7736	7.0835			505	10.226	10.2462	10.1473			505	7.2664	7.2505	7.3276			505	10.2475	10.6424	10.3285
506	6.393	6.393	6.957			506	10.2096	10.0541	10.5301			506	7.1499	6.9654	7.1429			506	9.903	10.8152	10.1306
507	7.0748	7.0748	6.9838			507	10.0894	10.0369	10.0262			507	7.9214	7.6837	6.8448			507	9.6612	10.3738	10.824
508	7.5273	7.5273	7.4731			508	10.1763	10.224	10.1154			508	7.5243	7.0006	7.1126			508	10.0584	10.4599	10.1558
509	8.0279	8.0279	6.9974			509	10.2686	10.2349	10.3801			509	7.4363	7.0801	7.3691			509	10.0072	10.9154	10.5557
510	7.63	7.63	7.2286			510	10.1369	10.037	10.5238			510	7.2757	7.4154	6.5869			510	9.643	10.5345	10.1608
511	7.8233	7.8233	7.3861			511	10.4338	10.3705	10.4319			511	7.1928	6.8201	7.058			511	9.9085	11.2272	10.4505
512	7.7567	7.7567	7.0149			512	10.3312	9.7899	10.3624			512	7.7214	7.3833	7.0831			512	9.5778	10.2586	10.464
513	7.6155	7.6155	7.4968			513	10.4173	10.0945	10.2082			513	7.5814	7.3181	7.0385			513	10.0487	10.6305	10.6185
514	8.1045	8.1045	7.1907			514	10.268	9.9272	10.0694			514	7.0657	6.7322	7.3353			514	9.9449	10.3895	10.0981
515	7.8863	7.8863	6.8801			515	10.4588	10.1877	10.1243			515	7.507	7.2581	7.5472			515	9.8045	10.4557	10.0181
516	7.8388	7.8388	7.233			516	10.1219	10.1127	10.3388			516	6.9628	6.7779	7.2905			516	10.0612	10.516	10.0877
517	7.8682	7.8682	7.7991			517	10.3614	10.3203	10.2556			517	7.6745	7.0189	6.9128			517	9.6923	10.5401	10.3449
518	7.8554	7.8554	7.6704			518	10.3835	10.1087	10.298			518	7.3968	7.1769	6.9807			518	9.819	10.3025	10.4942
519	8.0195	8.0195	7.1226			519	10.1722	10.1203	10.4041			519	7.4037	7.1362	7.3019			519	9.6889	10.5031	10.3194
520	8.4084	8.4084	7.3963			520	9.8849	10.3618	10.3089			520	7.6164	7.0863	7.1497			520	9.8142	10.7137	10.8349
521	7.7594	7.7594	7.281			521	9.9828	10.2606	10.0764			521	7.275	6.7038	6.7864			521	10.0198	10.7674	10.7293
522	7.4528	7.4528	7.0342			522	10.1888	10.0257	10.0005			522	7.3333	7.1364	7.0448			522	10.1672	10.1313	10.2788
523	7.3944	7.3944	7.0018			523	10.0493	10.1147	10.0821			523	7.2578	7.1145	6.9271			523	10.1022	10.553	10.5919
524	8.0919	8.0919	7.474			524	10.2751	10.3779	10.0207			524	7.0051	7.2767	7.6069			524	9.9777	10.101	10.1542
525	8.3476	8.3476	7.5523			525	10.3217	10.4311	9.9416			525	7.2067	7.1775	7.0821			525	9.8004	10.2937	10.7909
526	7.9849	7.9849	7.0758			526	10.5021	10.267	10.2971			526	7.2763	7.1242	7.164			526	10.1859	10.5188	10.5366
527	7.7703	7.7703	7.3977			527	10.1962	10.0026	10.5466			527	6.7068	7.195	7.4453			527	10.2501	10.2456	10.124
528	7.9263	7.9263	7.2729			528	10.0139	10.11	10.3011			528	7.1373	6.9105	7.0463			528	10.1806	10.2957	10.4522
529	7.9659	7.9659	7.0097			529	10.3018	10.1882	10.3982			529	6.8621	6.8537	7.1589			529	10.0952	10.2657	10.7125
530	7.7441	7.7441	7.1771			530	10.59	10.1915	10.2865			530	7.1164	6.8037	7.3701			530	10.1646	10.5035	10.2373
531	7.9987	7.9987	7.8375			531	10.4562	9.9337	10.4343			531	6.9878	6.8372	7.1589			531	9.7865	10.624	10.3687
532	7.6454	7.6454	7.3845			532	10.0039	10.0641	10.3788			532	6.823	7.203	7.0257			532	10.1903	10.3137	10.4907
533	7.582	7.582	7.4808			533	10.2963	10.3238	10.3687			533	6.8104	7.0015	6.9974			533	10.4535	10.3193	10.3221
534	7.9405	7.9405	7.0107			534	10.22	10.0857	10.3942			534	6.7614	7.5698	7.0774			534	10.3918	10.5769	10.3909
535	7.1796	7.1796	7.5322			535	10.3891	9.916	10.2167			535	6.803	7.2392	6.9327			535	10.2642	10.4992	10.3852
536	7.5779	7.5779	7.2262			536	10.2078	9.6584	10.377			536	6.9991	7.1186	7.1684			536	10.458	10.3553	10.5814
537	7.3346	7.3346	7.1851			537	10.3729	10.0597	10.5726			537	6.4628	7.1756	7.091			537	10.5422	10.7499	10.795
538	6.9611	6.9611	7.0713			538	10.3102	10.2122	10.3755			538	6.933	7.0801	7.0475			538	10.6106	10.471	10.4171
539	6.9431	6.9431	7.1513			539	10.1563	10.3193	10.2728			539	6.8096	7.2139	7.3882			539	10.7302	10.184	10.5439
540	7.9994	7.9994	7.236			540	10.1415	10.0054	9.8222			540	6.74	7.1509	7.5253			540	10.6405	10.4242	9.9937
541	7.0804	7.0804	7.2638			541	10.1443	10.0707	10.2679			541	6.9017	7.0112	7.6299			541	10.1648	10.4618	10.3992
542	6.3906	6.3906	7.2694			542	10.3624	10.0217	10.3917			542	6.664	7.1244	7.6068			542	10.3121	10.5597	10.3125
543	6.972	6.972	7.1823			543	10.3734	10.0677	10.5003			543	6.8104	7.0394	6.6593			543	10.3647	10.3131	10.6289
544	7.044	7.044	7.7347			544	9.8986	10.362	10.0558			544	7.1085	7.0645	7.0961			544	10.6548	10.6495	10.5037
545	6.8992	6.8992	7.4182			545	9.9882	9.8961	10.1399			545	6.831	7.1475	7.434			545	10.2831	10.4326	10.2966
546	7.096	7.096	7.3425			546	10.2719	10.024	10.7675			546	6.7735	6.9471	6.8787			546	10.4745	10.2624	10.6514
547	7.0209	7.0209	7.697			547	10.3538	9.7715	10.3998			547	7.0494	7.1912	7.1583			547	10.1954	10.26	10.6372
548	6.9973	6.9973	7.8182			548	10.2192	10.236	10.3304			548	7.2786	7.0867	7.068			548	10.1039	10.5902	11.036
549	7.1853	7.1853	7.1533			549	10.2581	10.2713	10.459			549	6.9344	7.1537	6.9204			549	10.2769	10.2763	10.6501
550	7.279	7.279	7.4371			550	10.2382	9.9993	10.4313			550	7.0816	6.7976	7.7969			550	10.2331	10.5738	10.0768
551	6.4945	6.4945	7.1883			551	10.2697	10.1998	10.5642			551	6.6843	7.084	6.8389			551	10.4399	10.3204	10.8871
552	6.8481	6.8481	7.4808			552	10.3317	10.0509	10.3739			552	6.6603	6.9334	7.1732			552	10.2822	10.4997	10.112
553	6.9278	6.9278	7.6002			553	10.1749	9.7883	10.1676			553	6.8429	7.3532	7.2231			553	9.7898	10.5941	10.7044
554	7.6512	7.6512	6.9415			554	10.0676	10.4365	10.8549			554	6.8385	7.0536	7.9502			554	10.1584	10.4174	10.0759
555	6.7838	6.7838	7.3756			555	10.2865	9.958	10.6117			555	6.9933	6.7501	7.6018			555	10.0817	10.6071	10.261
556	6.8452	6.8452	7.1456			556	10.4604	9.9861	10.342			556	6.7338	6.9685	7.338			556	10.2119	10.3495	10.4092
557	6.8935	6.8935	7.3085			557	10.4122	10.1507	10.3508			557	7.0985	6.7921	7.4168			557	10.2704	10.4488	10.1671
558	6.7113	6.7113	7.0833			558	10.3812	10.2993	10.3675			558	7.2113	7.6615	7.2828			558	9.8768	10.4232	10.4002
559	6.9635	6.9635	7.1464			559	10.1714	10.3543	10.1491			559	6.7443	7.2598	7.4906			559	10.0884	10.5093	10.4768
560	7.0024	7.0024	7.3574			560	10.339	10.0596	10.4619			560	6.9895	7.1543	7.2023			560	10.0404	10.1176	10.5128
561	7.0614	7.0614	7.4122			561	10.3273	10.1839	10.3028			561	6.9531	7.3108	7.068			561	10.3357	10.5329	10.62
562	7.1149	7.1149	7.1348			562	10.1402	10.2854	10.2738			562	7.0535	7.2617	7.2384			562	9.932	9.9388	10.147
563	7.061	7.061	7.2693			563	10.4698	10.0919	10.6015			563	6.9282	7.3986	7.1667			563	10.1979	10.346	10.2712
564	7.7025	7.7025	6.8972			564	10.3535	10.0839	10.3957			564	7.0105	7.3276	7.1227			564	10.1841	10.3285	10.1005
565	7.2105	7.2105	7.4701			565	10.2324	10.4695	10.5165			565	7.1651	7.1429	7.2446			565	10.0524	10.1306	10.5697
566	6.9133	6.9133	7.5185			566	10.2756	10.1695	10.322			566	7.1913	6.8448	6.9992			566	10.1631	10.824	10.7048
567	7.1644	7.1644	6.9804			567	10.2136	10.078	10.0768			567	6.4413	7.1126	6.6921			567	9.988	10.1558	10.4762
568	6.9393	6.9393	7.6933			568	9.9582	10.215	9.9393			568	7.037	7.3691	7.2363			568	10.0553	10.5557	10.5173
569	6.7336	6.7336	7.0881			569	10.181	10.4982	10.3916			569	6.8911	6.5869	6.9515			569	10.1565	10.1608	10.16
570	7.0613	7.0613	7.0342			570	10.4591	10.462	10.3617			570	7.1052	7.058	7.4482			570	10.2745	10.4505	10.113
571	7.2843	7.2843	7.1993			571	10.288	10.0161	10.4448			571	7.4593	7.0831	7.3344			571	9.4741	10.464	9.8987
572	7.1324	7.1324	7.4533			572	10.2572	10.1377	10.0593			572	6.9033	7.0385	7.2647			572	9.6804	10.6185	10.6021
573	6.8348	6.8348	7.1625			573	10.1139	10.5721	10.551			573	7.3707	7.3353	7.3532			573	9.5642	10.0981	10.4778
574	7.3705	7.3705	7.1334			574	10.2782	10.0147	10.51			574	7.5073	7.5472	7.4393			574	9.5473	10.0181	10.6798
575	7.3704	7.3704	7.4541			575	10.0928	10.0853	10.1421			575	7.2851	7.2905	6.973			575	9.5579	10.0877	10.6694
576	6.9739	6.9739	7.3988			576	10.4849	10.0645	10.4376			576	7.3557	6.9128	7.0739			576	9.5536	10.3449	10.324
577	7.0831	7.0831	7.072			577	10.217	9.9551	10.3096			577	7.5572	6.9807	7.1411			577	9.5676	10.4942	10.4342
578	7.2914	7.2914	7.3537			578	10.3248	10.1791	10.6393			578	7.0195	7.3019	7.1915			578	10.1424	10.3194	10.0047
579	7.1061	7.1061	7.8504			579	10.0419	10.4238	10.1398			579	7.2094	7.1497	6.9882			579	10.2054	10.8349	10.2249
580	7.2304	7.2304	7.3413			580	10.3982	10.0602	10.3762			580	7.068	6.7864	7.2655			580	10.0813	10.7293	10.3646
581	7.2145	7.2145	7.1788			581	10.3048	10.1429	10.4608			581	6.6557	7.0448	7.3585			581	9.8666	10.2788	9.8754
582	7.3707	7.3707	7.678			582	10.2523	10.2373	10.2285			582	6.7677	6.9271	7.2095			582	9.9613	10.5919	10.1073
583	6.9198	6.9198	7.5994			583	10.5302	10.2516	10.3969			583	7.0487	7.6069	6.8721			583	10.1819	10.1542	10.305
584	6.9486	6.9486	7.3633			584	10.2598	10.3998	10.3369			584	7.0362	7.0821	6.9636			584	10.2448	10.7909	10.4148
585	7.3219	7.3219	7.2439			585	10.3951	9.9915	10.2152			585	6.7161	7.164	7.4042			585	9.9974	10.5366	9.8915
586	7.2686	7.2686	7.3564			586	10.3258	10.1326	10.0824			586	6.994	7.4453	6.8043			586	10.0432	10.124	10.2702
587	7.2112	7.2112	7.6069			587	10.3817	10.3121	10.3306			587	7.1254	7.0463	7.0091			587	10.1117	10.4522	10.4422
588	7.2714	7.2714	7.3789			588	10.005	10.216	10.3462			588	6.7597	7.1589	7.1417			588	10.391	10.7125	10.1688
589	7.3157	7.3157	7.7967			589	10.4798	10.2288	10.306			589	6.6918	7.3701	7.2386			589	10.2363	10.2373	10.2136
590	7.7492	7.7492	7.2604			590	10.0577	10.1863	10.3281			590	7.1966	7.1589	7.4297			590	10.1274	10.3687	10.1981
591	8.1217	8.1217	7.6261			591	10.3641	10.1339	10.0831			591	7.1597	7.0257	7.4061			591	10.1072	10.4907	9.8106
592	7.7974	7.7974	7.0487			592	10.0232	9.999	10.1797			592	7.3229	6.9974	6.952			592	10.061	10.3221	10.5649
593	7.9028	7.9028	7.0461			593	10.491	10.2433	10.2454			593	6.9402	7.0774	7.4176			593	9.9244	10.3909	10.4205
594	7.9032	7.9032	7.4102			594	10.1653	10.2674	10.1531			594	6.975	6.9327	6.9631			594	10.0337	10.3852	10.2444
595	8.1073	8.1073	7.1697			595	10.5095	10.3819	10.3124			595	6.9527	7.1684	6.9893			595	10.241	10.5814	10.2623
596	7.7692	7.7692	7.2937			596	10.1215	9.8726	10.1274			596	6.835	7.091	7.021			596	10.1248	10.795	10.2701
597	7.9065	7.9065	6.8287			597	10.4426	10.0948	10.2627			597	6.8695	7.0475	6.877			597	9.9016	10.4171	10.1086
598	7.4628	7.4628	7.2259			598	10.2761	10.2199	10.6415			598	7.077	7.3882	7.3266			598	10.3816	10.5439	9.9633
599	7.7105	7.7105	7.2561			599	10.2707	10.3092	10.1521			599	7.1268	7.5253	7.0327			599	9.8921	9.9937	10.0669
600	7.6151	7.6151	7.4432			600	10.2558	10.0707	10.2231			600	6.9736	7.6299	7.1197			600	9.7865	10.3992	10.0345
601	8.1268	8.1268	7.1266			601	9.7776	10.1363	10.3961			601	6.8537	7.6068	7.0491			601	9.914	10.3125	10.4363
602	7.7161	7.7161	7.1963			602	10.3533	10.0542	10.5158			602	7.0292	6.6593	7.4902			602	10.0698	10.6289	9.8029
603	7.6241	7.6241	7.478			603	10.162	10.1211	10.5059			603	6.6313	7.0961	7.642			603	10.2235	10.5037	9.9917
604	7.6087	7.6087	7.0875			604	9.9325	10.1588	10.0547			604	7.2676	7.434	7.4652			604	10.1423	10.2966	9.886
605	7.7928	7.7928	7.4893			605	10.2495	10.0609	10.3072			605	7.0654	6.8787	7.2189			605	10.3695	10.6514	9.7989
606	7.9284	7.9284	7.3021			606	10.2239	10.3227	10.3458			606	6.8857	7.1583	7.3781			606	10.4147	10.6372	10.2872
607	7.9005	7.9005	7.6658			607	10.2772	9.967	10.3497			607	7.4511	7.068	7.0847			607	9.3106	11.036	9.6919
608	7.859	7.859	7.1757			608	10.3098	10.0782	10.5601			608	7.0319	6.9204	7.4123			608	9.8829	10.6501	10.1333
609	7.9408	7.9408	7.4821			609	10.4574	10.1671	10.4151			609	7.1632	7.7969	7.7704			609	9.8917	10.0768	9.5661
610	7.486	7.486	7.2549			610	10.5508	10.2004	10.6638			610	6.8752	6.8389	6.9843			610	10.0395	10.8871	10.5266
611	7.7313	7.7313	7.4566			611	10.0368	10.3052	10.252			611	6.8763	7.1732	7.2109			611	9.9191	10.112	10.6674
612	7.8659	7.8659	7.5521			612	10.4642	9.8234	10.1655			612	6.94	7.2231	7.2182			612	9.9338	10.7044	10.6489
613	7.6837	7.6837	7.726			613	10.0106	10.2318	10.0428			613	7.0537	7.9502	7.0551			613	9.9767	10.0759	10.5192
614	8.0938	8.0938	7.5265			614	10.3135	10.1394	10.4007			614	7.0104	7.6018	6.7982			614	9.9278	10.261	10.9449
615	7.3614	7.3614	7.189			615	10.3909	9.938	10.1397			615	6.8687	7.338	6.8746			615	10.2793	10.4092	10.8867
616	7.5715	7.5715	7.2864			616	10.3755	10.3401	10.353			616	6.9166	7.4168	6.7852			616	10.1069	10.1671	10.886
617	7.4871	7.4871	7.2248			617	10.4114	10.2828	10.4998			617	6.8901	7.2828	7.0681			617	9.9863	10.4002	10.7019
618	7.6779	7.6779	7.3107			618	10.1414	9.6707	10.5589			618	7.0285	7.4906	6.795			618	9.4976	10.4768	10.9081
619	7.7297	7.7297	7.1507			619	10.2449	9.888	10.2911			619	7.1027	7.2023	7.3789			619	10.077	10.5128	10.4166
620	8.4503	8.4503	7.3785			620	10.0478	9.983	10.3813			620	7.1495	7.068	7.2037			620	9.6703	10.62	10.0007
621	8.0733	8.0733	6.7897			621	10.3286	9.9201	10.4268			621	6.6446	7.2384	7.1744			621	9.7137	10.147	10.4353
622	8.5703	8.5703	7.3557			622	10.3227	9.9907	10.2246			622	7.293	7.1667	7.2692			622	9.8297	10.2712	10.7888
623	8.1358	8.1358	7.197			623	10.3464	10.2549	10.2763			623	7.4835	7.1227	6.5095			623	9.3577	10.1005	11.0009
624	7.8877	7.8877	7.3725			624	10.3226	10.5038	9.9208			624	7.3077	7.2446	6.8394			624	9.7783	10.5697	10.7496
625	8.0576	8.0576	7.0514			625	10.3521	10.2166	10.3273			625	7.2749	6.9992	6.9576			625	9.4543	10.7048	10.6553
626	7.8027	7.8027	6.9512			626	10.1573	10.177	10.0278			626	6.9489	6.6921	7.4481			626	9.5625	10.4762	9.9677
627	8.4608	8.4608	7.1248			627	9.9387	10.237	10.3104			627	7.1578	7.2363	6.8149			627	9.5785	10.5173	10.7787
628	8.6096	8.6096	7.3161			628	9.9548	10.1888	10.4879			628	6.8182	6.9515	6.8274			628	10.2452	10.16	10.722
629	8.7346	8.7346	7.4621			629	10.339	10.0278	10.6999			629	6.8472	7.4482	6.7814			629	9.5576	10.113	11.1289
630	8.96	8.96	6.9971			630	9.7724	10.1163	10.5758			630	6.9831	7.3344	7.1374			630	9.5663	9.8987	10.8621
631	8.0466	8.0466	7.5899			631	10.1802	10.199	10.534			631	7.061	7.2647	6.8005			631	9.3063	10.6021	10.7698
632	8.575	8.575	7.3059			632	10.2016	9.857	10.3179			632	6.8035	7.3532	7.1266			632	9.3388	10.4778	10.3617
633	7.949	7.949	7.391			633	10.22	10.183	10.2757			633	7.1975	7.4393	6.7827			633	8.9933	10.6798	10.3896
634	8.5881	8.5881	7.0568			634	10.0471	10.282	10.6079			634	7.0534	6.973	6.4614			634	9.8264	10.6694	10.7137
635	8.2605	8.2605	6.8828			635	9.979	10.2194	10.3339			635	7.021	7.0739	6.9403			635	9.4098	10.324	10.567
636	8.94	8.94	7.2359			636	10.222	10.2435	10.2019			636	6.9879	7.1411	6.8021			636	9.4555	10.4342	10.725
637	8.6691	8.6691	7.1372			637	10.3629	10.0628	10.5685			637	7.0369	7.1915	6.5968			637	9.5382	10.0047	10.564
638	8.3599	8.3599	7.6581			638	10.2826	10.2311	10.074			638	6.7872	6.9882	7.0063			638	9.3806	10.2249	10.5602
639	8.9626	8.9626	7.1464			639	10.2464	9.8759	10.3688			639	7.0527	7.2655	6.9192			639	9.5214	10.3646	10.1905
640	8.5193	8.5193	7.3037			640	9.9226	10.2431	10.1455			640	7.2018	7.3585	6.9525			640	9.7431	9.8754	10.6162
641	8.5495	8.5495	7.2271			641	10.1874	10.5012	10.2956			641	7.3675	7.2095	7.0882			641	9.2793	10.1073	10.462
642	8.2612	8.2612	7.3728			642	9.961	9.9952	9.9565			642	7.5828	6.8721	7.0927			642	9.8702	10.305	10.0075
643	8.6382	8.6382	7.5786			643	10.2096	10.2708	10.5504			643	7.3722	6.9636	7.0925			643	10.1515	10.4148	10.8105
644	8.6908	8.6908	7.0867			644	9.9082	10.3123	10.3633			644	7.0037	7.4042	6.6984			644	10.2386	9.8915	10.6463
645	8.4089	8.4089	7.4312			645	9.8752	10.0981	10.3765			645	6.7934	6.8043	6.9827			645	10.0717	10.2702	10.3682
646	8.418	8.418	7.2021			646	10.3425	9.7136	10.7046			646	7.0829	7.0091	6.9426			646	9.8811	10.4422	10.6249
647	8.7722	8.7722	7.2243			647	10.0331	10.1011	10.6728			647	6.9936	7.1417	6.7645			647	9.9001	10.1688	10.6289
648	8.4331	8.4331	6.8835			648	10.2993	9.9419	10.3772			648	7.1983	7.2386	6.7352			648	9.7415	10.2136	10.6107
649	7.6077	7.6077	7.5616			649	10.3237	10.2676	10.2454			649	7.3939	7.4297	7.1446			649	9.9562	10.1981	10.676
650	7.8836	7.8836	7.3579			650	10.5559	10.1452	10.3615			650	7.2113	7.4061	6.72			650	9.9863	9.8106	10.3982
651	7.8941	7.8941	6.868			651	10.1423	9.9866	10.3499			651	7.7106	6.952	6.6901			651	9.5988	10.5649	11.0939
652	6.9742	6.9742	7.234			652	9.9468	9.8783	10.5162			652	7.3455	7.4176	6.7219			652	9.8651	10.4205	10.7119
653	7.636	7.636	7.3609			653	9.8326	9.8436	10.5242			653	7.2634	6.9631	7.2516			653	9.6594	10.2444	10.5632
654	7.3902	7.3902	7.3698			654	10.2434	9.9953	10.395			654	7.4133	6.9893	7.0529			654	10.1762	10.2623	10.8033
655	7.4683	7.4683	7.1648			655	10.1429	9.9639	10.0004			655	7.4896	7.021	7.3107			655	10.0339	10.2701	10.4438
656	7.6028	7.6028	7.1822			656	10.0069	10.1259	10.7515			656	7.0107	6.877	7.0551			656	9.675	10.1086	10.2883
657	7.2613	7.2613	7.4781			657	10.0962	9.8787	10.3894			657	6.8224	7.3266	7.2876			657	10.1757	9.9633	10.4669
658	7.3453	7.3453	7.6138			658	10.2306	9.9914	10.5621			658	7.1975	7.0327	7.0027			658	10.2732	10.0669	10.2887
659	8.1319	8.1319	7.2975			659	10.0137	10.1378	10.306			659	7.2419	7.1197	7.2398			659	9.8279	10.0345	10.4748
660	7.8627	7.8627	7.0183			660	9.9128	10.2233	10.3133			660	7.4251	7.0491	6.9091			660	9.9857	10.4363	10.8912
661	8.598	8.598	7.4004			661	10.1577	10.3038	10.453			661	7.2588	7.4902	6.7276			661	10.409	9.8029	10.4747
662	8.3934	8.3934	7.3142			662	9.9463	10.271	10.2238			662	7.2757	7.642	7.0462			662	9.9814	9.9917	10.4625
663	8.4555	8.4555	7.3737			663	10.1462	10.2471	10.2105			663	7.1906	7.4652	6.7611			663	10.0453	9.886	10.7029
664	7.9894	7.9894	7.5608			664	10.0093	10.2453	10.1358			664	7.3853	7.2189	7.2211			664	9.5165	9.7989	9.849
665	8.4673	8.4673	7.5556			665	10.2067	10.1241	9.9877			665	7.1756	7.3781	6.7922			665	10.0612	10.2872	9.9996
666	8.8088	8.8088	7.6502			666	10.3034	10.0233	10.0771			666	7.3173	7.0847	7.4752			666	10.004	9.6919	10.0822
667	8.3655	8.3655	7.0227			667	10.1099	10.1646	10.4554			667	7.3517	7.4123	7.0815			667	10.0602	10.1333	10.3763
668	7.9794	7.9794	7.2858			668	10.1095	10.1024	10.221			668	7.252	7.7704	7.032			668	10.1498	9.5661	9.9368
669	7.7632	7.7632	6.9078			669	10.4752	10.3248	10.1411			669	7.4812	6.9843	6.8818			669	9.5355	10.5266	10.0499
670	7.6949	7.6949	7.1276			670	10.2686	10.0366	10.0816			670	6.9801	7.2109	6.6909			670	10.2772	10.6674	10.8781
671	8.3229	8.3229	7.2877			671	10.1623	10.0568	10.274			671	7.1236	7.2182	6.7459			671	10.1221	10.6489	10.5647
672	8.2409	8.2409	7.4507			672	10.3135	9.8524	10.2971			672	7.1702	7.0551	6.7683			672	9.9551	10.5192	10.3017
673	8.3128	8.3128	7.161			673	10.2169	9.9392	10.223			673	7.0249	6.7982	6.6544			673	10.4687	10.9449	10.4506
674	8.0609	8.0609	7.2717			674	10.5511	9.9463	10.5602			674	7.2621	6.8746	6.9107			674	10.2015	10.8867	10.3672
675	8.2464	8.2464	7.372			675	10.069	9.8782	10.2496			675	7.2007	6.7852	7.2881			675	9.8473	10.886	10.3226
676	8.1554	8.1554	7.8442			676	10.4921	9.9554	10.4334			676	7.117	7.0681	6.6978			676	10.0363	10.7019	9.9077
677	8.3921	8.3921	7.1144			677	10.5658	10.0639	10.2107			677	7.2173	6.795	7.3882			677	9.8711	10.9081	9.8192
678	9.0284	9.0284	7.0809			678	10.1242	10.1189	10.0812			678	7.0559	7.3789	7.4757			678	9.9185	10.4166	9.4323
679	8.8264	8.8264	7.1051			679	10.3054	10.1793	10.1343			679	7.3049	7.2037	7.2187			679	9.8679	10.0007	9.9093
680	8.8691	8.8691	7.2322			680	10.0899	10.1372	10.0848			680	7.1887	7.1744	7.4452			680	10.1884	10.4353	9.7098
681	7.8401	7.8401	7.3127			681	10.289	9.8255	10.4261			681	7.0603	7.2692	7.1632			681	10.1638	10.7888	9.9545
682	8.6159	8.6159	6.8711			682	10.4989	9.9298	10.199			682	7.1297	6.5095	7.0743			682	10.2205	11.0009	10.3052
683	8.4927	8.4927	7.2998			683	10.3715	9.807	10.2373			683	7.031	6.8394	6.6944			683	10.0681	10.7496	10.9626
684	8.5272	8.5272	7.2447			684	10.194	10.0237	10.7067			684	7.3015	6.9576	6.7724			684	10.1395	10.6553	10.6057
685	8.4564	8.4564	7.2947			685	10.2561	10.1435	10.1025			685	6.9648	7.4481	7.0537			685	10.1375	9.9677	10.6315
686	8.1597	8.1597	7.297			686	10.0123	9.9218	10.2007			686	6.8854	6.8149	6.6263			686	10.2949	10.7787	10.7413
687	8.0149	8.0149	7.3941			687	10.4808	10.2357	9.848			687	6.7455	6.8274	6.8998			687	9.9378	10.722	10.6383
688	8.6911	8.6911	7.1247			688	10.3369	10.2652	10.1351			688	7.0987	6.7814	6.9899			688	9.9509	11.1289	10.5033
689	8.153	8.153	7.4322			689	10.063	9.8126	10.1196			689	7.5494	7.1374	6.8436			689	10.0712	10.8621	10.9687
690	8.683	8.683	6.9974			690	10.2691	9.9566	10.0463			690	7.0875	6.8005	6.8953			690	10.2236	10.7698	10.5732
691	8.5574	8.5574	7.1041			691	9.7248	10.0394	10.255			691	7.5498	7.1266	6.7813			691	9.9532	10.3617	10.6875
692	8.328	8.328	7.2167			692	9.8487	9.8687	10.2837			692	7.5748	6.7827	6.6921			692	10.2867	10.3896	10.6977
693	8.772	8.772	6.925			693	10.2382	10.2459	10.432			693	7.1177	6.4614	6.6373			693	10.3033	10.7137	10.2231
694	8.4801	8.4801	7.1972			694	10.0828	9.9719	10.1393			694	7.1884	6.9403	6.7634			694	10.3441	10.567	10.4299
695	8.628	8.628	7.5885			695	10.1138	10.1067	9.964			695	7.2291	6.8021	6.6404			695	9.9535	10.725	10.6601
696	8.3918	8.3918	7.1887			696	10.2589	10.3653	10.3055			696	7.3752	6.5968	6.9767			696	10.0996	10.564	10.8851
697	8.3662	8.3662	7.4718			697	9.9603	10.4079	10.2187			697	6.9339	7.0063	6.769			697	10.467	10.5602	10.6892
698	8.0532	8.0532	7.4042			698	10.4996	10.2712	9.9517			698	7.2549	6.9192	6.8404			698	10.0864	10.1905	10.4766
699	8.3109	8.3109	7.4915			699	9.9997	10.035	10.082			699	7.2846	6.9525	6.7573			699	9.9366	10.6162	10.8864
700	8.601	8.601	7.3371			700	10.2316	10.0156	10.0574			700	7.1056	7.0882	6.3553			700	10.4633	10.462	10.73
701	8.1436	8.1436	7.0894			701	10.0578	9.9515	9.9266			701	7.1538	7.0927	6.4711			701	10.1358	10.0075	10.7484
702	8.6396	8.6396	7.3922			702	10.0366	10.0844	9.9395			702	7.0809	7.0925	6.9563			702	10.1267	10.8105	10.4955
703	8.8342	8.8342	7.1245			703	10.116	10.0373	10.0205			703	7.201	6.6984	6.583			703	10.2451	10.6463	10.4646
704	8.4471	8.4471	7.2689			704	10.2676	9.8131	10.2576			704	7.1894	6.9827	6.7064			704	10.2534	10.3682	10.6026
705	8.3694	8.3694	6.8342			705	10.2987	10.3962	10.2305			705	6.9051	6.9426	6.88			705	10.2853	10.6249	10.5902
706	8.7455	8.7455	7.2458			706	9.9898	9.9668	10.1349			706	6.9549	6.7645	6.5218			706	10.1073	10.6289	10.3988
707	7.856	7.856	6.8098			707	9.9709	10.25	10.2531			707	6.9056	6.7352	6.647			707	10.5014	10.6107	10.1216
708	8.5469	8.5469	7.0049			708	10.0758	10.4233	10.3954			708	6.8761	7.1446	6.6849			708	10.4485	10.676	10.2758
709	8.5512	8.5512	7.0867			709	10.4556	10.3052	10.1406			709	7.2321	6.72	6.7205			709	10.1314	10.3982	10.668
710	8.5438	8.5438	7.1942			710	9.999	9.6855	10.5038			710	7.277	6.6901	6.8544			710	9.9032	11.0939	10.4895
711	8.366	8.366	6.8633			711	10.2021	10.1759	10.3004			711	7.2806	6.7219	6.6338			711	9.9737	10.7119	10.6835
712	8.6421	8.6421	7.1235			712	9.9768	10.1251	10.1769			712	7.037	7.2516	6.487			712	10.1699	10.5632	10.7288
713	8.7089	8.7089	6.9245			713	10.0624	10.0463	10.1001			713	7.0602	7.0529	6.9768			713	10.2115	10.8033	10.6595
714	8.6607	8.6607	7.077			714	10.0349	10.4784	10.3732			714	7.5865	7.3107	7.402			714	9.925	10.4438	10.5989
715	8.7344	8.7344	7.504			715	10.2769	10.4027	10.0535			715	7.3323	7.0551	6.7463			715	10.2439	10.2883	10.7257
716	8.5841	8.5841	7.2884			716	10.014	10.1122	9.9792			716	7.0025	7.2876	7.054			716	10.6939	10.4669	10.3603
717	8.4932	8.4932	7.0701			717	10.0013	10.3127	10.3089			717	7.0021	7.0027	6.8935			717	10.121	10.2887	10.4462
718	8.2445	8.2445	7.2983			718	10.2933	10.0932	10.5331			718	6.8173	7.2398	6.5623			718	10.0323	10.4748	10.5386
719	8.2442	8.2442	6.9519			719	10.3206	10.2273	10.2863			719	6.628	6.9091	6.6557			719	10.5755	10.8912	10.6981
720	8.4602	8.4602	7.4712			720	10.2466	10.195	10.0426			720	7.0961	6.7276	6.8807			720	10.3499	10.4747	10.4724
721	8.151	8.151	7.296			721	10.1014	10.4913	10.4867			721	7.351	7.0462	6.9919			721	10.0716	10.4625	10.596
722	8.5444	8.5444	7.2813			722	10.2306	9.9778	10.389			722	7.1372	6.7611	7.1773			722	10.349	10.7029	10.4279
723	8.8756	8.8756	7.2832			723	9.9051	10.4539	10.4603			723	7.1666	7.2211	6.9312			723	10.3926	9.849	10.2022
724	8.4752	8.4752	7.3885			724	10.1614	9.9417	10.2514			724	7.0999	6.7922	7.0594			724	10.4952	9.9996	10.1721
725	8.4338	8.4338	7.083			725	10.1651	10.0264	10.1512			725	7.2887	7.4752	6.92			725	10.4812	10.0822	10.4778
726	8.0947	8.0947	7.3869			726	10.2063	10.07	10.2727			726	7.1537	7.0815	6.9693			726	10.4559	10.3763	10.5188
727	9.177	9.177	7.4582			727	9.8738	9.9093	10.3379			727	6.991	7.032	7.0433			727	10.2163	9.9368	10.514
728	8.8646	8.8646	7.0991			728	10.2352	10.2155	10.4161			728	7.2401	6.8818	6.8126			728	10.1707	10.0499	10.361
729	8.5324	8.5324	6.9673			729	10.1206	9.8622	10.4685			729	6.9164	6.6909	6.7303			729	10.4154	10.8781	10.6682
730	8.4508	8.4508	7.5831			730	10.0135	10.3872	10.46			730	7.5841	6.7459	6.639			730	10.2816	10.5647	10.7853
731	8.7733	8.7733	7.2042			731	9.7448	9.957	9.9672			731	6.8955	6.7683	6.9583			731	10.4603	10.3017	10.5515
732	9.0101	9.0101	7.2479			732	10.1509	10.1741	9.9025			732	7.3073	6.6544	6.5644			732	10.5251	10.4506	10.6082
733	8.5263	8.5263	7.4801			733	10.0478	10.2813	10.1989			733	7.363	6.9107	6.94			733	10.121	10.3672	10.782
734	8.4937	8.4937	7.1212			734	10.3383	9.9112	10.3824			734	7.386	7.2881	6.5612			734	10.2584	10.3226	10.7287
735	8.4196	8.4196	7.0522			735	10.2734	10.3503	10.008			735	6.9559	6.6978	7.0713			735	10.0077	9.9077	10.2081
736	8.6701	8.6701	7.4435			736	9.7359	10.169	10.1166			736	7.362	7.3882	6.625			736	9.9641	9.8192	10.6887
737	8.703	8.703	7.3194			737	10.4333	9.8504	10.6988			737	6.9751	7.4757	6.7524			737	10.1308	9.4323	10.1378
738	8.3371	8.3371	7.1341			738	10.0991	10.2426	10.3178			738	7.1633	7.2187	6.9072			738	10.1306	9.9093	10.332
739	8.4655	8.4655	7.64			739	9.8305	9.9311	10.3092			739	7.2546	7.4452	6.721			739	10.2364	9.7098	10.8859
740	8.5527	8.5527	7.3714			740	10.039	10.4697	10.1377			740	6.9918	7.1632	7.0256			740	10.1971	9.9545	10.3645
741	8.557	8.557	7.0902			741	10.2283	9.9789	10.1959			741	6.9491	7.0743	7.0726			741	10.17	10.3052	10.9049
742	8.3108	8.3108	7.1327			742	10.0242	10.332	10.5917			742	7.1019	6.6944	7.2023			742	10.5252	10.9626	10.865
743	8.5332	8.5332	7.4318			743	10.1307	9.8473	10.2974			743	7.0818	6.7724	7.1888			743	10.2027	10.6057	11.0096
744	8.494	8.494	7.5013			744	10.1927	10.2516	10.2401			744	6.9782	7.0537	6.7741			744	10.3746	10.6315	10.5726
745	8.4116	8.4116	7.2641			745	10.1748	10.0411	10.3661			745	7.2762	6.6263	7.345			745	9.9148	10.7413	9.7269
746	8.4074	8.4074	7.445			746	10.3668	9.8884	10.0721			746	6.856	6.8998	7.0562			746	10.3539	10.6383	10.9579
747	8.809	8.809	7.3222			747	10.0756	10.3432	10.1393			747	6.9836	6.9899	7.1223			747	10.5029	10.5033	10.479
748	8.403	8.403	7.2419			748	9.8999	10.3684	10.1021			748	7.2317	6.8436	6.7468			748	10.2319	10.9687	10.6938
749	8.382	8.382	7.2878			749	10.0297	10.0092	10.3466			749	7.059	6.8953	7.3016			749	10.7956	10.5732	10.4491
750	8.4739	8.4739	7.2627			750	9.893	10.2066	9.981			750	7.0394	6.7813	7.7735			750	10.3321	10.6875	10.3352
751	8.6279	8.6279	7.2796			751	9.9372	10.0396	10.1312			751	6.9337	6.6921	6.8689			751	10.2958	10.6977	10.0068
752	8.3314	8.3314	7.6797			752	9.6346	10.2948	10.1361			752	7.3537	6.6373	7.0964			752	10.4936	10.2231	10.9903
753	8.5284	8.5284	7.5376			753	10.0662	10.1234	10.4512			753	7.1115	6.7634	7.3523			753	10.4162	10.4299	10.597
754	7.9744	7.9744	7.1104			754	10.1404	10.0994	10.1938			754	7.3198	6.6404	6.8248			754	10.1479	10.6601	10.8028
755	8.4606	8.4606	7.1479			755	10.2836	9.9782	10.3607			755	7.3133	6.9767	6.8024			755	10.2771	10.8851	10.8766
756	8.4635	8.4635	7.2699			756	10.4725	10.2517	10.1463			756	7.2408	6.769	6.9347			756	10.1065	10.6892	11.3684
757	8.4353	8.4353	7.3172			757	10.2018	10.3921	10.3139			757	7.0363	6.8404	6.8622			757	10.4655	10.4766	11.3246
758	8.8563	8.8563	7.1068			758	10.1405	9.9299	10.4206			758	6.9978	6.7573	6.9976			758	10.456	10.8864	11.3619
759	8.5293	8.5293	7.3953			759	10.0719	10.0123	10.4781			759	6.8096	6.3553	6.935			759	10.5333	10.73	11.0476
760	8.8254	8.8254	7.1695			760	9.891	10.3354	10.1011			760	6.8703	6.4711	6.8352			760	10.7127	10.7484	11.4737
761	9.1139	9.1139	7.2491			761	9.885	9.9957	10.3503			761	6.8706	6.9563	6.9462			761	10.5215	10.4955	11.6439
762	8.2909	8.2909	7.0497			762	10.1227	9.9224	10.388			762	6.8385	6.583	7.0826			762	10.2375	10.4646	11.1463
763	8.474	8.474	7.3401			763	10.3074	10.5938	10.1898			763	6.9353	6.7064	6.9688			763	10.2674	10.6026	11.0574
764	8.4128	8.4128	7.3121			764	10.1762	10.0684	10.4721			764	6.9388	6.88	7.2987			764	10.7972	10.5902	10.4805
765	8.5026	8.5026	6.9265			765	10.1035	10.026	10.3606			765	6.9189	6.5218	7.3703			765	10.484	10.3988	10.5058
766	8.4881	8.4881	6.9286			766	9.9681	10.2539	10.4253			766	6.8773	6.647	6.8601			766	10.7007	10.1216	10.8465
767	8.3938	8.3938	7.5272			767	10.0774	10.2587	10.1213			767	7.0519	6.6849	7.4293			767	10.5095	10.2758	10.3732
768	8.5337	8.5337	7.582			768	10.0557	10.0489	10.2148			768	7.0082	6.7205	7.3546			768	10.4519	10.668	10.9133
769	8.5994	8.5994	7.1285			769	9.8906	9.987	10.1089			769	6.8794	6.8544	7.5786			769	9.9304	10.4895	10.6549
770	8.6416	8.6416	7.7084			770	10.1667	10.1839	10.1325			770	7.6421	6.6338	7.2436			770	10.2743	10.6835	10.96
771	8.3168	8.3168	7.3444			771	9.8461	10.042	10.3599			771	6.7685	6.487	7.2106			771	10.6588	10.7288	10.7888
772	7.844	7.844	7.8145			772	10.1321	10.1125	10.1133			772	6.8832	6.9768	7.4726			772	10.1553	10.6595	10.9591
773	8.5076	8.5076	7.3117			773	10.1257	10.1402	9.9771			773	7.2541	7.402	7.1137			773	10.3863	10.5989	10.8507
774	8.6283	8.6283	7.2954			774	10.4248	10.4152	10.0291			774	7.004	6.7463	7.2107			774	10.3073	10.7257	10.6677
775	8.6972	8.6972	7.3712			775	10.0737	9.9489	10.1459			775	7.2326	7.054	7.4107			775	10.3112	10.3603	10.6556
776	8.3996	8.3996	7.0272			776	10.153	10.128	10.104			776	7.2355	6.8935	7.2055			776	9.8711	10.4462	10.6708
777	8.0062	8.0062	7.3816			777	10.1223	10.1157	10.2179			777	7.1684	6.5623	7.101			777	10.5345	10.5386	10.8703
778	8.5163	8.5163	7.3067			778	9.8415	10.2806	9.751			778	7.0736	6.6557	7.4445			778	10.3167	10.6981	10.625
779	8.1998	8.1998	7.3339			779	9.8245	10.4332	9.9397			779	6.993	6.8807	7.1858			779	10.0948	10.4724	10.7132
780	8.2155	8.2155	6.7612			780	10.011	9.9679	10.1696			780	7.2205	6.9919	7.1042			780	10.1319	10.596	11.1082
781	7.897	7.897	7.5452			781	9.9943	10.0837	9.9751			781	7.1421	7.1773	6.9452			781	10.2906	10.4279	10.9168
782	7.9438	7.9438	7.2052			782	10.2018	10.4794	10.01			782	7.0727	6.9312	7.5882			782	10.7188	10.2022	10.7767
783	8.6063	8.6063	7.4468			783	10.0449	10.1582	10.2085			783	7.3078	7.0594	6.7026			783	10.2623	10.1721	11.0342
784	8.2744	8.2744	7.5013			784	10.164	10.4016	10.235			784	7.1083	6.92	6.9717			784	9.9293	10.4778	10.5877
785	8.4809	8.4809	7.5684			785	9.9174	10.3658	9.8931			785	7.1661	6.9693	6.8655			785	10.1443	10.5188	10.8888
786	8.4349	8.4349	7.2925			786	9.9881	10.0318	10.3086			786	6.9307	7.0433	7.0191			786	10.1711	10.514	10.767
787	8.5243	8.5243	7.3888			787	9.9164	10.4233	10.2428			787	7.2484	6.8126	7.8858			787	9.9358	10.361	10.4754
788	8.6434	8.6434	7.1161			788	10.0987	9.9989	10.414			788	6.7311	6.7303	7.0392			788	10.2717	10.6682	10.7184
789	8.4191	8.4191	7.2456			789	10.154	10.4108	10.2554			789	6.9943	6.639	7.0566			789	10.1838	10.7853	10.3584
790	8.5254	8.5254	7.2247			790	10.1283	10.0871	10.2029			790	7.3574	6.9583	7.3072			790	9.9269	10.5515	10.1228
791	8.5058	8.5058	7.0097			791	9.7492	10.3205	10.1958			791	7.3117	6.5644	7.2911			791	9.9123	10.6082	10.5525
792	8.2175	8.2175	7.1886			792	10.3636	10.2294	10.4863			792	7.0093	6.94	7.4078			792	10.1445	10.782	10.4223
793	7.6372	7.6372	7.5305			793	10.0795	10.0676	10.0452			793	7.3448	6.5612	6.8898			793	9.6374	10.7287	10.9051
794	8.095	8.095	7.3712			794	10.154	10.0055	10.3277			794	7.6727	7.0713	7.0167			794	10.072	10.2081	10.6013
795	8.2855	8.2855	7.1276			795	10.3038	10.6682	10.232			795	7.2914	6.625	7.0891			795	9.9513	10.6887	10.5506
796	8.2169	8.2169	7.2069			796	9.9683	10.3551	10.3274			796	7.1558	6.7524	7.2088			796	10.1622	10.1378	10.7523
797	8.4909	8.4909	7.2358			797	10.0327	10.1226	10.081			797	6.7231	6.9072	7.0657			797	10.301	10.332	11.0883
798	8.6034	8.6034	7.0294			798	10.2052	10.2186	9.7093			798	7.1233	6.721	7.5424			798	10.0824	10.8859	10.4831
799	8.4207	8.4207	7.1311			799	10.1633	9.9609	10.249			799	7.1891	7.0256	7.0981			799	10.401	10.3645	11.0631
800	8.0709	8.0709	7.341			800	9.9914	10.2885	10.2842			800	7.0287	7.0726	6.897			800	10.1492	10.9049	10.5681
801	8.4795	8.4795	7.1726			801	9.919	9.9695	10.3305			801	7.1639	7.2023	7.0976			801	10.0151	10.865	10.5674
802	8.6117	8.6117	7.2988			802	10.0078	9.775	10.3276			802	7.6958	7.1888	7.3782			802	9.9413	11.0096	10.3877
803	8.166	8.166	7.3749			803	10.2807	10.1978	10.1836			803	7.2719	6.7741	7.4098			803	9.9967	10.5726	10.5118
804	8.66	8.66	7.1853			804	10.4887	10.2229	10.0467			804	7.1863	7.345	7.044			804	10.1853	9.7269	10.7033
805	8.6754	8.6754	7.237			805	10.3172	9.9663	10.2824			805	7.4843	7.0562	7.0996			805	10.1231	10.9579	10.389
806	8.9207	8.9207	7.2219			806	10.0616	10.2347	10.2342			806	7.1175	7.1223	7.2448			806	10.048	10.479	10.5205
807	8.3013	8.3013	7.6501			807	9.9179	10.239	10.2158			807	7.0062	6.7468	7.0617			807	10.203	10.6938	10.6709
808	8.9035	8.9035	7.1002			808	9.7252	10.137	10.1776			808	7.1967	7.3016	7.0807			808	10.0295	10.4491	10.5773
809	7.7423	7.7423	7.5668			809	9.8749	10.3119	10.2334			809	7.4116	7.7735	7.2097			809	9.9161	10.3352	11.0189
810	8.3529	8.3529	7.3763			810	10.1553	10.2865	10.1159			810	7.5769	6.8689	7.1078			810	10.1026	10.0068	10.6311
811	8.1845	8.1845	7.3779			811	10.1228	10.0876	10.3173			811	7.0485	7.0964	7.2994			811	10.3853	10.9903	10.6556
812	8.1478	8.1478	7.3798			812	10.1707	9.849	10.2857			812	7.3031	7.3523	7.1479			812	10.4812	10.597	10.6213
813	8.8009	8.8009	7.3465			813	10.0171	10.3709	10.2251			813	7.0683	6.8248	6.5412			813	10.3377	10.8028	10.8456
814	8.1404	8.1404	6.9989			814	10.1142	10.0276	10.1328			814	7.0208	6.8024	6.8233			814	10.2245	10.8766	11.1032
815	8.1166	8.1166	7.3367			815	9.8217	10.1182	10.2291			815	7.0653	6.9347	7.1573			815	10.2333	11.3684	10.278
816	7.9648	7.9648	7.1934			816	9.9322	10.3576	10.2403			816	7.2701	6.8622	7.1367			816	10.3966	11.3246	10.9547
817	8.7131	8.7131	7.2157			817	9.914	10.2017	10.1742			817	6.8746	6.9976	6.6797			817	9.9639	11.3619	10.6547
818	8.3256	8.3256	7.3107			818	10.0036	9.9704	10.1605			818	7.1762	6.935	6.8893			818	10.1859	11.0476	10.9606
819	7.8995	7.8995	7.1061			819	9.9548	10.1227	10.0709			819	7.7365	6.8352	7.0857			819	9.883	11.4737	10.7353
820	7.9531	7.9531	7.0659			820	9.9839	10.2568	10.401			820	7.4941	6.9462	7.1071			820	9.918	11.6439	10.081
821	8.1328	8.1328	7.2779			821	9.8137	10.234	10.1552			821	7.191	7.0826	6.8367			821	10.1682	11.1463	10.4973
822	8.073	8.073	7.5848			822	10.283	10.503	10.1935			822	7.1509	6.9688	7.0474			822	10.5837	11.0574	10.738
823	8.3194	8.3194	7.3617			823	9.6174	10.2304	9.8822			823	7.2749	7.2987	7.0303			823	10.1374	10.4805	11.3863
824	8.1133	8.1133	7.3705			824	9.8282	10.4424	10.2896			824	7.2362	7.3703	6.8531			824	10.2929	10.5058	11.081
825	8.2881	8.2881	7.2959			825	10.1295	10.2135	10.2265			825	7.3539	6.8601	6.8917			825	10.0556	10.8465	10.859
826	8.7288	8.7288	7.3053			826	9.923	10.0074	10.0544			826	6.814	7.4293	7.1249			826	10.2441	10.3732	11.1054
827	8.2248	8.2248	7.022			827	10.1154	9.9255	10.2581			827	7.3816	7.3546	7.0563			827	9.8857	10.9133	11.1109
828	8.3637	8.3637	7.0539			828	10.1522	10.4452	10.1404			828	7.1215	7.5786	7.3536			828	10.3691	10.6549	10.5755
829	8.3614	8.3614	7.3364			829	9.7569	10.0257	10.0787			829	7.3439	7.2436	6.7377			829	10.5347	10.96	10.8543
830	8.4403	8.4403	7.109			830	9.7358	10.4891	10.3965			830	7.6776	7.2106	6.7852			830	10.4388	10.7888	11.0974
831	8.7187	8.7187	7.0994			831	9.9711	10.4232	10.1536			831	7.1219	7.4726	6.7635			831	10.157	10.9591	11.0314
832	8.3926	8.3926	7.6895			832	9.9909	10.1947	10.2466			832	7.1129	7.1137	7.0702			832	9.9786	10.8507	10.6609
833	8.9725	8.9725	7.3598			833	9.7323	10.313	10.2418			833	7.3438	7.2107	7.4156			833	9.9036	10.6677	10.824
834	9.0191	9.0191	7.5085			834	9.7874	10.1839	10.1143			834	7.0688	7.4107	7.2384			834	9.9006	10.6556	11.096
835	8.4294	8.4294	7.4221			835	10.3401	9.8508	10.1229			835	7.2146	7.2055	6.8679			835	10.791	10.6708	11.044
836	8.6815	8.6815	7.4826			836	10.1004	10.3227	10.4475			836	7.5041	7.101	6.8338			836	10.4283	10.8703	11.0157
837	8.4815	8.4815	7.2265			837	9.9726	10.1328	10.3219			837	6.9918	7.4445	7.0171			837	10.2824	10.625	11.055
838	8.441	8.441	7.4353			838	10.1637	10.4172	10.3446			838	7.2719	7.1858	7.0261			838	10.4598	10.7132	10.4681
839	8.4959	8.4959	7.3875			839	10.0518	10.3104	10.0983			839	7.1808	7.1042	7.0515			839	10.3716	11.1082	10.9292
840	8.4646	8.4646	7.0774			840	10.2978	10.1992	10.1281			840	7.2902	6.9452	6.9244			840	9.9278	10.9168	10.6734
841	8.7566	8.7566	7.0741			841	10.0093	10.2078	10.4223			841	7.6276	7.5882	7.0924			841	9.9861	10.7767	11.224
842	8.574	8.574	6.9597			842	10.008	10.4281	10.3384			842	7.2163	6.7026	7.121			842	9.9218	11.0342	10.4343
843	8.5517	8.5517	7.4302			843	10.2214	10.501	10.3043			843	7.3079	6.9717	6.9234			843	10.2627	10.5877	11.602
844	8.383	8.383	7.0554			844	10.303	10.5986	9.9338			844	7.4017	6.8655	6.8424			844	10.2693	10.8888	11.0474
845	8.0842	8.0842	7.4792			845	9.8213	10.7558	10.3388			845	7.3572	7.0191	7.2918			845	10.2123	10.767	10.8506
846	8.474	8.474	7.4888			846	9.8803	10.8938	9.9696			846	6.898	7.8858	7.1144			846	10.2416	10.4754	10.7201
847	8.9544	8.9544	7.0569			847	10.034	10.9255	10.3106			847	7.3367	7.0392	7.2653			847	10.6339	10.7184	11.0158
848	8.6797	8.6797	7.0214			848	10.188	10.4768	10.3149			848	7.128	7.0566	7.3994			848	10.3976	10.3584	11.415
849	8.5774	8.5774	7.3205			849	10.1295	10.4652	10.1141			849	6.969	7.3072	7.2629			849	10.6631	10.1228	10.6317
850	9.0791	9.0791	7.0338			850	9.957	10.5732	10.16			850	7.1568	7.2911	7.2926			850	10.2351	10.5525	10.5524
851	8.9142	8.9142	7.2736			851	9.9929	10.5774	10.0723			851	7.0591	7.4078	7.7555			851	10.5844	10.4223	10.4386
852	8.7064	8.7064	7.1562			852	10.0399	10.5442	10.0278			852	7.0244	6.8898	7.5582			852	10.4184	10.9051	10.8247
853	8.6104	8.6104	7.207			853	10.0881	10.6809	10.4554			853	7.1396	7.0167	7.043			853	10.4798	10.6013	11.0829
854	8.5481	8.5481	7.0985			854	10.2737	10.8872	10.0049			854	7.1407	7.0891	7.0003			854	10.2202	10.5506	10.9219
855	8.6796	8.6796	7.6609			855	9.5639	10.2819	10.2844			855	7.2797	7.2088	7.0071			855	10.2455	10.7523	10.8226
856	8.5939	8.5939	7.1277			856	10.1556	10.4117	10.0011			856	7.2573	7.0657	7.5191			856	10.1812	11.0883	10.549
857	8.7686	8.7686	7.1386			857	9.9394	10.5998	10.1967			857	7.364	7.5424	7.1769			857	9.9467	10.4831	11.0383
858	8.9411	8.9411	7.4211			858	9.9481	10.1792	10.1362			858	7.414	7.0981	6.883			858	10.2448	11.0631	10.7719
859	8.9627	8.9627	7.1398			859	10.1864	10.76	10.4298			859	6.7254	6.897	7.4051			859	10.6078	10.5681	10.6729
860	8.6546	8.6546	7.3542			860	10.05	10.2894	10.182			860	7.107	7.0976	7.0897			860	10.2704	10.5674	11.2428
861	8.5402	8.5402	7.1946			861	10.214	10.5606	10.1745			861	7.1621	7.3782	7.1879			861	10.3755	10.3877	10.8006
862	8.3536	8.3536	7.4079			862	9.9156	10.2146	10.4646			862	7.0644	7.4098	6.958			862	10.5098	10.5118	11.3299
863	8.2348	8.2348	7.3189			863	9.9925	10.1474	10.0688			863	7.2955	7.044	7.8517			863	10.4124	10.7033	10.3645
864	7.9319	7.9319	7.1735			864	10.1787	10.1312	10.1731			864	6.9396	7.0996	7.1876			864	10.0561	10.389	10.1131
865	7.9409	7.9409	7.2065			865	10.0271	10.1549	10.1117			865	7.2432	7.2448	7.259			865	10.2591	10.5205	11.1838
866	8.6868	8.6868	7.238			866	10.0071	10.3519	10.1783			866	7.0515	7.0617	7.1381			866	10.0721	10.6709	11.2157
867	8.2673	8.2673	7.189			867	10.3182	10.3391	10.3235			867	6.8577	7.0807	7.1117			867	10.4238	10.5773	11.0007
868	8.2529	8.2529	7.2422			868	10.6432	9.8541	10.2226			868	6.9901	7.2097	7.3215			868	10.5416	11.0189	11.1276
869	8.3081	8.3081	7.1403			869	10.1122	10.2454	10.2991			869	7.2363	7.1078	7.1786			869	10.4135	10.6311	10.7467
870	8.6714	8.6714	7.3262			870	9.8096	10.2951	10.4093			870	6.9934	7.2994	7.4004			870	10.062	10.6556	11.3669
871	8.4042	8.4042	7.2223			871	10.0096	10.0243	10.0873			871	7.0277	7.1479	7.2675			871	10.5207	10.6213	10.8235
872	8.8929	8.8929	7.3855			872	10.0577	10.3403	10.6477			872	6.9909	6.5412	7.0346			872	10.0787	10.8456	10.8423
873	8.7595	8.7595	7.3902			873	10.1746	10.5374	10.1318			873	6.9925	6.8233	7.2209			873	10.2393	11.1032	11.2474
874	8.6845	8.6845	7.2938			874	9.8396	10.3145	10.4418			874	6.9879	7.1573	6.6619			874	10.5554	10.278	11.4288
875	8.8466	8.8466	7.4624			875	9.6593	10.5446	10.2068			875	6.9591	7.1367	6.9302			875	10.4928	10.9547	10.5423
876	8.6486	8.6486	6.9937			876	10.1405	10.5381	10.3385			876	7.4606	6.6797	7.3732			876	10.2827	10.6547	11.0803
877	8.5202	8.5202	7.34			877	9.8076	10.807	10.485			877	7.2376	6.8893	7.1571			877	10.3819	10.9606	11.0052
878	8.5847	8.5847	7.1784			878	10.2391	10.5683	10.1351			878	7.0629	7.0857	7.2007			878	10.2963	10.7353	10.9331
879	8.5573	8.5573	7.2035			879	10.4607	10.8813	10.1849			879	6.941	7.1071	7.0789			879	10.4095	10.081	11.2607
880	8.0992	8.0992	7.226			880	9.7721	10.6331	10.6829			880	6.8924	6.8367	7.4501			880	10.0697	10.4973	11.2516
881	8.7145	8.7145	7.7686			881	9.7791	10.641	10.2345			881	6.9519	7.0474	7.3817			881	10.1347	10.738	11.3887
882	8.7448	8.7448	6.9973			882	10.1334	10.0386	10.3202			882	7.1112	7.0303	7.2639			882	10.2511	11.3863	11.1734
883	8.3968	8.3968	7.5221			883	9.904	10.3699	10.0264			883	7.2051	6.8531	7.327			883	10.3467	11.081	10.4533
884	8.6814	8.6814	7.4393			884	10.0864	10.7334	10.1704			884	7.322	6.8917	7.2848			884	10.2093	10.859	10.8285
885	8.4957	8.4957	7.6834			885	9.9323	10.0239	10.4651			885	6.9853	7.1249	6.8867			885	10.274	11.1054	10.7434
886	8.3546	8.3546	7.5914			886	9.9822	10.3779	10.3809			886	7.2348	7.0563	7.0353			886	9.8771	11.1109	10.879
887	8.3042	8.3042	7.4115			887	9.7941	10.1331	10.3053			887	7.0565	7.3536	7.4207			887	10.0835	10.5755	10.7761
888	8.4726	8.4726	7.2043			888	10.0113	10.5022	10.5938			888	7.0725	6.7377	6.9391			888	10.1825	10.8543	10.8212
889	8.2945	8.2945	7.3786			889	9.8341	10.7627	10.2949			889	7.0183	6.7852	7.1066			889	10.2117	11.0974	11.3239
890	8.3427	8.3427	7.4308			890	10.2547	10.18	10.3013			890	6.985	6.7635	7.3622			890	10.136	11.0314	10.7274
891	8.8127	8.8127	6.9342			891	9.6176	10.0929	10.336			891	7.4237	7.0702	7.1578			891	9.849	10.6609	10.4457
892	8.2259	8.2259	7.1295			892	9.844	10.5042	10.0482			892	7.1141	7.4156	7.514			892	10.4656	10.824	10.9535
893	8.59	8.59	7.2931			893	9.9951	10.1583	10.1616			893	6.6228	7.2384	6.8467			893	10.5819	11.096	11.5862
894	8.2697	8.2697	7.2758			894	10.3331	10.1157	10.4048			894	6.9322	6.8679	7.2261			894	10.625	11.044	10.9213
895	8.8231	8.8231	7.1612			895	9.8834	10.3638	10.0586			895	7.1018	6.8338	7.2565			895	10.3583	11.0157	11.5641
896	8.0562	8.0562	7.2972			896	10.5038	10.6035	10.2721			896	7.265	7.0171	6.8998			896	10.4544	11.055	11.0978
897	8.084	8.084	7.6961			897	10.0631	10.5287	10.319			897	7.1362	7.0261	7.518			897	10.187	10.4681	10.7533
898	8.3735	8.3735	7.3402			898	10.152	10.4656	10.1312			898	7.1352	7.0515	7.2591			898	10.6059	10.9292	10.8606
899	8.6737	8.6737	7.1713			899	10.1858	10.2351	10.2369			899	7.1296	6.9244	7.3966			899	10.3935	10.6734	10.9521
900	8.3391	8.3391	7.2525			900	10.1275	10.2829	10.346			900	7.4508	7.0924	6.893			900	10.0628	11.224	10.8549
901	8.0802	8.0802	7.4953			901	10.2382	10.3203	10.3717			901	7.0387	7.121	7.0772			901	10.1549	10.4343	10.7775
902	8.3622	8.3622	7.2832			902	9.8085	10.1847	10.0828			902	7.2188	6.9234	7.2267			902	10.3532	11.602	10.9342
903	8.2336	8.2336	7.3631			903	9.9988	9.9848	10.1086			903	6.9868	6.8424	6.9552			903	10.5516	11.0474	11.0472
904	8.3753	8.3753	6.9873			904	9.9872	10.1347	10.332			904	6.7696	7.2918	7.1004			904	10.2268	10.8506	11.3322
905	8.0396	8.0396	7.4911			905	10.0599	10.5385	10.2876			905	7.0792	7.1144	7.3726			905	10.2944	10.7201	10.87
906	7.5762	7.5762	7.5217			906	10.3043	10.0138	9.8989			906	7.2081	7.2653	7.8435			906	10.4614	11.0158	10.8159
907	7.9691	7.9691	7.0328			907	10.2474	10.0215	10.1589			907	7.2713	7.3994	7.2175			907	10.1077	11.415	11.0318
908	8.1542	8.1542	7.1675			908	10.1464	10.3766	9.887			908	7.0632	7.2629	6.8055			908	10.4025	10.6317	10.8872
909	8.693	8.693	7.3605			909	10.2148	10.4614	10.2742			909	6.947	7.2926	6.9821			909	9.9151	10.5524	11.1725
910	8.0272	8.0272	7.5899			910	10.2068	10.0463	10.093			910	7.4629	7.7555	7.2715			910	9.7255	10.4386	11.0935
911	8.3816	8.3816	7.4319			911	10.073	10.0863	10.2073			911	7.2514	7.5582	7.2683			911	10.189	10.8247	11.2132
912	8.1363	8.1363	7.4			912	9.9973	10.2125	10.316			912	7.2987	7.043	7.2017			912	10.3439	11.0829	11.419
913	8.2629	8.2629	6.8917			913	10.1976	10.1109	10.1488			913	7.5733	7.0003	6.8615			913	10.1417	10.9219	11.1063
914	7.7412	7.7412	7.0125			914	10.2742	10.1628	10.575			914	7.4879	7.0071	7.1997			914	10.0547	10.8226	11.2898
915	8.5094	8.5094	7.0298			915	9.9789	10.2192	10.0431			915	7.4222	7.5191	7.1375			915	10.2523	10.549	10.9611
916	8.3083	8.3083	7.5927			916	9.9208	10.1199	10.328			916	7.5908	7.1769	7.1524			916	9.6914	11.0383	10.9446
917	7.9192	7.9192	7.7556			917	10.324	10.2191	9.8532			917	7.2879	6.883	7.0868			917	10.2888	10.7719	11.3405
918	8.0483	8.0483	7.3225			918	10.3192	10.1326	9.8652			918	7.1553	7.4051	7.0593			918	9.9477	10.6729	11.2475
919	8.3749	8.3749	7.176			919	9.9073	10.0833	10.2062			919	7.1355	7.0897	7.1858			919	10.3583	11.2428	11.1116
920	8.2453	8.2453	7.3046			920	10.1092	10.144	10.2754			920	7.2256	7.1879	7.1345			920	10.1093	10.8006	10.8722
921	8.8779	8.8779	7.3178			921	9.9262	10.1938	10.2154			921	7.2402	6.958	6.7666			921	9.9857	11.3299	11.1888
922	8.3135	8.3135	7.17			922	10.1395	10.2674	10.2415			922	7.3227	7.8517	7.0238			922	10.32	10.3645	11.225
923	8.0661	8.0661	7.1792			923	9.9313	10.08	10.0987			923	6.9134	7.1876	7.0899			923	10.2982	10.1131	10.8197
924	7.8717	7.8717	7.1048			924	10.001	10.1865	9.9033			924	7.0396	7.259	6.9153			924	10.3899	11.1838	10.8885
925	8.0835	8.0835	7.292			925	10.0711	10.1825	10.0656			925	7.1318	7.1381	7.4572			925	10.1069	11.2157	10.8789
926	8.421	8.421	7.1428			926	9.8661	10.3859	10.2737			926	7.2447	7.1117	7.0789			926	10.277	11.0007	10.9057
927	9.1216	9.1216	7.2609			927	9.9091	10.2411	10.1637			927	7.3421	7.3215	7.1407			927	10.1342	11.1276	10.8906
928	8.2305	8.2305	7.638			928	10.0575	10.0482	9.9251			928	7.4214	7.1786	7.291			928	10.3325	10.7467	11.3605
929	8.1999	8.1999	7.2384			929	9.9827	10.185	10.542			929	7.4479	7.4004	7.3292			929	10.1757	11.3669	11.0594
930	8.2673	8.2673	7.0979			930	10.4573	10.0882	10.2023			930	6.9941	7.2675	7.1223			930	10.465	10.8235	10.9835
931	7.9969	7.9969	7.0997			931	10.3789	10.31	10.3188			931	7.1748	7.0346	6.9755			931	10.1243	10.8423	10.3469
932	8.3294	8.3294	7.4464			932	10.1236	10.316	10.2889			932	7.1188	7.2209	7.2662			932	10.7169	11.2474	10.3249
933	7.9456	7.9456	7.12			933	10.2321	10.3272	10.0431			933	7.3287	6.6619	7.4442			933	10.1881	11.4288	9.5821
934	8.6381	8.6381	7.1194			934	9.7558	10.3362	10.4484			934	7.3967	6.9302	7.8442			934	10.1502	10.5423	10.3397
935	8.7302	8.7302	7.2379			935	9.8851	9.9827	9.8725			935	7.4748	7.3732	6.9787			935	10.1464	11.0803	10.4496
936	8.6492	8.6492	7.2905			936	10.4673	10.0924	10.1073			936	7.1389	7.1571	7.8279			936	10.5446	11.0052	10.1677
937	8.3279	8.3279	7.3543			937	10.4669	10.1871	10.2448			937	7.0227	7.2007	7.5877			937	10.3897	10.9331	10.4811
938	9.2174	9.2174	7.3037			938	9.805	9.7565	10.0388			938	6.7996	7.0789	7.3193			938	10.5267	11.2607	10.3198
939	8.4168	8.4168	7.4296			939	10.1298	10.1811	10.386			939	7.0877	7.4501	7.6879			939	10.3252	11.2516	10.0436
940	8.7811	8.7811	7.4055			940	9.7668	10.5312	10.1148			940	7.12	7.3817	7.3583			940	10.3902	11.3887	10.0373
941	8.9085	8.9085	7.3586			941	9.9219	10.1831	10.1944			941	6.9513	7.2639	7.1838			941	10.4346	11.1734	10.1547
942	8.0004	8.0004	7.2821			942	10.4164	10.1659	9.8498			942	6.8414	7.327	6.9561			942	10.5419	10.4533	10.1673
943	8.0722	8.0722	7.2698			943	9.9708	10.2274	10.0494			943	7.2262	7.2848	7.3852			943	10.1998	10.8285	10.0952
944	8.1999	8.1999	7.2669			944	10.1109	10.3106	10.0972			944	6.9439	6.8867	6.6687			944	10.5457	10.7434	10.1491
945	8.416	8.416	7.2712			945	10.2714	10.0645	10.5139			945	7.2832	7.0353	7.3078			945	10.2903	10.879	9.8358
946	8.2682	8.2682	7.1064			946	10.0096	9.9515	9.9844			946	7.1177	7.4207	7.1234			946	10.057	10.7761	9.9301
947	8.9197	8.9197	7.2154			947	10.0956	10.1499	10.1421			947	6.7957	6.9391	7.2585			947	10.7374	10.8212	10.0691
948	7.8841	7.8841	7.1466			948	10.1613	10.2147	10.2127			948	6.8002	7.1066	7.0385			948	10.5496	11.3239	10.2904
949	8.3407	8.3407	7.3274			949	9.9981	10.1863	10.4244			949	7.1646	7.3622	6.9217			949	10.1567	10.7274	10.2339
950	8.4175	8.4175	7.5338			950	10.0611	10.1141	10.0028			950	6.9684	7.1578	6.9494			950	10.3882	10.4457	9.8301
951	8.6511	8.6511	7.3261			951	9.9021	10.0006	10.0204			951	7.1076	7.514	6.9098			951	10.5854	10.9535	10.243
952	8.4318	8.4318	7.076			952	10.2065	10.1133	10.0931			952	7.4538	6.8467	6.9582			952	10.7437	11.5862	9.9148
953	8.7148	8.7148	7.4641			953	9.9263	10.1409	10.1047			953	6.791	7.2261	7.131			953	10.5016	10.9213	10.2073
954	8.6047	8.6047	7.1367			954	9.8407	9.8111	10.1935			954	7.1198	7.2565	7.1051			954	10.6253	11.5641	9.897
955	8.4888	8.4888	7.4373			955	9.9938	10.1132	10.03			955	6.8271	6.8998	6.9892			955	10.5011	11.0978	10.0117
956	8.7602	8.7602	7.0041			956	9.754	10.4162	10.0904			956	6.9182	7.518	7.4822			956	10.1565	10.7533	9.8882
957	8.0775	8.0775	7.2039			957	9.9872	10.1432	10.0848			957	6.8745	7.2591	6.7123			957	10.5677	10.8606	10.0606
958	8.2338	8.2338	7.4951			958	10.2139	10.1855	10.2174			958	7.2184	7.3966	6.9508			958	10.4243	10.9521	10.4849
959	7.8522	7.8522	7.1311			959	10.0121	10.3885	10.2689			959	7.2453	6.893	6.7195			959	10.5085	10.8549	10.4806
960	7.9256	7.9256	7.2647			960	10.328	10.0903	9.9375			960	7.1391	7.0772	7.1178			960	10.284	10.7775	10.3049
961	7.9364	7.9364	7.0304			961	10.0713	10.1728	10.4706			961	7.3704	7.2267	6.7801			961	10.2249	10.9342	10.2226
962	8.2846	8.2846	7.6908			962	9.9352	10.3397	10.204			962	7.3677	6.9552	7.0493			962	10.5016	11.0472	10.0569
963	8.157	8.157	7.4235			963	10.0151	10.2949	10.1442			963	6.9426	7.1004	7.1916			963	10.5565	11.3322	10.0711
964	8.0347	8.0347	7.1817			964	9.9355	10.2853	10.3507			964	7.4532	7.3726	7.5256			964	10.62	10.87	10.1111
965	8.0447	8.0447	6.8605			965	10.0581	10.2861	10.1102			965	7.2618	7.8435	6.9217			965	10.1891	10.8159	10.4856
966	8.1677	8.1677	7.0231			966	10.3194	9.9597	10.1654			966	7.0855	7.2175	7.021			966	10.4764	11.0318	10.4565
967	7.563	7.563	7.0549			967	10.3597	10.4641	10.2989			967	7.3098	6.8055	6.8553			967	10.7435	10.8872	10.4782
968	7.9038	7.9038	7.1906			968	9.9215	10.2196	10.2213			968	7.2201	6.9821	7.4209			968	10.8045	11.1725	10.4444
969	8.2592	8.2592	7.1556			969	10.0395	10.0129	10.6396			969	7.1317	7.2715	7.141			969	10.7245	11.0935	10.1175
970	8.0232	8.0232	7.1796			970	10.274	10.1364	10.0916			970	7.1152	7.2683	7.3669			970	10.5458	11.2132	10.3634
971	8.1786	8.1786	7.2985			971	10.4223	10.5434	10.1276			971	7.0813	7.2017	7.0423			971	10.6033	11.419	10.7848
972	8.3646	8.3646	7.2363			972	10.1064	10.1939	10.3499			972	7.4248	6.8615	6.819			972	10.4531	11.1063	10.4409
973	8.4809	8.4809	7.2196			973	9.996	10.1282	10.1962			973	7.0658	7.1997	6.7984			973	10.2354	11.2898	10.6334
974	7.8643	7.8643	7.2541			974	9.7734	9.8668	10.236			974	7.3521	7.1375	7.2165			974	10.7998	10.9611	10.4667
975	7.9369	7.9369	7.3413			975	10.1912	9.9815	10.4499			975	7.1124	7.1524	7.234			975	10.6937	10.9446	10.4308
976	8.1262	8.1262	7.2694			976	9.9645	10.1978	10.1379			976	7.344	7.0868	6.975			976	10.3095	11.3405	10.619
977	8.3434	8.3434	7.1203			977	9.8873	9.8582	10.2067			977	6.9053	7.0593	7.2359			977	10.6895	11.2475	10.261
978	7.9724	7.9724	7.0607			978	9.99	10.0747	10.3453			978	7.3777	7.1858	7.3693			978	10.6326	11.1116	10.2956
979	8.522	8.522	7.1341			979	10.0382	9.9385	10.2825			979	7.3668	7.1345	7.2732			979	10.73	10.8722	10.1266
980	8.191	8.191	7.1003			980	9.871	10.0301	10.0305			980	7.3783	6.7666	7.0621			980	10.4708	11.1888	10.6385
981	7.8135	7.8135	7.0535			981	9.9508	10.3559	10.3511			981	7.3648	7.0238	7.244			981	10.3593	11.225	10.3592
982	8.0406	8.0406	7.433			982	9.9925	10.2455	9.954			982	7.1175	7.0899	7.5832			982	10.3221	10.8197	10.5878
983	8.2172	8.2172	7.4595			983	9.6566	10.0373	10.2814			983	7.2827	6.9153	7.0805			983	10.8939	10.8885	10.6853
984	8.1071	8.1071	7.0288			984	9.9334	9.8187	10.3351			984	7.1361	7.4572	6.7846			984	10.4346	10.8789	10.7814
985	8.1477	8.1477	7.1066			985	9.8078	9.986	10.3206			985	6.9984	7.0789	6.974			985	10.6605	10.9057	10.5761
986	7.9675	7.9675	7.3064			986	10.2818	9.942	10.1364			986	7.3042	7.1407	6.929			986	10.8509	10.8906	10.4042
987	8.0588	8.0588	7.2694			987	9.9975	9.9717	10.3122			987	7.1988	7.291	7.2267			987	10.6415	11.3605	10.0039
988	8.3761	8.3761	7.675			988	10.2062	9.9655	10.1761			988	6.9521	7.3292	6.7046			988	10.6982	11.0594	10.493
989	8.1052	8.1052	7.4887			989	9.8167	10.0034	10.371			989	6.7592	7.1223	7.0374			989	10.8498	10.9835	10.5889
990	8.1158	8.1158	7.2147			990	10.3703	10.1715	10.1471			990	7.1002	7.0268	7.5501			990	10.4298	11.0559	10.2668
991	8.0706	8.0706	7.3134			991	9.9879	9.6937	10.5103			991	7.2368	7.0361	6.8575			991	10.9608	10.6027	10.4898
992	8.0382	8.0382	7.3478			992	10.2916	10.0692	10.2595			992	7.3478	6.8984	7.2652			992	10.3391	11.474	10.1306
993	8.2512	8.2512	7.1738			993	10.1049	10.4248	10.4376			993	6.8793	7.1141	7.0061			993	10.3659	10.5409	10.5292
994	8.3662	8.3662	7.4245			994	9.8997	10.1494	10.2143			994	7.5659	7.0558	6.799			994	10.3326	11.3082	10.341
995	8.313	8.313	7.1913			995	9.6698	9.8736	10.0974			995	7.2389	7.5145	7.1544			995	10.1907	10.803	10.0927
996	8.2304	8.2304	7.3408			996	9.9794	10.0586	9.9952			996	7.3583	7.093	6.9476			996	10.0632	10.7892	10.1354
997	8.6088	8.6088	6.8986			997	9.9835	10.2327	10.332			997	7.1622	7.3617	6.8203			997	10.6211	10.8297	9.9697
998	8.6705	8.6705	7.3433			998	9.8796	10.4166	10.3323			998	7.2971	7.1765	7.294			998	10.4082	10.741	10.3069
999	7.7045	7.7045	7.1575			999	9.8863	10.2658	10.1939			999	7.5658	6.9839	6.7504			999	10.3828	10.5788	10.7217
1000	8.5613	8.5613	7.3611			1000	10.0359	10.102	10.2693			1000	7.226	7.1149	6.7584			1000	10.833	10.9261	10.2069
1001	8.3475	8.3475	7.6324			1001	10.0538	10.1941	10.3112			1001	7.1051	7.0521	7.1472			1001	10.3615	10.6405	10.787
1002	8.4077	8.4077	7.2111			1002	9.7436	9.6311	10.0955			1002	7.0374	7.0187	6.6535			1002	10.5248	10.7496	10.6513
1003	8.342	8.342	7.1324			1003	10.1309	10.2615	10.2643			1003	7.0328	6.9419	6.9241			1003	10.4849	11.1776	10.4371
1004	7.7126	7.7126	7.3581			1004	9.9681	10.0626	10.041			1004	7.7213	6.6677	7.1631			1004	10.6182	11.1053	10.4593
1005	7.7281	7.7281	7.4313			1005	10.2342	9.946	10.3083			1005	7.3941	6.9393	7.0164			1005	10.0633	11.0595	10.4989
1006	7.952	7.952	7.2804			1006	9.8477	10.0764	10.1702			1006	7.3407	7.0114	7.1654			1006	10.1773	10.9509	10.0075
1007	8.091	8.091	6.8491			1007	10.2703	10.028	10.2303			1007	6.9766	6.6563	6.6555			1007	10.7919	11.0879	10.638
1008	7.4142	7.4142	7.1964			1008	10.0145	10.2268	10.0824			1008	6.9905	6.9075	7.7979			1008	10.5004	11.1731	10.1052
1009	7.9762	7.9762	7.3764			1009	9.9159	10.4546	10.4503			1009	7.518	6.7683	7.038			1009	9.9635	10.8616	10.38
1010	8.119	8.119	7.4085			1010	9.9345	10.246	10.2355			1010	7.2287	6.544	7.3478			1010	10.0581	11.1113	10.1359
1011	7.742	7.742	7.4964			1011	10.0081	10.5033	10.3245			1011	7.0932	6.8344	7.1624			1011	10.7443	10.8511	10.2672
1012	8.0801	8.0801	7.2149			1012	9.8923	10.0685	10.3754			1012	7.3654	6.9211	6.9598			1012	10.7286	10.8587	10.1035
1013	7.8728	7.8728	7.6891			1013	9.8557	10.2885	10.0773			1013	7.6429	6.9599	7.0149			1013	10.5564	10.8271	10.5126
1014	7.9627	7.9627	7.5663			1014	9.9424	9.7423	9.9597			1014	7.254	6.7055	7.0003			1014	10.3447	11.1346	10.5014
1015	8.4285	8.4285	7.0898			1015	9.9875	10.1765	10.1499			1015	6.8933	6.8779	6.9716			1015	10.5066	11.0071	10.3486
1016	8.2021	8.2021	7.0539			1016	9.9164	9.9603	10.225			1016	7.1496	7.2449	7.2205			1016	10.3076	10.9415	9.9341
1017	8.0132	8.0132	7.1771			1017	9.8526	9.8701	10.0568			1017	7.4819	6.8215	7.4035			1017	10.7046	10.8549	10.1071
1018	7.8682	7.8682	7.6859			1018	10.2147	10.2241	10.1433			1018	7.6702	6.7999	6.8535			1018	10.6294	10.7384	10.2942
1019	8.261	8.261	7.4264			1019	9.8841	10.2382	10.0222			1019	7.6803	7.1072	7.2174			1019	10.9246	10.6565	10.5719
1020	8.249	8.249	7.1439			1020	10.077	9.9757	10.0284			1020	7.0397	6.9249	6.9924			1020	10.5781	10.4214	10.3019
1021	7.9191	7.9191	7.1653			1021	9.8072	10.0123	10.0371			1021	7.2593	6.9438	7.138			1021	10.7597	11.1608	10.1188
1022	7.8955	7.8955	7.3055			1022	10.1971	9.98	10.3584			1022	7.3596	7.0064	7.3973			1022	10.7862	10.6981	10.5983
1023	7.8661	7.8661	7.1425			1023	9.9196	10.3322	9.6166			1023	7.4481	6.7979	7.402			1023	10.547	11.0078	10.4872
1024	8.3387	8.3387	6.8413			1024	10.122	10.2945	10.2099			1024	7.1983	6.9252	6.9018			1024	10.5918	11.0209	10.5985
1025	8.0206	8.0206	7.1895			1025	9.8595	10.4507	10.2164			1025	7.4183	6.8847	7.2107			1025	10.9258	10.5895	10.3802
1026	7.7424	7.7424	7.1822			1026	9.8299	10.2595	10.2349			1026	7.3766	6.9977	6.8437			1026	10.3874	11.0458	10.4815
1027	8.2262	8.2262	7.2088			1027	10.0246	10.618	10.099			1027	7.3145	7.0189	7.5008			1027	10.5686	11.0993	10.314
1028	8.4276	8.4276	7.1794			1028	10.2535	10.6484	10.0517			1028	7.1589	7.3244	7.2653			1028	10.5485	10.4212	10.8225
1029	8.0262	8.0262	7.3116			1029	10.2691	10.4087	10.0152			1029	7.2613	6.9617	7.3566			1029	10.6471	10.5599	10.7961
1030	8.033	8.033	7.2239			1030	10.0748	10.1723	10.0823			1030	7.0025	7.0198	7.1282			1030	10.489	10.5796	10.7386
1031	7.9515	7.9515	7.0346			1031	10.1502	10.3782	10.2203			1031	7.3218	7.1459	7.528			1031	11.0679	10.9139	10.5109
1032	7.759	7.759	7.1305			1032	10.1189	10.6015	10.2916			1032	7.3245	6.9925	7.693			1032	10.7383	10.1695	10.4966
1033	8.4235	8.4235	7.3018			1033	9.7085	10.2654	9.9799			1033	6.9851	6.9757	6.7944			1033	10.7105	10.7344	10.4271
1034	8.3838	8.3838	6.8407			1034	9.9834	10.1699	10.4313			1034	7.6979	6.9253	7.28			1034	10.4225	10.7611	10.8568
1035	7.773	7.773	7.2488			1035	10.222	10.4622	10.1421			1035	7.0837	7.1877	7.2978			1035	10.5028	11.0127	10.142
1036	7.987	7.987	7.0603			1036	9.9366	10.2316	10.3869			1036	7.1308	6.9488	7.0606			1036	10.8225	10.8408	10.445
1037	8.0696	8.0696	7.4001			1037	9.7466	10.0991	10.0164			1037	7.6512	6.8216	7.326			1037	10.3994	11.177	10.2184
1038	7.8746	7.8746	7.189			1038	10.0025	10.2466	10.3251			1038	7.3325	7.5752	6.9975			1038	10.8307	11.0068	10.3325
1039	7.7774	7.7774	7.3218			1039	9.8074	10.009	9.9622			1039	7.0495	6.949	7.0885			1039	10.4562	11.1611	10.4814
1040	7.6409	7.6409	7.3122			1040	10.0022	10.3942	10.3904			1040	7.3269	6.5966	7.3145			1040	10.3887	10.9059	10.4583
1041	8.0735	8.0735	7.1071			1041	9.9639	10.3136	10.1275			1041	7.1981	6.9642	7.5702			1041	10.3256	11.1493	10.0807
1042	7.5856	7.5856	7.319			1042	10.0714	10.3373	9.8866			1042	7.3422	6.9228	7.6572			1042	10.4402	10.7498	9.854
1043	7.6986	7.6986	7.3797			1043	9.9337	10.4444	10.123			1043	7.08	6.9494	7.1419			1043	10.3593	10.8958	10.1878
1044	8.1703	8.1703	7.4987			1044	10.0973	10.4579	10.2894			1044	6.9091	6.8124	7.1336			1044	10.3916	10.9925	10.7629
1045	8.1705	8.1705	6.9731			1045	10.1659	10.5792	10.038			1045	7.8733	7.2696	6.7658			1045	9.8167	10.7289	10.8201
1046	7.7077	7.7077	7.0503			1046	10.22	10.1598	9.8878			1046	7.5992	6.9194	7.1535			1046	10.5177	10.9946	10.3234
1047	7.3987	7.3987	7.1943			1047	10.3858	10.4366	10.3637			1047	7.2192	7.3111	7.2976			1047	10.209	11.0919	10.6123
1048	7.4867	7.4867	7.6581			1048	10.2145	10.1258	9.804			1048	7.1652	7.0512	7.1006			1048	10.3029	11.1816	10.475
1049	7.9093	7.9093	7.2931			1049	10.1619	10.4292	9.7197			1049	7.1921	7.2474	7.0119			1049	10.0884	11.1076	10.1372
1050	7.9712	7.9712	6.9615			1050	10.2798	10.272	10.1908			1050	7.4204	6.9285	7.3324			1050	10.2987	11.1597	10.298
1051	7.6784	7.6784	7.0239			1051	10.4152	10.3677	10.47			1051	7.3235	7.1858	7.253			1051	10.4583	10.8364	10.1299
1052	7.4871	7.4871	7.3436			1052	10.0402	10.2453	9.8395			1052	7.3708	6.7297	7.1199			1052	10.3232	11.0357	11.0907
1053	8.5965	8.5965	7.0626			1053	9.4788	10.4157	10.0475			1053	7.2015	6.8624	7.3985			1053	10.5586	11.4118	10.7477
1054	7.88	7.88	7.2408			1054	10.2235	10.193	9.7777			1054	7.1473	6.82	6.8273			1054	10.5306	11.0067	10.7945
1055	8.3327	8.3327	7.2506			1055	10.0753	10.3759	10.1423			1055	7.333	6.9896	6.7365			1055	10.5556	11.3531	10.5781
1056	7.7107	7.7107	7.3565			1056	10.1697	10.1481	10.0115			1056	7.5346	6.8494	6.8424			1056	10.1335	11.2667	10.5218
1057	7.2168	7.2168	7.049			1057	9.8941	10.3837	9.8775			1057	7.4935	6.9234	6.8677			1057	10.5828	11.0699	10.7866
1058	7.945	7.945	7.592			1058	9.9768	10.4569	10.2513			1058	7.3674	7.0627	6.8254			1058	10.8153	10.9283	10.4946
1059	8.0073	8.0073	7.1408			1059	9.6328	10.449	10.2094			1059	7.3563	6.6452	7.0252			1059	10.6351	11.0836	10.7797
1060	8.0297	8.0297	7.3814			1060	10.221	10.284	10.1152			1060	7.644	6.8653	7.0448			1060	10.7756	11.4859	10.2098
1061	7.7463	7.7463	7.2869			1061	9.9125	10.2815	10.1895			1061	7.3208	6.8095	6.6496			1061	10.4051	11.5854	10.499
1062	7.9411	7.9411	7.5484			1062	9.753	10.1385	10.2887			1062	7.7346	6.708	7.4359			1062	9.811	10.9458	10.0632
1063	8.4421	8.4421	7.2172			1063	10.1173	10.2244	10.2262			1063	7.4586	7.4323	6.9704			1063	10.3991	11.1262	10.3677
1064	7.7708	7.7708	7.5556			1064	10.1524	10.1671	10.3098			1064	7.5374	6.9502	6.7537			1064	10.4768	11.3306	10.4943
1065	7.764	7.764	7.2593			1065	10.0561	10.3013	10.2664			1065	7.4446	6.8341	6.979			1065	10.2749	11.1087	10.7171
1066	7.9477	7.9477	6.8863			1066	9.9491	10.3659	10.0996			1066	7.5637	6.7936	6.9247			1066	10.7697	10.9596	10.8164
1067	8.0245	8.0245	7.3884			1067	9.9186	10.2326	9.8838			1067	7.5477	6.8431	6.7962			1067	10.0639	11.0198	10.7908
1068	7.8718	7.8718	7.0438			1068	10.1406	10.244	10.352			1068	7.2448	6.9847	7.204			1068	10.7377	11.3305	10.344
1069	8.0235	8.0235	7.7211			1069	10.164	10.2293	10.2892			1069	6.7978	7.2502	7.189			1069	10.8507	10.6053	10.475
1070	8.0613	8.0613	7.0315			1070	9.6421	10.296	9.826			1070	7.1081	7.062	6.6174			1070	10.5159	11.2392	10.4013
1071	8.4667	8.4667	7.338			1071	10.1855	10.0062	10.4372			1071	7.2289	7.1283	7.1398			1071	10.0626	11.0166	10.4592
1072	8.1331	8.1331	7.317			1072	10.0984	10.1687	9.7529			1072	6.8149	7.113	7.1326			1072	10.4388	11.0017	10.2504
1073	7.8389	7.8389	7.1796			1073	10.1732	10.479	9.8322			1073	7.176	6.8259	6.7684			1073	10.6954	11.4493	10.1522
1074	7.8317	7.8317	7.4423			1074	10.3651	10.5636	10.1179			1074	7.2317	7.2386	6.8737			1074	10.4971	10.9451	10.2885
1075	7.9286	7.9286	6.8624			1075	9.77	10.2448	9.7072			1075	7.4293	6.7023	7.0971			1075	10.5215	11.3762	10.5866
1076	7.8885	7.8885	7.3968			1076	10.2367	9.9919	9.955			1076	7.4689	6.8389	7.0105			1076	10.4118	11.163	10.0525
1077	7.8151	7.8151	7.372			1077	10.0216	10.4725	9.7907			1077	7.4035	7.2832	6.8131			1077	10.4563	11.1855	10.4983
1078	8.3151	8.3151	7.308			1078	9.7743	10.4956	10.1961			1078	7.1105	7.2601	6.9349			1078	10.3967	10.8991	10.3124
1079	7.9382	7.9382	7.4604			1079	10.0233	10.2481	9.9687			1079	7.1722	6.9871	6.9956			1079	10.3408	11.2209	10.5381
1080	7.7096	7.7096	7.1791			1080	9.9798	10.1	9.6139			1080	7.0167	7.0642	7.2015			1080	10.425	11.1805	10.6876
1081	8.1025	8.1025	7.3324			1081	10.1899	10.5511	10.083			1081	7.0525	7.0556	6.9487			1081	10.778	11.297	10.3324
1082	8.038	8.038	6.961			1082	9.853	10.4509	10.2878			1082	7.1225	6.9652	6.7373			1082	10.2061	10.8845	10.8775
1083	7.8838	7.8838	7.1769			1083	10.0185	10.364	10.0525			1083	6.8877	7.1872	6.5698			1083	10.7304	10.6946	10.6389
1084	8.5093	8.5093	7.2697			1084	9.7197	10.1847	9.9573			1084	7.3906	6.8497	6.9146			1084	10.4342	11.3084	10.5156
1085	8.1967	8.1967	7.0699			1085	10.2772	10.5325	10.1098			1085	6.8557	6.8916	7.208			1085	10.6414	11.3657	10.46
1086	7.6731	7.6731	7.2723			1086	9.9501	10.4496	10.111			1086	7.012	6.8002	7.1214			1086	10.7206	11.5134	10.5301
1087	8.232	8.232	6.8147			1087	9.9479	10.399	10.0764			1087	6.951	7.0769	6.8248			1087	10.5448	11.4795	10.4929
1088	8.147	8.147	7.5137			1088	10.0583	10.0216	9.7846			1088	7.2358	6.8568	6.8793			1088	10.3622	11.2695	10.5112
1089	7.5719	7.5719	6.9252			1089	10.2058	10.2988	10.1045			1089	7.0588	6.8307	6.7121			1089	10.4932	11.4	10.516
1090	8.0904	8.0904	7.6234			1090	9.6085	10.1011	9.8721			1090	7.2733	7.2625	7.275			1090	10.3979	11.3566	10.8882
1091	7.9863	7.9863	7.2389			1091	9.8737	10.0689	10.2579			1091	6.7953	7.055	7.1447			1091	10.091	11.0482	10.3557
1092	7.7143	7.7143	7.3608			1092	10.1407	10.4026	9.6577			1092	7.3299	7.234	6.931			1092	10.2392	11.2887	10.5957
1093	7.5912	7.5912	7.2259			1093	10.2493	10.4351	10.0235			1093	6.9769	7.2635	6.9372			1093	10.2624	10.9272	10.6619
1094	8.0803	8.0803	7.0316			1094	10.0912	10.0849	10.0797			1094	6.9183	7.0581	6.9157			1094	10.4654	11.0291	10.7283
1095	7.8258	7.8258	7.0569			1095	10.1621	10.6304	9.7945			1095	6.9884	7.3005	7.2535			1095	10.4336	10.6736	10.3511
1096	7.9598	7.9598	6.7518			1096	10.4674	10.5744	9.7411			1096	6.8083	6.8579	7.0468			1096	10.395	10.9125	10.4103
1097	7.7476	7.7476	7.0093			1097	10.1162	10.6655	9.7073			1097	7.0113	6.7182	6.9891			1097	10.3078	11.5398	10.4362
1098	7.6785	7.6785	6.8823			1098	10.0581	10.4309	10.0323			1098	7.3889	7.1721	7.1066			1098	10.3287	11.3743	10.1898
1099	8.1898	8.1898	7.2563			1099	9.7131	10.6331	9.7575			1099	6.894	6.9674	6.925			1099	10.8068	11.2918	10.3925
1100	7.6002	7.6002	7.3592			1100	10.1461	10.6663	9.7236			1100	7.0077	6.7421	7.2781			1100	10.6109	11.7479	10.882
1101	7.6512	7.6512	7.6414			1101	9.6977	10.0629	9.2009			1101	7.2905	7.2382	7.2176			1101	10.2926	11.2659	10.4772
1102	7.5686	7.5686	7.2236			1102	10.2694	10.0434	10.0088			1102	7.0465	6.9225	6.7832			1102	10.634	10.8528	10.6841
1103	7.5838	7.5838	7.5495			1103	9.9905	9.8064	9.8621			1103	6.864	6.7933	6.9681			1103	10.732	11.0572	10.4338
1104	7.8475	7.8475	7.3996			1104	9.9839	10.0936	9.7185			1104	6.7787	6.8433	7.1243			1104	10.7536	11.2987	10.4414
1105	7.7879	7.7879	7.6863			1105	10.0334	10.3953	9.9612			1105	7.0749	6.998	7.4258			1105	10.5578	11.7035	10.1137
1106	8.1126	8.1126	7.4174			1106	9.7908	9.909	9.6921			1106	6.965	7.1198	7.0347			1106	10.583	11.0084	10.4147
1107	7.9985	7.9985	6.8974			1107	9.7912	10.1686	9.8194			1107	6.8724	6.9242	7.2667			1107	10.6333	10.8933	10.467
1108	7.5695	7.5695	7.6446			1108	10.1102	10.3618	10.2114			1108	7.0856	6.7744	6.8655			1108	10.538	10.8821	10.508
1109	7.9398	7.9398	7.531			1109	10.1057	10.2365	9.7748			1109	7.3208	6.7255	7.2607			1109	10.5782	11.2245	10.2977
1110	7.8365	7.8365	7.1839			1110	10.203	10.3052	9.8648			1110	7.306	6.9402	7.2396			1110	10.4806	11.3316	10.2285
1111	8.0423	8.0423	7.33			1111	10.0078	10.2017	9.7272			1111	7.3952	6.8984	7.4071			1111	10.0609	11.2843	10.3579
1112	7.7732	7.7732	7.1538			1112	10.0114	10.2965	9.9691			1112	7.1658	7.4436	7.2369			1112	10.8398	10.8471	10.1383
1113	7.7372	7.7372	7.5142			1113	10.2819	10.4497	10.2936			1113	7.2896	7.096	7.174			1113	10.5044	11.4594	10.3397
1114	7.7564	7.7564	7.1096			1114	9.8314	10.3095	10.1655			1114	7.2358	6.9802	7.3397			1114	10.5551	11.3683	10.2273
1115	7.7078	7.7078	7.3131			1115	10.1967	10.0041	10.0919			1115	7.0404	7.1791	7.4145			1115	10.5711	11.1314	10.7543
1116	7.7375	7.7375	7.5341			1116	9.678	10.3169	10.3236			1116	7.1288	6.8716	7.3153			1116	10.0708	10.9639	10.1743
1117	8.4376	8.4376	7.4007			1117	10.2341	10.0443	10.0949			1117	6.8057	6.7146	7.1596			1117	10.8191	11.4698	10.7945
1118	7.7834	7.7834	7.0404			1118	9.9675	10.3648	10.1104			1118	7.646	6.6115	7.1624			1118	10.1114	11.4381	10.2821
1119	7.9922	7.9922	7.2108			1119	10.0427	10.2623	10.462			1119	7.1369	6.7807	7.2283			1119	10.5886	10.9406	10.1014
1120	7.9875	7.9875	7.1332			1120	9.8127	10.1689	10.3268			1120	7.5798	6.8829	7.1257			1120	9.7753	11.2835	10.24
1121	7.7561	7.7561	7.1593			1121	9.8725	9.9077	10.2632			1121	7.5771	7.1452	6.9875			1121	9.9462	11.1941	10.5248
1122	7.9322	7.9322	7.3003			1122	9.9792	10.3295	10.0556			1122	7.6707	7.4776	7.1408			1122	9.7256	11.2562	10.3857
1123	7.8221	7.8221	6.9008			1123	9.9075	10.3106	10.5613			1123	7.2497	7.0931	7.0466			1123	10.5134	10.7231	10.264
1124	7.7779	7.7779	7.6459			1124	9.9129	10.4941	10.1418			1124	7.3522	7.0343	7.1111			1124	9.7556	11.139	10.5869
1125	8.1515	8.1515	6.8635			1125	10.0144	10.2701	10.2317			1125	7.5488	7.4059	7.966			1125	10.241	10.7176	10.0162
1126	7.8922	7.8922	7.1696			1126	9.8002	10.246	10.2005			1126	7.1891	6.8357	7.1987			1126	9.7364	10.9278	10.0882
1127	8.349	8.349	7.2398			1127	9.6109	10.4469	10.0599			1127	7.2344	7.044	7.455			1127	9.9666	10.9798	10.4489
1128	7.9838	7.9838	7.614			1128	9.7362	10.694	10.0738			1128	7.328	6.9937	6.9732			1128	10.2971	10.8989	10.1129
1129	7.9219	7.9219	7.3043			1129	10.076	10.3739	10.2196			1129	7.6094	7.4171	7.1348			1129	9.5737	11.0926	10.6028
1130	8.4489	8.4489	7.0942			1130	9.9195	10.3003	10.2977			1130	7.371	7.3927	7.1775			1130	9.7578	11.0759	10.1753
1131	7.8605	7.8605	7.128			1131	9.8131	10.4596	9.8804			1131	7.5681	7.1818	7.1956			1131	10.206	10.7242	10.1295
1132	7.8051	7.8051	7.5614			1132	9.8085	10.6457	10.2899			1132	7.1173	7.0263	6.9496			1132	9.6421	11.0766	10.765
1133	7.4062	7.4062	7.32			1133	9.9927	10.4663	10.1311			1133	7.5417	7.4926	6.8069			1133	9.1671	11.1469	10.4966
1134	8.0366	8.0366	7.3891			1134	9.9005	10.0418	10.3419			1134	7.1904	6.9813	7.0474			1134	10.0021	10.9886	9.4746
1135	7.5606	7.5606	7.2873			1135	9.8364	10.368	9.9158			1135	7.3846	7.0691	7.384			1135	10.248	10.6229	10.3073
1136	7.9501	7.9501	7.077			1136	10.2512	10.171	10.0963			1136	7.3124	7.1413	7.0052			1136	10.2799	11.1662	10.2041
1137	7.8673	7.8673	7.4871			1137	10.1781	10.6529	9.9254			1137	7.2002	7.0233	7.4207			1137	10.4117	11.1821	10.4317
1138	8.2232	8.2232	6.9903			1138	10.2265	10.4949	10.1151			1138	7.8326	7.4317	7.2284			1138	10.3983	11.2431	10.7111
1139	7.6928	7.6928	7.7623			1139	9.9869	10.7056	10.1586			1139	7.253	7.2408	7.3816			1139	10.1265	11.1956	10.3244
1140	8.6492	8.6492	7.2818			1140	9.9597	10.3029	10.2359			1140	7.6923	7.111	7.1435			1140	9.5761	11.1073	10.128
1141	8.132	8.132	7.6342			1141	10.1792	10.2444	10.1015			1141	7.1033	7.1764	7.4049			1141	10.1006	10.997	10.0217
1142	7.5843	7.5843	7.1493			1142	10.1354	10.4153	10.2338			1142	7.3954	7.0701	7.3755			1142	9.9765	10.8132	10.3434
1143	7.7789	7.7789	6.8426			1143	9.8795	10.0307	10.1151			1143	7.8501	6.9895	7.0408			1143	10.284	10.8507	10.564
1144	8.3092	8.3092	7.3996			1144	10.0021	10.8547	9.9824			1144	7.1143	6.8677	6.8412			1144	10.1485	10.9564	10.7693
1145	8.2133	8.2133	7.031			1145	9.9528	10.112	10.0722			1145	7.016	7.4024	6.8763			1145	10.1491	11.1074	10.3133
1146	8.12	8.12	7.2449			1146	10.2433	10.3191	10.325			1146	7.6488	7.2457	7.1464			1146	9.6889	10.7232	10.4969
1147	8.3839	8.3839	7.5338			1147	9.9247	10.1346	10.1539			1147	7.0534	6.9198	7.1232			1147	10.2887	10.9875	10.1172
1148	8.0987	8.0987	7.1381			1148	9.7173	10.329	10.4169			1148	7.1151	6.8749	7.1055			1148	10.1775	11.183	10.0834
1149	8.207	8.207	7.3145			1149	9.9608	10.4328	10.1785			1149	7.2115	7.0722	7.06			1149	10.2425	11.4528	10.2628
1150	8.327	8.327	7.1829			1150	9.974	10.5014	10.1067			1150	7.769	7.0795	6.8901			1150	9.9059	11.0642	10.2501
1151	8.2138	8.2138	7.4751			1151	9.7306	10.3528	9.9694			1151	7.1621	7.0134	6.7138			1151	10.1684	11.1431	10.3607
1152	7.308	7.308	7.2725			1152	10.3616	10.0071	10.1438			1152	7.355	7.2441	6.8481			1152	10.4156	10.7108	10.5788
1153	8.2217	8.2217	7.1598			1153	9.7084	10.3781	10.3749			1153	7.3187	7.542	7.0393			1153	10.0374	10.651	10.4422
1154	8.1456	8.1456	7.2895			1154	9.5768	10.4168	10.1137			1154	7.4466	7.5103	6.8793			1154	10.2274	10.583	10.7611
1155	7.9416	7.9416	7.8123			1155	10.0693	10.469	9.7889			1155	7.0786	6.9135	6.7225			1155	10.6666	11.2349	10.405
1156	7.9999	7.9999	7.0452			1156	9.8587	10.3934	9.9877			1156	6.8207	7.0437	6.9944			1156	10.7896	11.2653	10.522
1157	8.0652	8.0652	7.2097			1157	9.8966	10.1339	10.3571			1157	7.4298	7.0836	6.9203			1157	10.4375	10.7049	10.268
1158	8.11	8.11	7.5499			1158	10.1516	10.3075	10.204			1158	7.0285	7.5004	7.2945			1158	10.1859	10.913	10.5121
1159	7.9281	7.9281	7.6256			1159	10.2065	10.6546	10.1134			1159	6.8651	7.0262	7.1144			1159	10.2286	10.9534	10.826
1160	7.713	7.713	7.6808			1160	10.2034	10.2111	10.2696			1160	7.4989	7.4629	7.0679			1160	10.0288	10.8572	10.4086
1161	7.819	7.819	7.1602			1161	10.1591	10.284	10.4026			1161	7.6136	7.0222	6.7945			1161	10.1503	10.7612	10.5579
1162	7.9016	7.9016	7.1173			1162	9.9215	10.2125	10.3101			1162	6.9636	7.3881	7.2685			1162	10.5799	11.0328	10.137
1163	8.2571	8.2571	7.2736			1163	9.6563	10.2995	9.7232			1163	7.4979	7.1791	7.2342			1163	10.1615	11.0047	10.7447
1164	7.8456	7.8456	7.6714			1164	10.1328	10.0987	9.709			1164	6.9725	7.3324	6.7977			1164	10.5439	11.0409	10.4579
1165	8.0774	8.0774	7.561			1165	10.1588	10.3082	9.9478			1165	6.917	7.0096	7.064			1165	10.3701	10.9934	10.5452
1166	8.1113	8.1113	7.4531			1166	10.2628	10.1537	10.2777			1166	7.4959	7.196	6.7229			1166	10.0009	10.574	11.0057
1167	7.8765	7.8765	7.2979			1167	10.093	10.2768	10.0481			1167	6.8793	7.4783	7.0072			1167	10.3074	10.7399	10.5272
1168	7.977	7.977	7.3729			1168	9.9204	10.1718	9.9681			1168	6.9435	7.1175	6.843			1168	10.6678	10.6607	10.2924
1169	7.8303	7.8303	7.1055			1169	10.0244	10.0636	10.3044			1169	7.1675	7.0774	6.9912			1169	10.5187	10.7786	10.6176
1170	8.2212	8.2212	7.5925			1170	10.3305	10.1883	10.02			1170	7.1873	7.2299	6.7241			1170	10.5519	10.7283	10.7076
1171	7.9576	7.9576	7.6836			1171	9.9276	10.3109	10.2985			1171	6.79	6.9881	7.0962			1171	10.6035	11.1595	10.5821
1172	7.76	7.76	6.9753			1172	10.4746	10.4	10.1964			1172	7.2367	7.2987	6.8179			1172	10.2482	10.9431	10.6294
1173	7.5427	7.5427	7.18			1173	10.3678	10.2092	10.5395			1173	7.0301	7.0045	7.0909			1173	10.337	10.9942	10.502
1174	7.2275	7.2275	7.5491			1174	9.7672	10.3605	10.0821			1174	7.1534	7.2137	6.7524			1174	10.1242	10.8357	10.3666
1175	7.6688	7.6688	7.0957			1175	10.1746	10.1089	10.1781			1175	7.3263	6.8893	7.0601			1175	10.1592	10.8671	10.7848
1176	7.8395	7.8395	7.3035			1176	10.1745	10.3961	10.1761			1176	6.9757	7.1559	7.1161			1176	10.6457	10.6354	10.5764
1177	7.7629	7.7629	7.0569			1177	10.0852	9.8454	10.2052			1177	7.258	7.1369	6.8232			1177	10.5267	10.7498	10.7913
1178	7.7609	7.7609	7.1128			1178	9.8783	10.7547	10.002			1178	7.3465	7.3681	6.731			1178	10.2411	10.9904	10.5741
1179	8.0833	8.0833	7.0613			1179	9.7211	10.366	10.2159			1179	7.4565	7.2943	6.887			1179	9.8843	10.9592	10.5675
1180	7.6533	7.6533	7.1736			1180	10.0705	10.3411	10.2693			1180	7.6313	6.8544	6.7086			1180	10.098	11.0018	10.429
1181	7.7585	7.7585	7.2475			1181	9.6532	10.2256	10.3344			1181	7.115	7.3826	6.9964			1181	10.3905	10.8957	11.0871
1182	8.0582	8.0582	7.2911			1182	9.9523	10.075	10.487			1182	6.8184	6.8635	7.0225			1182	11.1428	10.7624	10.5198
1183	7.571	7.571	7.3602			1183	10.2118	10.057	9.9922			1183	7.3226	7.1262	7.117			1183	10.3616	10.5227	10.4897
1184	8.0706	8.0706	7.2247			1184	9.6886	9.9221	10.3009			1184	7.0895	7.5384	7.1395			1184	10.4836	10.5531	10.7378
1185	7.6027	7.6027	7.1822			1185	10.2574	10.2276	10.3754			1185	7.253	7.2277	7.0611			1185	10.38	11.0017	10.6942
1186	8.3099	8.3099	6.9899			1186	10.2893	10.3902	10.1996			1186	7.1273	7.1491	6.4256			1186	10.6851	11.1789	10.6021
1187	7.4144	7.4144	7.3761			1187	10.4101	10.1146	10.5659			1187	7.2405	7.0436	7.4787			1187	10.287	11.2184	10.4147
1188	7.9748	7.9748	7.4704			1188	10.0064	10.5301	10.5393			1188	7.2704	7.1037	7.1784			1188	10.0526	10.7796	10.8035
1189	8.1769	8.1769	6.8759			1189	9.9012	10.0307	10.3315			1189	7.5161	7.2402	6.8665			1189	9.8346	10.7182	10.8781
1190	8.2677	8.2677	7.5647			1190	9.9589	9.8993	9.874			1190	7.498	7.6082	6.8731			1190	9.6708	10.6805	10.5312
1191	7.9299	7.9299	7.3031			1191	9.8248	10.4258	10.2814			1191	7.5335	6.8071	6.9631			1191	9.6498	10.6347	10.804
1192	8.6249	8.6249	7.1606			1192	9.8291	9.9513	10.3214			1192	7.2924	7.3722	7.2926			1192	9.5587	10.5638	10.4735
1193	8.5303	8.5303	7.1552			1193	9.5711	10.0267	10.0361			1193	7.2093	6.8994	7.2204			1193	9.7545	11.6256	10.7309
1194	7.9444	7.9444	7.0371			1194	10.179	10.6798	10.1673			1194	7.4746	7.0564	7.0813			1194	9.0905	11.0707	10.5004
1195	8.2526	8.2526	7.2229			1195	9.8234	10.4832	10.2103			1195	7.4566	7.1421	6.9257			1195	9.507	10.6626	10.7647
1196	8.0948	8.0948	7.2903			1196	10.2562	10.6858	10.3373			1196	7.244	7.2047	6.8994			1196	9.6656	11.0657	10.9261
1197	8.134	8.134	7.2332			1197	10.053	10.392	10.2956			1197	7.4929	7.1589	6.8354			1197	9.2698	10.7431	10.8428
1198	8.2557	8.2557	7.1519			1198	9.95	10.3195	10.4387			1198	7.0349	7.8181	6.865			1198	9.6097	10.7411	10.7224
1199	8.2869	8.2869	7.0809			1199	9.8097	10.2909	10.3559			1199	7.6671	6.9391	6.5567			1199	9.4575	10.7878	10.7233
1200	7.6719	7.6719	7.2901			1200	9.9815	9.9323	9.7173			1200	7.5279	7.0928	6.7554			1200	9.4586	10.5539	10.6098
1201	8.1372	8.1372	7.3093			1201	10.279	9.9098	10.3848			1201	7.6553	6.8204	7.2822			1201	9.0655	10.7447	10.7739
1202	8.0793	8.0793	7.3762			1202	10.0859	9.7167	10.3998			1202	7.3934	7.1135	7.1926			1202	9.4304	10.5005	10.3663
1203	8.1947	8.1947	6.9212			1203	10.2184	10.0517	10.1761			1203	7.3673	6.8764	7.3844			1203	9.3367	10.8626	10.2995
1204	8.0594	8.0594	7.3899			1204	9.866	9.9891	10.3342			1204	7.6125	7.1426	7.5067			1204	9.4051	10.77	10.3107
1205	7.7199	7.7199	7.1063			1205	9.6724	10.0205	10.2535			1205	7.6666	6.9939	7.0166			1205	9.372	10.8585	10.6079
1206	8.1605	8.1605	7.5866			1206	9.8325	10.485	10.2438			1206	7.3981	7.0628	6.775			1206	9.6769	11.1048	10.438
1207	8.2534	8.2534	7.0939			1207	9.9957	10.2608	10.1509			1207	7.4548	7.0589	6.9998			1207	9.1118	10.7497	10.6529
1208	8.4003	8.4003	7.2821			1208	9.6849	9.9707	10.1902			1208	7.4149	7.1691	6.9692			1208	9.1786	10.8031	10.2379
1209	7.9947	7.9947	6.9707			1209	9.8909	10.0475	10.2621			1209	7.2301	7.393	6.8312			1209	9.1887	10.7586	10.3465
1210	8.4377	8.4377	7.3343			1210	10.0324	9.7975	9.9909			1210	7.2436	7.086	7.5011			1210	9.2762	10.8709	10.551
1211	7.8922	7.8922	7.0629			1211	9.9476	10.2005	10.0804			1211	7.7217	6.8796	7.2119			1211	9.1227	11.3548	10.3805
1212	8.1597	8.1597	6.7954			1212	10.0121	9.7408	9.9902			1212	6.9177	6.9467	7.3479			1212	9.4247	10.829	10.0786
1213	8.0562	8.0562	7.0565			1213	10.1724	10.0357	9.9406			1213	7.3903	6.9358	7.2201			1213	9.3059	10.8886	10.0716
1214	7.9158	7.9158	7.438			1214	10.0062	10.0015	10.0445			1214	7.5189	6.7942	7.2304			1214	9.5357	10.4585	10.483
1215	8.5768	8.5768	7.2247			1215	9.9753	10.1123	9.9558			1215	7.2116	7.0355	7.2938			1215	9.5094	10.8987	10.2072
1216	8.4874	8.4874	7.2561			1216	10.2849	10.2394	10.145			1216	7.5656	7.1584	6.995			1216	9.3187	10.584	10.2765
1217	7.8847	7.8847	7.1496			1217	10.2132	10.4242	10.1282			1217	7.7042	6.9736	6.9964			1217	8.8678	10.8597	10.2444
1218	8.0707	8.0707	7.1223			1218	9.8346	10.3514	10.2297			1218	7.2968	7.1457	8.0421			1218	8.9456	10.6611	9.5679
1219	7.6255	7.6255	7.3785			1219	10.1371	9.9201	10.3516			1219	7.3977	6.7732	7.2874			1219	9.2083	10.773	10.5624
1220	7.9956	7.9956	7.7451			1220	10.3738	9.6396	10.007			1220	7.4025	6.6711	7.1658			1220	9.3932	11.3299	10.138
1221	7.8196	7.8196	7.5036			1221	10.0812	9.7623	10.0343			1221	7.8667	6.9834	7.5436			1221	9.0336	10.9374	10.1348
1222	7.7909	7.7909	7.3414			1222	10.0615	10.233	10.2626			1222	7.7857	7.1256	7.0633			1222	9.4517	10.9547	10.5966
1223	7.9484	7.9484	7.5392			1223	9.9818	10.5873	10.3492			1223	7.7337	6.961	6.6858			1223	9.0079	11.3839	10.1552
1224	7.9239	7.9239	7.2378			1224	10.0343	10.2433	10.1432			1224	7.4407	6.8248	6.986			1224	9.8066	11.3055	10.0811
1225	7.8521	7.8521	6.9618			1225	10.2127	10.2194	10.4634			1225	7.4279	7.1407	6.7413			1225	9.5517	10.7105	10.239
1226	8.0786	8.0786	7.2109			1226	9.9358	10.4429	9.8949			1226	7.2425	6.7872	7.0291			1226	10.2962	11.267	10.0521
1227	8.0998	8.0998	7.1382			1227	10.0108	10.5554	10.1913			1227	7.2982	7.0262	7.0989			1227	10.3952	11.1855	10.3718
1228	7.4572	7.4572	7.1528			1228	10.1292	10.5084	10.0967			1228	7.6172	6.7752	7.2926			1228	9.9821	11.4855	10.2219
1229	7.0795	7.0795	7.0297			1229	10.4267	10.6907	10.2286			1229	7.6101	7.3177	7.0492			1229	9.7022	10.9115	10.5251
1230	7.961	7.961	7.6078			1230	10.1043	10.5186	9.9186			1230	7.4561	6.6115	7.4315			1230	9.6018	11.3104	10.4188
1231	7.2613	7.2613	7.0964			1231	10.4971	10.2261	10.3984			1231	6.7977	7.1671	7.0611			1231	10.2624	11.2934	10.3048
1232	8.0351	8.0351	7.3054			1232	10.1051	10.6259	10.0246			1232	7.0416	6.9851	7.1262			1232	10.4048	10.8711	10.5311
1233	7.5338	7.5338	7.4824			1233	10.0088	10.0814	10.1451			1233	7.1003	7.1158	6.9055			1233	10.1703	11.3504	9.9209
1234	7.7971	7.7971	7.1534			1234	10.0519	10.3156	10.253			1234	7.267	7.1739	7.4033			1234	10.0011	11.104	10.1464
1235	7.8107	7.8107	7.2633			1235	10.3533	10.1337	9.796			1235	7.4153	6.6602	7.4979			1235	10.3506	11.5106	9.9452
1236	7.5095	7.5095	7.2403			1236	10.1624	10.3962	10.154			1236	7.2127	7.0007	7.3656			1236	10.3388	11.2291	10.4841
1237	7.356	7.356	7.1068			1237	10.0776	10.479	10.366			1237	7.2592	7.2698	7.2138			1237	10.4248	10.9066	10.3531
1238	7.683	7.683	7.2973			1238	10.2982	10.2381	10.648			1238	7.0682	7.0135	6.7329			1238	9.6676	11.2644	10.3819
1239	7.7421	7.7421	7.0433			1239	10.1281	10.447	10.1566			1239	7.3203	7.2341	7.1674			1239	9.9518	10.9581	10.381
1240	7.8122	7.8122	7.0763			1240	9.9258	10.1058	10.7326			1240	7.1726	7.1415	7.9481			1240	10.0306	11.1529	10.0888
1241	8.0546	8.0546	7.5028			1241	9.6427	10.2651	10.0573			1241	7.2323	6.8743	7.307			1241	10.5697	10.9517	10.597
1242	7.6071	7.6071	7.2215			1242	10.5133	10.6358	10.3684			1242	6.826	6.8918	7.6527			1242	10.4492	11.384	10.2119
1243	7.48	7.48	7.3341			1243	10.2202	10.3612	10.2814			1243	7.1954	7.0436	7.0694			1243	10.188	10.8226	10.3585
1244	7.8355	7.8355	7.4052			1244	10.1565	10.0178	10.0065			1244	6.9492	6.7904	7.3444			1244	10.4273	11.0551	10.0821
1245	7.2402	7.2402	7.0046			1245	9.9811	10.3859	10.4876			1245	6.952	6.9686	7.2224			1245	10.076	11.1818	10.308
1246	7.6163	7.6163	6.9751			1246	10.2151	10.3976	10.1442			1246	6.8895	7.0629	7.0012			1246	10.6118	11.4602	10.5708
1247	7.5255	7.5255	7.2089			1247	10.4122	10.1248	9.8904			1247	7.216	7.2477	6.9306			1247	10.003	10.6618	10.0809
1248	7.4434	7.4434	7.5052			1248	10.1459	10.4887	10.1621			1248	6.6596	6.8228	7.2769			1248	10.2119	11.1467	10.2485
1249	7.606	7.606	7.1168			1249	9.8918	10.1318	10.124			1249	6.7775	6.9831	7.0561			1249	10.6872	10.726	10.3777
1250	7.1887	7.1887	7.385			1250	10.4451	10.3417	10.2891			1250	6.999	6.9772	6.9306			1250	10.2156	10.9382	10.2962
1251	7.5488	7.5488	7.4147			1251	10.1129	10.0578	10.0031			1251	7.1384	6.9545	6.9637			1251	10.5178	11.1867	10.2672
1252	7.6007	7.6007	7.5101			1252	10.1649	10.4531	10.1623			1252	6.8187	6.895	6.8708			1252	10.5261	11.0416	10.0926
1253	7.3348	7.3348	7.4624			1253	10.3453	10.1358	10.177			1253	7.2056	6.9419	7.217			1253	9.9147	11.2411	10.0791
1254	7.2416	7.2416	7.3724			1254	10.5403	10.0556	10.2068			1254	6.9939	7.0812	7.2164			1254	10.2036	10.9425	10.5557
1255	7.4588	7.4588	7.457			1255	10.6999	10.0548	10.2629			1255	7.1239	7.3536	6.9314			1255	10.7388	10.6628	10.0014
1256	7.2409	7.2409	7.4602			1256	10.0038	10.39	10.4951			1256	6.8207	7.1827	7.0159			1256	10.497	11.0427	10.8221
1257	7.3181	7.3181	7.0378			1257	9.9751	10.597	10.4999			1257	6.9498	7.0299	7.054			1257	10.1303	11.3422	10.1652
1258	7.4576	7.4576	7.7177			1258	10.0412	10.1877	9.9582			1258	7.1414	7.2776	7.0082			1258	10.5154	10.789	10.2587
1259	7.1604	7.1604	7.6185			1259	10.4901	10.5796	10.1639			1259	6.7225	6.9886	7.0213			1259	10.5006	11.3884	9.9559
1260	7.6244	7.6244	7.356			1260	10.1883	10.2698	10.295			1260	6.9451	6.922	6.8418			1260	10.3053	11.0033	10.0841
1261	7.3647	7.3647	7.6807			1261	10.0867	10.1387	10.2778			1261	6.7576	7.3232	7.1415			1261	10.3058	11.1843	10.1369
1262	7.5906	7.5906	7.3356			1262	10.1148	10.3827	10.0551			1262	6.7745	7.1088	7.3577			1262	10.4703	11.0726	9.9559
1263	7.071	7.071	6.9845			1263	9.8661	9.869	10.2629			1263	6.9109	6.749	6.9581			1263	10.3342	11.6744	9.8909
1264	7.4755	7.4755	7.2799			1264	10.2466	9.9832	10.319			1264	7.1385	7.0819	7.0346			1264	10.1572	10.886	10.5303
1265	7.3072	7.3072	7.298			1265	10.2559	10.348	10.3127			1265	7.0984	6.9907	6.7247			1265	10.1691	11.1095	10.5194
1266	7.022	7.022	7.5792			1266	10.0904	10.2908	10.4644			1266	7.0755	7.1648	6.8823			1266	10.3848	10.8843	10.3033
1267	7.1064	7.1064	7.5971			1267	10.2796	10.4897	9.9193			1267	7.4428	7.1424	7.2226			1267	10.1924	11.1995	10.4465
1268	7.7195	7.7195	7.2788			1268	9.7058	10.3126	9.7085			1268	7.3028	6.7927	6.9906			1268	10.3069	11.3989	10.7452
1269	7.2939	7.2939	7.3841			1269	10.3192	10.056	10.2256			1269	6.9813	6.6414	7.2857			1269	10.1384	11.1511	10.3486
1270	7.8829	7.8829	7.2797			1270	10.1033	10.4025	10.0124			1270	6.8825	6.9217	6.7616			1270	10.3888	10.9711	10.7065
1271	7.9864	7.9864	7.4499			1271	10.183	10.2577	9.8039			1271	7.3361	6.9742	7.2206			1271	10.3654	10.9807	10.3229
1272	7.4921	7.4921	7.2289			1272	9.9578	10.4819	10.0426			1272	7.2956	7.0011	6.9459			1272	10.3151	10.9482	10.4188
1273	7.0336	7.0336	7.3634			1273	10.5571	10.3881	10.0559			1273	7.3857	7.2328	6.9979			1273	10.2942	11.5016	10.5583
1274	7.5818	7.5818	7.5363			1274	9.9613	10.4386	9.756			1274	7.1261	7.1386	7.0454			1274	10.2555	11.3088	10.5329
1275	6.9299	6.9299	7.4997			1275	10.1108	10.1285	9.9303			1275	7.0872	6.9004	6.9047			1275	10.294	11.6187	10.4114
1276	7.9756	7.9756	7.1474			1276	10.2212	10.2572	10.1367			1276	7.1257	6.8556	7.137			1276	10.133	11.4511	10.1906
1277	7.7919	7.7919	7.1999			1277	10.1733	9.7582	10.1115			1277	7.1467	6.8508	6.9507			1277	10.1729	11.0955	10.0994
1278	7.3126	7.3126	7.2157			1278	9.679	9.5807	9.969			1278	7.2862	7.2472	7.0387			1278	10.3326	11.0329	10.2515
1279	7.0246	7.0246	7.2964			1279	10.1658	10.0098	10.2089			1279	7.4038	6.9246	6.94			1279	10.4468	11.2856	10.4517
1280	7.3656	7.3656	7.0995			1280	10.0762	9.8642	10.0383			1280	6.9951	7.1382	7.2958			1280	10.2652	11.0593	10.4193
1281	7.3388	7.3388	7.6262			1281	10.0175	9.7052	10.3172			1281	7.0376	6.8627	7.3632			1281	10.3821	11.1792	10.2345
1282	7.36	7.36	7.1858			1282	10.2485	10.0761	10.1101			1282	7.2506	6.6973	6.6775			1282	9.7934	11.1744	10.3359
1283	7.5414	7.5414	7.1502			1283	10.0381	10.0274	10.0733			1283	7.0597	7.1151	7.4691			1283	10.2806	11.042	10.0576
1284	7.3428	7.3428	7.476			1284	9.937	9.6789	9.9898			1284	6.9227	7.1985	7.1913			1284	10.5559	11.1922	10.1704
1285	7.4401	7.4401	7.5939			1285	10.0383	9.6147	9.952			1285	6.8308	6.6907	6.6596			1285	10.2742	11.1216	10.4269
1286	6.9946	6.9946	7.5338			1286	10.3192	10.1973	10.0587			1286	6.9107	7.283	7.2888			1286	10.3143	10.3123	10.2526
1287	7.4348	7.4348	7.284			1287	10.083	9.6829	9.9272			1287	6.6703	7.1976	7.3278			1287	10.3203	10.9772	10.5636
1288	7.1819	7.1819	7.1663			1288	10.1533	10.2697	10.4171			1288	6.8231	7.2287	7.0814			1288	10.4085	11.0939	10.5601
1289	7.0528	7.0528	7.2362			1289	9.9297	9.7643	9.768			1289	7.1036	6.9717	6.9251			1289	10.2014	11.1427	10.3658
1290	7.5682	7.5682	7.2966			1290	10.0154	10.0784	9.8678			1290	7.1474	6.7425	7.4279			1290	10.0702	11.4438	9.8722
1291	7.3798	7.3798	7.1737			1291	10.4015	9.9713	9.9879			1291	6.9852	6.7897	6.9001			1291	10.2584	11.1136	10.193
1292	7.7896	7.7896	7.0398			1292	10.0589	10.0866	10.024			1292	6.9285	7.0427	6.9108			1292	10.1605	10.7067	10.3815
1293	7.3538	7.3538	6.7809			1293	10.1002	9.6326	10.2494			1293	7.2252	6.9921	7.4672			1293	10.4693	11.1225	10.2575
1294	7.4489	7.4489	7.7336			1294	10.1196	9.5979	9.7255			1294	6.8634	7.5172	6.8779			1294	10.1886	11.31	10.2617
1295	7.7023	7.7023	7.1282			1295	10.0541	9.8774	9.8618			1295	6.9547	6.9265	7.0593			1295	10.3325	11.3576	10.4018
1296	7.9656	7.9656	7.3623			1296	9.7725	10.2475	9.911			1296	7.1327	6.9608	6.7686			1296	10.2206	10.7158	10.1431
1297	7.6806	7.6806	7.1616			1297	10.1395	10.4223	10.2751			1297	6.764	6.7709	7.0766			1297	10.2772	11.2295	9.9774
1298	7.2389	7.2389	7.2796			1298	10.1906	9.985	9.9548			1298	6.9941	7.1374	6.6969			1298	10.1478	11.4188	10.5096
1299	7.7097	7.7097	7.4222			1299	10.4181	10.1451	10.0896			1299	7.3634	6.924	6.8922			1299	10.3302	11.2392	10.4659
1300	6.7718	6.7718	7.418			1300	10.4192	10.1637	9.7993			1300	7.0496	6.7145	7.3152			1300	10.2914	11.0452	10.4881
1301	6.8784	6.8784	7.2402			1301	10.0125	10.0477	10.2712			1301	7.0498	6.6858	6.7558			1301	10.173	10.9744	10.8994
1302	7.0561	7.0561	7.2996			1302	10.4506	10.407	10.1795			1302	6.9959	6.6987	7.3089			1302	10.2923	10.973	10.2627
1303	7.3712	7.3712	7.5372			1303	10.3212	10.2771	10.1254			1303	6.8933	7.022	7.1827			1303	10.4495	11.1786	10.0319
1304	7.5681	7.5681	7.2193			1304	9.8584	10.0622	10.056			1304	7.2633	7.044	7.3832			1304	10.3555	10.9805	10.1018
1305	7.4653	7.4653	7.058			1305	10.0478	9.9749	9.8315			1305	7.538	7.0159	6.8621			1305	10.282	11.1817	10.2683
1306	7.619	7.619	7.2263			1306	9.9559	10.0555	10.2008			1306	7.3383	7.1621	6.8407			1306	10.3869	11.208	10.3287
1307	7.2505	7.2505	6.9936			1307	9.9762	10.3153	9.9613			1307	6.8739	6.7559	7.0393			1307	10.5035	10.9792	10.4359
1308	7.2657	7.2657	7.038			1308	10.0281	10.5829	9.7452			1308	6.9989	7.133	6.8126			1308	10.1445	10.6083	10.3766
1309	6.9471	6.9471	7.1282			1309	10.1721	10.3419	9.6494			1309	6.9773	6.8592	7.4202			1309	9.9807	11.0808	10.1538
1310	7.1942	7.1942	7.4742			1310	10.1325	10.439	9.6481			1310	7.2945	6.679	7.4304			1310	10.1182	11.1808	10.4431
1311	7.2338	7.2338	6.9665			1311	10.0497	10.29	10.1491			1311	7.0857	7.068	7.1261			1311	10.1297	11.5151	10.3358
1312	7.3884	7.3884	7.2249			1312	9.939	10.555	10.2829			1312	7.0687	6.9075	6.913			1312	10.4926	11.3532	10.5972
1313	7.3491	7.3491	7.1461			1313	9.923	10.3582	10.1712			1313	7.1454	7.4041	6.8902			1313	10.4353	11.3335	10.633
1314	7.4309	7.4309	7.2539			1314	9.7848	10.2525	9.5243			1314	7.294	6.8559	7.4121			1314	10.5082	11.2001	10.5143
1315	7.3107	7.3107	7.0392			1315	10.2069	10.5712	9.9639			1315	7.2336	6.8191	7.1696			1315	10.145	11.2385	10.0234
1316	6.6953	6.6953	7.3887			1316	10.1118	10.5634	10.0102			1316	6.9431	7.1577	6.6477			1316	10.1498	11.11	10.3424
1317	7.1526	7.1526	7.3408			1317	10.3449	10.4324	10.16			1317	6.9327	7.1401	6.8371			1317	10.4972	10.9644	10.2838
1318	7.1678	7.1678	6.9764			1318	10.4819	10.1717	10.1054			1318	7.257	7.1246	7.3912			1318	9.8797	10.8847	9.6212
1319	7.4284	7.4284	7.1764			1319	10.1726	10.1008	10.1458			1319	7.1718	7.0003	7.2736			1319	10.3894	11.4558	9.9734
1320	7.2638	7.2638	7.2315			1320	9.9129	10.1961	9.7804			1320	7.3045	7.2341	7.4055			1320	10.1154	10.8233	10.0926
1321	7.5415	7.5415	7.3035			1321	10.1748	10.3278	10.0467			1321	7.26	7.0023	7.9827			1321	10.1898	11.4348	10.1372
1322	6.8823	6.8823	7.4152			1322	10.3675	10.1456	10.105			1322	7.3423	6.9277	7.5736			1322	10.3582	11.0659	9.7406
1323	7.2081	7.2081	7.4229			1323	10.3239	10.1629	9.3587			1323	6.9956	6.904	7.4029			1323	10.2727	10.9988	9.6778
1324	7.5679	7.5679	7.1695			1324	9.8135	10.2943	9.8545			1324	7.1506	7.0301	7.0527			1324	10.2559	11.2781	10.2242
1325	7.257	7.257	7.0528			1325	10.0992	10.7749	10.142			1325	6.8493	7.1256	7.1693			1325	10.3466	10.7793	10.8559
1326	7.2047	7.2047	7.5662			1326	10.1054	10.541	9.6163			1326	7.212	6.6796	6.8417			1326	10.0852	11.182	10.606
1327	7.9585	7.9585	7.4695			1327	10.0786	10.1385	9.9493			1327	6.8915	6.5304	7.0393			1327	10.2287	10.7686	10.6396
1328	7.533	7.533	7.3181			1328	10.0067	10.1406	10.1562			1328	7.3026	7.1002	7.3437			1328	10.1905	11.0418	10.6303
1329	7.6064	7.6064	7.4195			1329	9.774	10.45	9.6921			1329	7.0526	6.7034	6.9605			1329	10.2941	10.9891	10.2497
1330	7.8854	7.8854	7.2108			1330	9.988	10.574	9.6502			1330	7.3434	6.9419	7.2332			1330	9.9786	11.6704	10.3156
1331	7.5771	7.5771	6.9713			1331	10.0064	10.5119	10.2087			1331	7.0963	7.0573	7.4608			1331	9.862	10.7089	10.4202
1332	8.1175	8.1175	7.1521			1332	9.5847	10.4631	9.9227			1332	7.1247	6.8736	7.2346			1332	9.7923	11.0166	10.1515
1333	7.7331	7.7331	7.4001			1333	10.1377	11.0454	10.0481			1333	7.2815	6.6119	6.9855			1333	9.9848	10.7796	10.5251
1334	7.4676	7.4676	7.1009			1334	10.1415	10.6775	10.0435			1334	6.829	6.9551	7.1179			1334	10.204	11.3751	10.5503
1335	7.4711	7.4711	7.4234			1335	10.0342	10.1347	9.8638			1335	7.2575	7.1526	6.9894			1335	10.1986	11.1686	10.2454
1336	7.3392	7.3392	7.2739			1336	10.2015	10.505	10.2753			1336	7.2368	6.9201	7.0476			1336	10.4755	10.8718	10.419
1337	7.5053	7.5053	7.6792			1337	10.1914	10.5652	9.7517			1337	7.3102	6.9942	7.0301			1337	10.3282	10.6929	10.4204
1338	7.1099	7.1099	7.2025			1338	10.282	10.4579	9.9399			1338	6.9795	7.1305	6.8023			1338	9.8328	10.4445	10.6482
1339	7.5213	7.5213	7.5288			1339	10.277	10.563	9.9576			1339	7.1145	7.3913	6.9985			1339	10.2277	10.7908	10.5279
1340	7.8427	7.8427	7.0732			1340	9.8119	10.3452	9.9995			1340	7.1192	6.9834	7.2081			1340	10.2061	11.1453	10.4374
1341	7.3978	7.3978	7.0267			1341	10.3237	10.4476	9.8525			1341	7.1841	7.3512	6.9698			1341	9.9598	11.1152	10.3237
1342	7.1279	7.1279	7.5159			1342	10.2354	10.7021	9.8895			1342	7.1073	6.6911	7.1998			1342	10.093	11.066	10.3507
1343	7.6304	7.6304	7.1926			1343	10.1104	10.6273	9.6284			1343	6.9633	7.0532	6.8653			1343	10.5717	11.0401	10.2429
1344	7.2554	7.2554	7.3858			1344	10.4024	10.4371	9.9652			1344	7.0226	7.1342	6.8636			1344	10.203	11.1167	10.4543
1345	6.7806	6.7806	7.247			1345	10.2779	10.5454	9.8279			1345	7.0939	6.8708	7.2111			1345	10.1411	11.1158	10.7537
1346	7.7187	7.7187	7.4603			1346	10.0366	10.1142	10.16			1346	7.362	7.1824	7.2853			1346	10.2263	10.9354	10.5317
1347	7.3766	7.3766	7.259			1347	10.088	10.6809	9.7925			1347	7.1924	6.8242	7.3561			1347	10.2333	11.0439	10.5662
1348	7.2611	7.2611	7.4677			1348	10.264	10.6801	9.7994			1348	7.262	7.139	7.0258			1348	10.2789	11.2694	10.6879
1349	7.3903	7.3903	7.4326			1349	10.2361	10.945	9.7285			1349	7.1444	6.9297	6.8587			1349	10.0377	11.2745	10.6151
1350	7.4217	7.4217	7.377			1350	10.2833	10.1584	9.7428			1350	7.4767	7.0082	6.9899			1350	10.2425	11.1651	10.5654
1351	7.4896	7.4896	7.3654			1351	10.4625	10.7048	10.1223			1351	7.1293	7.3694	6.8854			1351	10.152	11.1813	10.608
1352	7.6696	7.6696	7.2967			1352	10.3431	10.5268	9.7942			1352	7.2901	6.881	6.8941			1352	10.5632	10.8744	10.7441
1353	7.7367	7.7367	7.2548			1353	10.1159	10.5398	10.0571			1353	7.3973	6.8175	6.9791			1353	9.9969	10.9412	10.8505
1354	7.2189	7.2189	7.1774			1354	10.2634	11.1775	9.815			1354	7.1195	7.1888	7.1705			1354	10.2721	10.9101	10.4838
1355	7.1548	7.1548	7.2522			1355	10.1634	10.5169	10.1027			1355	7.3605	7.3196	6.69			1355	10.0424	10.9054	10.7602
1356	7.501	7.501	7.2188			1356	10.1435	9.9122	9.831			1356	7.1668	7.0153	7.1377			1356	10.0081	10.8788	10.7335
1357	7.7727	7.7727	7.5217			1357	10.0269	10.4294	9.8167			1357	7.2403	7.0136	6.9031			1357	10.4794	11.1655	10.9445
1358	8.0483	8.0483	7.2956			1358	9.9502	10.1408	10.064			1358	7.4343	7.3074	7.1033			1358	10.2427	10.4966	10.6437
1359	7.7005	7.7005	7.1482			1359	10.028	10.5005	10.0048			1359	7.4635	6.7876	7.0926			1359	10.4893	11.035	10.5517
1360	7.4324	7.4324	7.0904			1360	10.0662	10.061	9.8399			1360	7.0035	6.8228	6.8161			1360	10.2242	11.0996	10.7559
1361	7.8413	7.8413	7.2304			1361	10.293	10.3553	9.9127			1361	7.2092	6.8699	7.1372			1361	10.0441	11.1411	10.4086
1362	7.572	7.572	7.5383			1362	10.2195	10.3843	9.8259			1362	6.8921	6.946	7.3385			1362	10.2853	11.2663	10.3766
1363	7.6852	7.6852	7.152			1363	10.0011	10.4248	9.9998			1363	6.8422	6.9297	7.0867			1363	10.4135	11.2578	10.8452
1364	7.8466	7.8466	7.249			1364	10.0932	10.2472	10.1405			1364	6.8207	7.1243	7.3432			1364	10.5944	11.0706	10.5446
1365	7.6953	7.6953	7.3058			1365	10.2717	10.14	9.8144			1365	6.8179	7.5473	6.8793			1365	10.6818	10.9071	10.5587
1366	7.5075	7.5075	7.1922			1366	10.044	10.4576	9.4036			1366	7.3395	7.3085	7.3303			1366	10.4204	10.797	10.161
1367	7.5911	7.5911	7.4887			1367	10.0692	10.8378	9.8378			1367	7.2437	6.9878	7.2943			1367	10.0962	11.5068	10.5456
1368	7.5863	7.5863	6.9781			1368	10.1185	10.9135	10.0564			1368	7.5072	6.9015	7.614			1368	10.6997	11.0206	10.1967
1369	7.7081	7.7081	7.3244			1369	9.7862	10.2604	9.7356			1369	7.3881	7.297	7.1412			1369	10.1101	10.9796	9.8448
1370	7.8819	7.8819	7.2682			1370	9.9439	10.5128	9.75			1370	6.9103	6.9848	7.3708			1370	10.3051	10.8569	10.4347
1371	8.1944	8.1944	7.6169			1371	9.8858	10.433	10.3409			1371	7.3454	6.6055	7.3967			1371	10.3003	11.5503	10.5423
1372	7.9969	7.9969	7.4999			1372	9.8565	10.5692	9.9811			1372	6.9554	7.206	6.8602			1372	10.2488	10.6537	10.5902
1373	8.0043	8.0043	7.1418			1373	9.5827	10.2624	9.9746			1373	7.1564	7.5404	7.2611			1373	10.3391	10.64	10.3614
1374	8.12	8.12	7.6839			1374	10.1106	10.6152	9.8095			1374	7.1792	7.1541	7.2667			1374	10.3208	10.5668	10.4
1375	7.6858	7.6858	7.236			1375	10.1822	10.5859	9.8282			1375	7.0321	7.1417	7.2752			1375	10.2307	10.9312	10.1167
1376	6.9454	6.9454	7.5857			1376	10.2414	10.5044	9.5858			1376	7.2608	6.8962	7.2505			1376	10.0637	10.5333	10.6424
1377	7.1259	7.1259	6.8829			1377	10.5148	10.3251	9.9855			1377	7.022	6.8311	6.9654			1377	10.4359	11.0784	10.8152
1378	7.6995	7.6995	7.1505			1378	10.1982	10.6296	9.8844			1378	7.0047	6.8519	7.6837			1378	10.1907	10.9949	10.3738
1379	7.3918	7.3918	7.0366			1379	10.0693	10.8116	9.7137			1379	7.2647	6.7876	7.0006			1379	10.073	10.7497	10.4599
1380	6.9836	6.9836	7.5347			1380	10.1651	10.5737	10.0834			1380	7.0696	7.0576	7.0801			1380	10.2862	10.5271	10.9154
1381	7.5837	7.5837	7.4985			1381	9.9861	10.3334	9.3245			1381	7.326	7.2323	7.4154			1381	10.1268	10.5152	10.5345
1382	7.6982	7.6982	7.2489			1382	9.9109	10.5807	10.1719			1382	7.2228	6.8749	6.8201			1382	10.1958	10.8932	11.2272
1383	6.813	6.813	7.4374			1383	10.5345	10.3431	9.9521			1383	7.3641	6.7773	7.3833			1383	10.537	10.6047	10.2586
1384	7.5368	7.5368	7.634			1384	10.3015	10.4599	9.8108			1384	7.181	7.0942	7.3181			1384	9.8668	10.5527	10.6305
1385	7.1395	7.1395	7.1988			1385	10.1487	10.66	9.9293			1385	6.8771	7.2699	6.7322			1385	10.7201	10.5335	10.3895
1386	7.4576	7.4576	7.4035			1386	10.0852	10.9157	9.7865			1386	6.9703	7.2911	7.2581			1386	10.3825	10.6859	10.4557
1387	7.0998	7.0998	7.459			1387	10.1493	10.7471	9.9907			1387	7.1981	6.8892	6.7779			1387	10.1329	10.9446	10.516
1388	7.7918	7.7918	7.3118			1388	9.8261	10.5399	9.6559			1388	7.1928	6.6698	7.0189			1388	10.5053	10.8311	10.5401
1389	7.868	7.868	7.2053			1389	10.1419	10.4917	9.877			1389	7.2421	6.6679	7.1769			1389	10.1815	11.1122	10.3025
1390	7.5086	7.5086	7.2128			1390	9.8632	10.771	9.7839			1390	6.933	7.038	7.1362			1390	10.1807	10.8747	10.5031
1391	7.1296	7.1296	7.1107			1391	10.1704	10.4836	9.6756			1391	7.0434	6.9731	7.0863			1391	10.3375	11.4781	10.7137
1392	7.2991	7.2991	7.3471			1392	9.9918	10.5906	9.5409			1392	6.8593	6.8117	6.7038			1392	10.3645	11.216	10.7674
1393	7.0452	7.0452	7.0419			1393	10.6299	10.5568	9.8897			1393	6.9723	7.138	7.1364			1393	10.3712	11.1859	10.1313
1394	7.4994	7.4994	7.4115			1394	10.0162	10.4786	10.2045			1394	7.1868	6.8952	7.1145			1394	10.1522	11.3734	10.553
1395	6.9896	6.9896	7.2992			1395	10.1654	10.4063	9.8045			1395	7.0094	6.8727	7.2767			1395	10.0375	11.1678	10.101
1396	6.6769	6.6769	7.5077			1396	10.2885	10.1089	9.6336			1396	6.8151	7.2292	7.1775			1396	10.256	11.5552	10.2937
1397	6.7146	6.7146	7.4481			1397	10.0681	10.9255	10.0369			1397	7.181	7.0679	7.1242			1397	10.4037	10.8121	10.5188
1398	7.0796	7.0796	7.6052			1398	10.2609	10.5915	9.6647			1398	7.238	6.9068	7.195			1398	10.4422	10.9719	10.2456
1399	7.3681	7.3681	7.09			1399	10.3461	10.3604	9.9919			1399	6.8312	7.0494	6.9105			1399	10.3052	11.3291	10.2957
1400	7.5068	7.5068	7.5572			1400	10.0814	10.6747	9.6105			1400	7.161	6.7917	6.8537			1400	10.0672	11.1383	10.2657
1401	7.4836	7.4836	7.6205			1401	10.2685	10.8358	9.5969			1401	7.1233	6.9831	6.8037			1401	10.3851	10.6462	10.5035
1402	7.3841	7.3841	7.3274			1402	10.0694	9.8331	9.5874			1402	7.1243	6.8961	6.8372			1402	10.1807	11.27	10.624
1403	7.6944	7.6944	7.6094			1403	9.8131	10.1686	9.8873			1403	6.9031	7.0344	7.203			1403	10.5272	11.1938	10.3137
1404	7.7314	7.7314	7.4902			1404	10.5441	10.6045	9.8545			1404	7.3128	6.7875	7.0015			1404	10.0538	10.9533	10.3193
1405	7.3911	7.3911	7.3289			1405	10.2276	10.1875	9.9986			1405	7.2274	6.4515	7.5698			1405	10.0564	10.8638	10.5769
1406	7.5071	7.5071	7.3467			1406	10.0011	10.5	10.0717			1406	7.0745	6.9485	7.2392			1406	9.7488	10.4671	10.4992
1407	7.6886	7.6886	7.371			1407	9.9985	10.3362	9.576			1407	7.2531	6.6729	7.1186			1407	10.138	10.9664	10.3553
1408	7.6156	7.6156	7.2842			1408	9.9686	10.3484	9.9874			1408	7.1214	6.687	7.1756			1408	10.0597	11.0676	10.7499
1409	7.3939	7.3939	7.5898			1409	10.0282	10.5762	10.251			1409	7.1842	6.8176	7.0801			1409	10.2364	11.0338	10.471
1410	7.1745	7.1745	7.2268			1410	10.3374	10.3185	9.8408			1410	7.0264	6.5918	7.2139			1410	9.7709	11.2884	10.184
1411	7.6088	7.6088	7.1608			1411	10.3603	10.3472	9.6664			1411	7.3516	6.9868	7.1509			1411	10.0346	10.4204	10.4242
1412	7.0879	7.0879	7.3181			1412	10.4157	10.4409	9.9285			1412	7.1489	6.7855	7.0112			1412	10.4076	11.2066	10.4618
1413	7.0629	7.0629	7.6483			1413	10.317	10.5549	9.3112			1413	6.8767	7.0258	7.1244			1413	10.3892	11.1569	10.5597
1414	7.3632	7.3632	7.3359			1414	10.0445	10.4538	9.4086			1414	7.1489	6.7309	7.0394			1414	10.6859	11.008	10.3131
1415	7.6347	7.6347	7.2486			1415	9.9442	10.2946	10.0897			1415	6.7725	7.2539	7.0645			1415	10.6541	11.0515	10.6495
1416	7.6678	7.6678	7.0563			1416	9.8263	10.5058	9.9677			1416	7.3583	7.3193	7.1475			1416	10.2291	10.6115	10.4326
1417	7.2322	7.2322	7.1405			1417	10.1991	10.6984	10.2124			1417	6.9476	6.8498	6.9471			1417	10.5793	10.8832	10.2624
1418	7.5206	7.5206	7.4925			1418	10.1122	10.6832	9.8669			1418	7.0473	7.0319	7.1912			1418	10.4524	11.0919	10.26
1419	7.5891	7.5891	7.2963			1419	10.3102	10.4744	9.6623			1419	7.1486	6.7989	7.0867			1419	10.4575	11.1226	10.5902
1420	7.4763	7.4763	7.252			1420	10.195	10.2005	9.6784			1420	7.3838	7.0182	7.1537			1420	9.9463	10.9562	10.2763
1421	8.0066	8.0066	7.2416			1421	9.8936	10.6703	10.0828			1421	7.0193	6.7864	6.7976			1421	10.2475	10.7904	10.5738
1422	7.8876	7.8876	7.5157			1422	10.0845	10.4115	9.8855			1422	7.329	7.1191	7.084			1422	10.4071	10.9101	10.3204
1423	7.2743	7.2743	7.2581			1423	10.2586	10.6418	9.7098			1423	7.1344	7.0437	6.9334			1423	9.8387	11.3589	10.4997
1424	7.7283	7.7283	7.4952			1424	10.2331	10.7222	9.6535			1424	7.0277	6.7163	7.3532			1424	10.082	10.6184	10.5941
1425	8.2993	8.2993	7.2402			1425	9.667	10.429	10.1102			1425	7.0902	6.7955	7.0536			1425	10.519	10.6008	10.4174
1426	6.8156	6.8156	7.5365			1426	10.2552	10.8307	9.7112			1426	7.2042	6.8682	6.7501			1426	10.0074	11.0341	10.6071
1427	7.0383	7.0383	7.2692			1427	10.1312	10.2463	9.7824			1427	6.8004	6.8986	6.9685			1427	10.4848	10.389	10.3495
1428	6.8641	6.8641	7.2303			1428	10.333	10.4409	10.1369			1428	7.3301	6.6492	6.7921			1428	9.8414	10.9154	10.4488
1429	7.3189	7.3189	7.4701			1429	10.0564	10.6271	10.2127			1429	6.9246	7.0035	7.6615			1429	10.07	10.3864	10.4232
1430	7.4957	7.4957	7.3837			1430	10.1096	10.3652	9.7752			1430	7.1713	6.7759	7.2598			1430	9.6662	10.9658	10.5093
1431	7.4621	7.4621	7.413			1431	9.8301	10.2082	9.8701			1431	7.1417	6.3689	7.1543			1431	10.0751	10.8169	10.1176
1432	6.747	6.747	7.3896			1432	10.196	10.3583	10.2077			1432	6.8814	6.9286	7.3108			1432	10.5638	10.4138	10.5329
1433	7.5073	7.5073	7.4279			1433	9.9718	10.4029	10.1029			1433	7.0598	6.7283	7.2617			1433	10.3646	10.6454	9.9388
1434	7.7337	7.7337	7.1256			1434	10.0188	10.8076	10.0286			1434	7.1449	6.5949	7.3986			1434	10.4229	10.6453	10.346
1435	7.83	7.83	7.3217			1435	9.8395	11.0262	9.8988			1435	7.2143	7.1271	7.3276			1435	10.3169	10.2566	10.3285
1436	7.7995	7.7995	6.9572			1436	9.9722	10.4708	9.6468			1436	6.8199	6.7675	7.1429			1436	10.2646	10.9022	10.1306
1437	7.6026	7.6026	7.5066			1437	10.2355	10.6106	9.8111			1437	7.0761	6.6566	6.8448			1437	10.2322	10.7435	10.824
1438	7.1901	7.1901	7.5957			1438	10.4414	10.5831	9.587			1438	7.435	6.7333	7.1126			1438	10.2406	11.1354	10.1558
1439	7.3573	7.3573	7.7033			1439	10.1849	10.8755	9.7752			1439	7.0159	6.7981	7.3691			1439	10.3347	10.905	10.5557
1440	7.7108	7.7108	7.2464			1440	10.1306	10.4874	9.8247			1440	7.2204	6.9155	6.5869			1440	10.3515	10.7299	10.1608
1441	7.6502	7.6502	7.3842			1441	9.9093	10.4329	9.9502			1441	7.4447	7.6003	7.058			1441	10.3177	10.3288	10.4505
1442	7.3283	7.3283	7.1372			1442	10.1542	10.5233	9.6489			1442	7.4834	6.8579	7.0831			1442	9.9851	10.9456	10.464
1443	7.6103	7.6103	7.3969			1443	9.9688	10.5806	10.0932			1443	7.2941	6.7352	7.0385			1443	10.172	10.2781	10.6185
1444	7.2156	7.2156	7.2824			1444	10.2093	10.4534	10.0454			1444	6.7626	6.9571	7.3353			1444	10.4223	10.2648	10.0981
1445	7.0863	7.0863	6.9611			1445	10.4134	10.463	10.2711			1445	6.9516	6.8925	7.5472			1445	10.2929	10.8711	10.0181
1446	7.0831	7.0831	7.2295			1446	10.3064	10.816	10.1783			1446	7.2976	6.8925	7.2905			1446	10.4226	10.6959	10.0877
1447	7.212	7.212	7.0974			1447	10.0448	10.9667	10.0368			1447	7.1412	6.8855	6.9128			1447	10.3484	10.8686	10.3449
1448	7.2041	7.2041	7.4966			1448	10.2857	10.01	9.1975			1448	6.9181	6.7764	6.9807			1448	10.6117	10.8639	10.4942
1449	7.398	7.398	7.4848			1449	10.1273	10.275	9.6624			1449	7.3421	7.5877	7.3019			1449	10.2207	10.5101	10.3194
1450	6.975	6.975	7.2997			1450	10.3758	10.6198	9.8012			1450	6.867	6.7395	7.1497			1450	10.2733	10.823	10.8349
1451	7.2965	7.2965	7.5821			1451	9.9221	10.7237	9.6657			1451	6.9537	6.5972	6.7864			1451	10.4671	10.8077	10.7293
1452	7.3361	7.3361	7.5133			1452	10.1095	10.3403	9.9355			1452	7.0564	6.991	7.0448			1452	10.3793	10.77	10.2788
1453	7.3795	7.3795	7.1994			1453	10.0396	10.7095	10.2309			1453	7.0858	7.4111	6.9271			1453	9.7717	10.9215	10.5919
1454	7.1781	7.1781	7.2142			1454	9.9984	10.1894	10.0894			1454	7.2551	6.8374	7.6069			1454	10.3177	11.2686	10.1542
1455	7.1242	7.1242	7.4727			1455	10.4527	10.4935	9.7071			1455	7.2388	6.9798	7.0821			1455	10.2213	11.0904	10.7909
1456	7.2558	7.2558	7.0783			1456	10.1084	10.3818	9.7372			1456	7.3105	7.181	7.164			1456	10.4589	10.9475	10.5366
1457	7.1216	7.1216	7.3305			1457	10.3036	10.4494	10.0355			1457	6.9573	6.8663	7.4453			1457	10.1428	11.1872	10.124
1458	7.27	7.27	7.6056			1458	10.4277	10.4435	9.729			1458	7.2061	6.9222	7.0463			1458	10.5196	11.2063	10.4522
1459	7.5444	7.5444	6.9385			1459	10.1004	10.8154	10.1129			1459	7.4707	6.3836	7.1589			1459	10.1964	11.056	10.7125
1460	7.6936	7.6936	7.4445			1460	10.0267	10.0794	9.7421			1460	7.0972	7.1123	7.3701			1460	10.4132	10.7537	10.2373
1461	7.2761	7.2761	7.6233			1461	10.2613	10.5855	9.8092			1461	7.3263	6.6529	7.1589			1461	10.3882	11.2398	10.3687
1462	6.9817	6.9817	7.3591			1462	10.1794	10.3211	10.1378			1462	6.9428	7.2528	7.0257			1462	10.4085	10.5695	10.4907
1463	7.3168	7.3168	7.5337			1463	9.9341	10.6629	9.6785			1463	7.0621	6.7795	6.9974			1463	10.0467	10.8195	10.3221
1464	7.6662	7.6662	7.5227			1464	10.0942	10.5684	9.5972			1464	6.9796	6.5693	7.0774			1464	10.2744	11.1306	10.3909
1465	7.645	7.645	7.4694			1465	10.0874	10.6568	10.0046			1465	6.8903	7.0837	6.9327			1465	10.2968	10.799	10.3852
1466	7.2516	7.2516	7.2049			1466	9.8487	10.904	10.1651			1466	7.1426	6.8999	7.1684			1466	10.6581	10.6083	10.5814
1467	7.637	7.637	7.4996			1467	10.2221	10.4086	9.6419			1467	6.8498	7.2421	7.091			1467	10.5818	10.588	10.795
1468	7.4275	7.4275	7.3303			1468	10.1434	10.6358	9.8739			1468	6.9632	6.5756	7.0475			1468	10.3865	10.625	10.4171
1469	7.1545	7.1545	7.5312			1469	9.9828	10.5354	9.701			1469	6.987	7.0111	7.3882			1469	10.1425	10.6561	10.5439
1470	7.5347	7.5347	7.8301			1470	10.0059	10.5966	9.5179			1470	6.754	6.7599	7.5253			1470	10.3279	10.7641	9.9937
1471	7.4414	7.4414	7.0626			1471	10.259	10.4521	9.9688			1471	7.1906	7.154	7.6299			1471	10.3731	10.57	10.3992
1472	7.8508	7.8508	7.2931			1472	9.924	11.0117	9.797			1472	7.3539	6.745	7.6068			1472	10.243	11.133	10.3125
1473	7.5018	7.5018	7.8795			1473	10.191	10.5728	9.7325			1473	7.1692	6.8213	6.6593			1473	10.1643	10.7103	10.6289
1474	7.4473	7.4473	7.1052			1474	10.3232	10.6839	9.9216			1474	7.1285	6.8954	7.0961			1474	10.1262	10.6549	10.5037
1475	7.4179	7.4179	7.4619			1475	10.2661	10.5547	9.724			1475	7.4453	6.4128	7.434			1475	10.0998	11.0242	10.2966
1476	7.5081	7.5081	7.0425			1476	9.984	10.7529	10.1919			1476	7.0221	7.0691	6.8787			1476	10.7216	10.6297	10.6514
1477	7.4487	7.4487	7.4056			1477	10.1314	10.6926	9.8709			1477	7.383	7.1675	7.1583			1477	9.892	10.17	10.6372
1478	7.2994	7.2994	7.1641			1478	9.9315	10.5986	9.6205			1478	7.0527	6.8082	7.068			1478	10.1137	10.3932	11.036
1479	7.6821	7.6821	7.2106			1479	10.119	10.7019	9.9772			1479	7.0622	7.083	6.9204			1479	9.8847	10.4251	10.6501
1480	7.5079	7.5079	7.5276			1480	10.1051	10.379	9.7133			1480	7.1034	7.1556	7.7969			1480	10.2939	10.5547	10.0768
1481	7.4432	7.4432	7.1619			1481	10.2959	10.3302	9.9211			1481	7.0427	6.4948	6.8389			1481	10.2165	10.4753	10.8871
1482	6.9524	6.9524	7.2126			1482	10.1549	10.9987	9.8475			1482	7.0976	6.6094	7.1732			1482	10.1617	10.5422	10.112
1483	7.2105	7.2105	7.3433			1483	10.2166	10.4758	9.6095			1483	7.0492	6.671	7.2231			1483	10.403	10.1188	10.7044
1484	7.198	7.198	7.4073			1484	10.0332	10.3714	9.9443			1484	7.4782	6.5776	7.9502			1484	10.3	10.6023	10.0759
1485	7.4389	7.4389	7.1512			1485	9.8372	10.5348	10.0047			1485	7.004	6.7305	7.6018			1485	10.1198	10.5626	10.261
1486	7.748	7.748	7.7336			1486	10.1351	10.4892	9.8686			1486	7.0565	6.9314	7.338			1486	10.1687	10.7187	10.4092
1487	7.4345	7.4345	7.0669			1487	9.9764	10.8498	10.1312			1487	6.8962	6.8576	7.4168			1487	10.1686	10.5224	10.1671
1488	7.8502	7.8502	7.4319			1488	10.0312	10.2653	9.9126			1488	6.9745	6.6368	7.2828			1488	10.2022	10.7307	10.4002
1489	7.0522	7.0522	7.681			1489	10.4898	10.2981	9.4566			1489	7.0252	6.8052	7.4906			1489	10.2685	10.6697	10.4768
1490	7.1949	7.1949	7.1719			1490	9.9749	10.217	10.1626			1490	7.1814	6.7007	7.2023			1490	10.0132	10.9128	10.5128
1491	7.4296	7.4296	7.6855			1491	10.2361	10.6366	9.9484			1491	6.9506	7.0124	7.068			1491	10.2355	10.2405	10.62
1492	7.507	7.507	7.237			1492	10.5814	10.4942	10.3863			1492	7.089	6.4729	7.2384			1492	10.1165	10.3594	10.147
1493	7.5469	7.5469	7.3543			1493	10.3946	10.4744	10.1522			1493	7.1525	7.1065	7.1667			1493	10.2687	10.4629	10.2712
1494	7.0832	7.0832	7.2604			1494	10.3295	10.6081	9.7551			1494	7.2739	6.8362	7.1227			1494	10.224	10.2599	10.1005
1495	7.602	7.602	7.4781			1495	10.2088	10.439	9.3962			1495	6.9759	6.7893	7.2446			1495	10.1972	10.762	10.5697
1496	7.3868	7.3868	7.2774			1496	10.5548	10.7286	10.0752			1496	6.9389	6.7023	6.9992			1496	10.2487	10.5492	10.7048
1497	6.8269	6.8269	7.4458			1497	10.1849	10.3704	9.8092			1497	7.008	6.9777	6.6921			1497	10.1584	10.1009	10.4762
1498	7.9253	7.9253	7.3591			1498	9.903	10.5836	9.7403			1498	7.218	7.0471	7.2363			1498	10.0185	10.6374	10.5173
1499	7.2407	7.2407	7.2813			1499	10.17	10.216	10.0036			1499	7.006	7.3187	6.9515			1499	10.046	10.2631	10.16
1500	7.1386	7.1386	7.447			1500	10.1974	10.4467	9.9707			1500	6.8024	6.9776	7.4482			1500	10.3025	10.2933	10.113
1501	7.5432	7.5432	7.179			1501	10.0393	10.8397	9.6981			1501	7.2326	7.071	7.3344			1501	9.9235	10.1842	9.8987
1502	7.5506	7.5506	7.7902			1502	10.2906	10.509	9.6383			1502	7.0808	7.2856	7.2647			1502	10.003	9.9777	10.6021
1503	7.3666	7.3666	7.0064			1503	10.3253	10.2576	9.4501			1503	6.9676	7.3875	7.3532			1503	9.9465	9.8298	10.4778
1504	7.2398	7.2398	7.6587			1504	10.3565	10.9221	9.3077			1504	7.0039	7.1325	7.4393			1504	10.0562	10.9826	10.6798
1505	7.3	7.3	7.3747			1505	10.1372	10.4405	9.7921			1505	6.9137	6.7018	6.973			1505	10.0961	10.6597	10.6694
1506	7.5601	7.5601	7.6661			1506	10.4762	10.228	9.7391			1506	7.1397	6.8442	7.0739			1506	10.357	10.7026	10.324
1507	7.2099	7.2099	7.2513			1507	10.1746	10.6927	9.9509			1507	6.8961	6.9114	7.1411			1507	10.015	10.7851	10.4342
1508	7.4466	7.4466	6.9903			1508	10.0331	10.4149	9.6951			1508	6.9682	6.9734	7.1915			1508	10.2125	10.4523	10.0047
1509	6.9783	6.9783	7.3008			1509	10.5513	10.8034	9.7232			1509	7.1116	6.7312	6.9882			1509	10.0897	10.8266	10.2249
1510	7.2939	7.2939	7.2699			1510	10.5026	10.4832	9.8129			1510	6.926	6.7642	7.2655			1510	10.1814	10.8835	10.3646
1511	7.3368	7.3368	7.546			1511	10.396	10.5726	10.1331			1511	7.0483	7.1102	7.3585			1511	10.3768	10.7265	9.8754
1512	7.5522	7.5522	7.2498			1512	10.1163	10.4225	9.5584			1512	6.972	7.2668	7.2095			1512	10.4686	10.3045	10.1073
1513	7.3764	7.3764	7.4596			1513	10.6645	10.4433	10.1739			1513	7.1009	6.8443	6.8721			1513	10.3061	10.5666	10.305
1514	7.2211	7.2211	7.4396			1514	10.3874	10.23	10.0736			1514	7.0455	6.7926	6.9636			1514	10.2727	10.5767	10.4148
1515	7.511	7.511	7.4752			1515	10.2105	10.0542	9.7164			1515	6.9613	7.1775	7.4042			1515	10.1954	10.2116	9.8915
1516	7.0996	7.0996	7.291			1516	10.3449	10.186	9.8028			1516	6.9674	6.641	6.8043			1516	10.1956	10.6885	10.2702
1517	7.3741	7.3741	7.1376			1517	10.0256	10.595	9.8751			1517	6.7871	7.0899	7.0091			1517	10.4757	10.3698	10.4422
1518	7.2748	7.2748	7.2224			1518	10.2562	10.6136	10.2683			1518	7.176	6.7452	7.1417			1518	10.1257	10.4602	10.1688
1519	7.4016	7.4016	7.397			1519	10.3073	10.2525	9.5016			1519	7.0062	6.7042	7.2386			1519	10.0676	10.776	10.2136
1520	6.9854	6.9854	7.3021			1520	10.4803	10.3388	10.1593			1520	7.0337	6.727	7.4297			1520	10.0048	10.3334	10.1981
1521	6.8114	6.8114	7.4595			1521	10.0787	10.725	9.874			1521	6.953	6.7884	7.4061			1521	9.8802	10.9218	9.8106
1522	6.9769	6.9769	7.0595			1522	10.4237	10.8952	10.2953			1522	7.0459	6.6267	6.952			1522	10.1805	10.9212	10.5649
1523	6.9334	6.9334	7.1793			1523	10.5543	10.4109	9.6379			1523	7.0402	7.1242	7.4176			1523	9.9904	10.4217	10.4205
1524	7.2193	7.2193	7.6162			1524	10.2655	10.9458	10.3099			1524	6.9471	6.9647	6.9631			1524	9.9956	10.4058	10.2444
1525	6.6751	6.6751	7.4725			1525	10.4261	10.5651	9.7269			1525	7.1504	7.326	6.9893			1525	10.169	10.0757	10.2623
1526	7.3392	7.3392	7.097			1526	10.1101	10.8142	10.0389			1526	6.8956	6.888	7.021			1526	10.0717	10.6364	10.2701
1527	6.9127	6.9127	7.0833			1527	10.3432	10.472	10.0691			1527	7.0553	6.8361	6.877			1527	10.1345	10.6129	10.1086
1528	6.5816	6.5816	7.1241			1528	10.3505	10.6543	9.9794			1528	7.156	7.0577	7.3266			1528	9.9661	10.5299	9.9633
1529	7.2875	7.2875	7.1701			1529	10.3337	10.5582	10.1155			1529	7.0253	6.8801	7.0327			1529	10.3024	10.6129	10.0669
1530	7.3047	7.3047	7.0402			1530	10.1491	10.443	10.373			1530	7.0266	6.8722	7.1197			1530	10.2529	10.644	10.0345
1531	6.9607	6.9607	7.5816			1531	10.2193	10.1057	9.6383			1531	7.2797	7.1281	7.0491			1531	10.1484	10.548	10.4363
1532	6.9111	6.9111	7.1753			1532	10.325	10.3328	9.6847			1532	6.9286	7.1762	7.4902			1532	10.2633	10.6638	9.8029
1533	6.8449	6.8449	7.5665			1533	10.0125	10.5895	9.8828			1533	7.2317	7.1298	7.642			1533	10.1239	10.2627	9.9917
1534	7.2688	7.2688	7.2091			1534	10.4537	10.4325	10.3445			1534	7.4122	7.3364	7.4652			1534	10.0105	10.452	9.886
1535	7.3767	7.3767	6.8929			1535	10.4328	10.0919	10.3174			1535	7.4022	7.3923	7.2189			1535	10.2349	9.979	9.7989
1536	7.2998	7.2998	7.2471			1536	10.2915	10.5816	9.8501			1536	7.0435	6.5615	7.3781			1536	10.0801	10.4642	10.2872
1537	6.9229	6.9229	7.2353			1537	10.2173	10.164	10.0407			1537	6.9963	6.8641	7.0847			1537	10.1525	11.2314	9.6919
1538	6.7385	6.7385	7.2459			1538	10.2688	10.7584	10.1177			1538	7.1203	6.7293	7.4123			1538	9.917	10.6228	10.1333
1539	6.9128	6.9128	7.2423			1539	10.2174	10.4358	9.882			1539	7.1696	6.6833	7.7704			1539	10.0273	11.2325	9.5661
1540	7.3403	7.3403	7.5663			1540	10.1788	9.942	10.0056			1540	7.2274	6.9177	6.9843			1540	10.1023	10.5491	10.5266
1541	6.8106	6.8106	7.2415			1541	10.2945	10.2171	10.076			1541	7.2009	6.9542	7.2109			1541	10.3976	10.6354	10.6674
1542	6.9856	6.9856	7.193			1542	10.2219	9.9616	10.0619			1542	7.0281	6.848	7.2182			1542	10.0644	10.7634	10.6489
1543	7.181	7.181	6.8053			1543	10.2155	9.8933	9.8189			1543	7.0184	6.5803	7.0551			1543	9.9941	10.7894	10.5192
1544	6.4745	6.4745	7.0979			1544	10.3134	10.1479	9.8636			1544	7.1018	6.7223	6.7982			1544	9.8927	10.4721	10.9449
1545	6.6523	6.6523	7.0853			1545	10.138	10.0083	10.1678			1545	7.1269	7.3576	6.8746			1545	10.1162	10.0941	10.8867
[truncated: 455 more rows]

## Sheet: DFG distance Pexidartinib
D1 550-pex	7.55461	7.46482	7.55068	Ave D1 550-pex		D2 550-pex	9.60523	10.4117	10.7879	Ave D2 550-pex		D1 wt-pex	7.09266	7.11417	7.27306	Ave D1 wt-pex		D2 wt-pex	11.3225	11.1561	10.4072	Ave D2 wt-pex
[truncated: 2,000 more rows]

[truncated: 3 more sheets: DFG distance Trans-(-)-KUS, DFG distance Trans-(+)-KUS, summary]
