# Supplementary material for: Role of CSF1R 550th-tryptophan in kusunokinin and CSF1R inhibitor binding and ligand-induced structural effect
Source: Sci Rep. 2024 May 31;14:12531. doi: 10.1038/s41598-024-63505-x (PMC11143223; doi:10.1038/s41598-024-63505-x)
Supplement: Supplementary file 1 — Supplementary Information. [file 41598_2024_63505_MOESM1_ESM.zip › Table-S5-Distance-pattern-308-residue.xlsx]

## Sheet: delta distance
Distance from protein center to each amino acid residue (average from the last 800 snapshots from the tripicate MD systems).																	Different in distance from protein center to each amino acid residue (average from the last 800 snapshots from the tripicate MD systems).
Residue	WT-free	W550A-free	Diff-free	WT-ima	W550A-ima	Diff-ima	WT-pex	W550A-pex	Diff-pex	WT-tmm	W550A-tmm	Diff-tmm	WT-tpp	W550A-tpp	Diff-tpp		Residue	Diff free-ima wt	Diff free-pex wt	Diff free-tmm wt	Diff free-tpp wt	Diff free-ima w550a	Diff free-pex w550a	Diff free-tmm w550a	Diff free-tpp w550a
1	21.3981	21.3981	0	23.4397	23.4455	-0.00582442	23.4831	22.2369	1.24625	24.2955	23.2625	1.03306	23.3133	22.826	0.487294		1	-2.04158	-2.08498	-2.8974	-1.91519	-2.04741	-0.83873	-1.86435	-1.4279
2	18.997	18.997	0	21.6308	21.3516	0.279276	21.6847	20.2787	1.40597	21.6701	21.4644	0.205632	21.2214	20.3904	0.831035		2	-2.63381	-2.68762	-2.67304	-2.22439	-2.35453	-1.28166	-2.46741	-1.39336
3	16.3641	16.3641	0	18.594	18.3374	0.256601	18.7579	17.2212	1.53668	18.3896	18.5775	-0.187892	18.2887	17.4403	0.848387		3	-2.22988	-2.3938	-2.02549	-1.9246	-1.97328	-0.85712	-2.21338	-1.07621
4	13.6193	13.6193	0	16.1677	15.9936	0.174119	16.4445	14.6969	1.74758	16.318	16.0557	0.262266	15.6559	14.9306	0.725339		4	-2.5484	-2.82518	-2.69864	-2.03661	-2.37428	-1.07761	-2.43638	-1.31127
5	12.061	12.061	0	13.3742	13.4991	-0.124853	13.9836	12.3308	1.65284	14.1434	13.5733	0.570026	13.0366	12.4776	0.559027		5	-1.31323	-1.92263	-2.08238	-0.975605	-1.43809	-0.269789	-1.51235	-0.416578
6	9.70597	9.70597	0	11.3751	11.0976	0.277457	11.4828	9.83789	1.6449	11.442	11.3071	0.13483	10.4803	10.1224	0.357839		6	-1.66911	-1.77682	-1.73601	-0.774295	-1.39165	-0.131923	-1.60118	-0.416457
7	9.99841	9.99841	0	10.9673	10.5769	0.390449	10.8703	9.6457	1.22464	10.9561	10.7506	0.205491	10.2867	10.1486	0.138075		7	-0.968905	-0.871928	-0.957675	-0.288294	-0.578456	0.35271	-0.752184	-0.150218		W550
8	12.6086	12.6086	0	13.1354	12.9703	0.165012	13.0193	12.3216	0.697759	13.1038	13.0135	0.0903273	12.6566	12.7985	-0.141888		8	-0.526763	-0.410723	-0.495242	-0.0479644	-0.361751	0.287036	-0.404914	-0.189852		DFG motif
9	15.2811	15.2811	0	15.4969	15.4269	0.0699408	15.3734	15.0262	0.347167	15.4624	15.3687	0.0936884	15.2247	15.3379	-0.113194		9	-0.215782	-0.0923224	-0.18131	0.0563817	-0.145841	0.254845	-0.0876219	-0.0568123
10	17.9168	17.9168	0	18.0645	18.0103	0.0541435	17.9566	17.6767	0.279884	18.0969	17.9931	0.103759	17.7107	18.0386	-0.327895		10	-0.147641	-0.0397425	-0.180045	0.206113	-0.0934975	0.240142	-0.0762859	-0.121783
11	21.0712	21.0712	0	21.0151	21.1287	-0.113602	20.9242	20.7712	0.153056	20.9802	21.0238	-0.043632	20.7158	21.2094	-0.493607		11	0.0560485	0.146945	0.0909755	0.355382	-0.0575537	0.300001	0.0473435	-0.138225
12	22.1872	22.1872	0	22.4048	22.9669	-0.562129	22.1916	21.5434	0.648148	22.5401	22.424	0.116059	22.2815	22.8139	-0.532455		12	-0.217636	-0.00438921	-0.352921	-0.094315	-0.779765	0.643759	-0.236861	-0.62677
13	22.3866	22.3866	0	23.0569	23.7	-0.643143	22.79	21.5826	1.20739	23.288	22.9527	0.335275	22.9105	23.1103	-0.19975		13	-0.67028	-0.403367	-0.901412	-0.523951	-1.31342	0.804021	-0.566138	-0.723701
14	21.8633	21.8633	0	22.5365	22.7231	-0.186595	22.3743	21.428	0.946254	22.6797	22.4095	0.270188	22.2791	22.3137	-0.0345593		14	-0.673152	-0.510951	-0.816399	-0.415776	-0.859747	0.435303	-0.54621	-0.450335
15	20.215	20.215	0	20.7969	20.8059	-0.00898921	20.7169	19.9817	0.735169	20.8699	20.6363	0.233569	20.5495	20.392	0.157493		15	-0.581908	-0.501829	-0.654896	-0.334442	-0.590897	0.23334	-0.421327	-0.176949
16	20.0555	20.0555	0	20.1055	20.0365	0.0689945	20.1629	19.8217	0.341248	20.0969	20.0911	0.00579308	19.8938	19.8706	0.023144		16	-0.0500553	-0.107451	-0.041489	0.161693	0.0189392	0.233796	-0.0356959	0.184837
17	20.736	20.736	0	19.9555	20.3321	-0.376581	20.466	20.5739	-0.107966	19.8399	20.4576	-0.617733	20.3227	20.1766	0.146116		17	0.78046	0.269997	0.896097	0.413212	0.403879	0.162031	0.278364	0.559329
18	19.4674	19.4674	0	18.1955	18.8493	-0.653881	18.9274	19.3549	-0.427551	17.9223	18.9177	-0.995386	18.8735	18.8462	0.0272746		18	1.27194	0.540023	1.54508	0.593918	0.61806	0.112472	0.549696	0.621192
19	21.8993	21.8993	0	20.5636	21.3342	-0.770633	21.3189	21.82	-0.501058	20.2133	21.1592	-0.94595	21.2892	21.375	-0.0857798		19	1.33574	0.580412	1.68605	0.610155	0.565106	0.0793541	0.740105	0.524375
20	23.915	23.915	0	22.3208	23.3945	-1.07377	23.2236	23.3525	-0.128881	22.0601	23.0832	-1.02315	23.2119	23.3851	-0.173115		20	1.59422	0.691344	1.85492	0.703042	0.52045	0.562462	0.831773	0.529927
21	22.9331	22.9331	0	21.1983	22.3903	-1.19198	22.1509	22.2131	-0.0621531	20.9507	22.0348	-1.08405	22.1804	22.4548	-0.274406		21	1.73482	0.782174	1.98236	0.752737	0.542832	0.720021	0.898308	0.47833
22	23.9517	23.9517	0	22.2498	23.4041	-1.15432	23.2123	23.2605	-0.0481261	21.9923	23.0375	-1.04519	23.2115	23.5397	-0.328247		22	1.70186	0.739364	1.95938	0.740211	0.547543	0.691237	0.914188	0.411965
23	23.5583	23.5583	0	22.4008	22.9439	-0.543018	23.0943	23.1853	-0.0909976	22.179	22.883	-0.703999	23.0395	23.1642	-0.124763		23	1.15742	0.463989	1.37929	0.518775	0.6144	0.372992	0.675294	0.394012
24	23.9071	23.9071	0	23.3703	23.3483	0.0220576	23.8168	23.845	-0.0282297	23.1727	23.482	-0.309261	23.7069	23.544	0.162892		24	0.536743	0.0903004	0.734369	0.200161	0.558801	0.0620706	0.425108	0.363052
25	25.7805	25.7805	0	25.5226	25.3113	0.211353	25.732	25.7376	-0.00552004	25.3228	25.4329	-0.110102	25.603	25.445	0.157965		25	0.257894	0.0484899	0.45778	0.17754	0.469246	0.0429699	0.347678	0.335505
26	25.0515	25.0515	0	24.9864	24.5812	0.405187	25.0562	25.0486	0.00759892	24.8904	24.5823	0.308172	24.8853	24.5971	0.288171		26	0.0650905	-0.00472233	0.161096	0.16623	0.470277	0.00287658	0.469267	0.454402
27	22.7615	22.7615	0	22.7798	22.3652	0.41458	22.7841	22.8039	-0.0198414	22.7471	22.4443	0.302767	22.6475	22.3877	0.259809		27	-0.0182566	-0.0225801	0.0143937	0.114042	0.396324	-0.0424215	0.317161	0.37385
28	24.4359	24.4359	0	24.5106	24.1423	0.368252	24.4675	24.491	-0.023552	24.4881	24.3198	0.168341	24.3812	24.1209	0.260321		28	-0.0746992	-0.0315759	-0.0522367	0.0546478	0.293553	-0.0551279	0.116104	0.314969
29	25.3506	25.3506	0	25.4109	24.9796	0.43131	25.2533	25.1768	0.0764369	25.4423	25.2694	0.172879	25.272	24.81	0.46201		29	-0.0603056	0.0973014	-0.091764	0.0785607	0.371005	0.173738	0.081115	0.540571
30	27.5637	27.5637	0	27.6911	27.3742	0.316927	27.529	27.4701	0.0589468	27.7448	27.6817	0.0631602	27.6071	27.1577	0.449419		30	-0.127396	0.0346686	-0.181143	-0.0433949	0.189531	0.0936154	-0.117983	0.406024
31	27.2926	27.2926	0	27.4677	27.4093	0.05841	27.3674	27.6207	-0.253353	27.5837	27.8458	-0.262078	27.4768	27.5292	-0.0523732		31	-0.175085	-0.0747859	-0.291132	-0.18424	-0.116675	-0.328139	-0.55321	-0.236613
32	29.4147	29.4147	0	29.6384	29.5103	0.128104	29.46	29.7617	-0.301684	29.7402	29.9311	-0.190903	29.6225	29.6449	-0.0223136		32	-0.22363	-0.0452301	-0.325476	-0.207802	-0.0955265	-0.346914	-0.516379	-0.230116
33	28.2006	28.2006	0	28.4423	28.1127	0.329657	28.1939	28.6692	-0.475275	28.5112	28.4588	0.0523655	28.3564	28.7024	-0.345948		33	-0.241745	0.00663854	-0.310597	-0.155847	0.0879126	-0.468637	-0.258231	-0.501795
34	26.1947	26.1947	0	26.5052	26.213	0.292207	26.1493	26.5737	-0.424441	26.5582	26.7399	-0.181637	26.3763	26.6277	-0.251363		34	-0.31054	0.045383	-0.363535	-0.181636	-0.0183327	-0.379058	-0.545172	-0.433
35	25.989	25.989	0	26.2281	25.8031	0.424963	25.5982	26.1154	-0.517225	26.128	26.4612	-0.333176	26.0199	26.0725	-0.052587		35	-0.239058	0.390841	-0.138983	-0.0309123	0.185904	-0.126384	-0.472159	-0.0834992
36	24.7099	24.7099	0	24.9329	24.57	0.362936	24.1568	24.7276	-0.570768	24.831	25.3853	-0.554224	24.7806	24.7548	0.0257911		36	-0.223	0.55313	-0.121106	-0.0706813	0.139936	-0.0176381	-0.67533	-0.0448902
37	23.5587	23.5587	0	23.7563	23.4274	0.328902	22.7911	23.4307	-0.639534	23.635	24.3186	-0.683641	23.6231	23.5989	0.0241833		37	-0.197622	0.767521	-0.076289	-0.0644519	0.13128	0.127988	-0.75993	-0.0402685
38	21.8677	21.8677	0	22.1619	22.0316	0.130286	21.141	21.8189	-0.677848	22.0973	22.9768	-0.879527	22.1159	22.2197	-0.10378		38	-0.294219	0.726678	-0.2296	-0.248216	-0.163933	0.0488302	-1.10913	-0.351996
39	19.8289	19.8289	0	20.0662	20.0721	-0.00585808	18.837	19.5773	-0.740237	19.9641	21.0012	-1.03704	20.1654	20.2008	-0.0353968		39	-0.237304	0.991871	-0.135213	-0.336514	-0.243162	0.251634	-1.17225	-0.37191
40	16.7319	16.7319	0	16.9351	16.9232	0.0119626	15.5234	16.2836	-0.760106	16.7588	17.8004	-1.04161	17.0194	16.9523	0.0670728		40	-0.203224	1.20845	-0.0269201	-0.287527	-0.191261	0.448342	-1.06853	-0.220454
41	15.9582	15.9582	0	16.0542	16.2156	-0.161424	14.4839	15.2929	-0.808951	15.8339	17.0352	-1.20124	16.2717	16.0549	0.216795		41	-0.0960065	1.47428	0.124239	-0.313479	-0.25743	0.665331	-1.077	-0.096684
42	16.9078	16.9078	0	16.3545	17.1516	-0.797099	15.328	16.051	-0.722946	16.6098	17.9041	-1.29433	17.0145	16.3615	0.652986		42	0.553285	1.57974	0.29799	-0.106725	-0.243814	0.856797	-0.99634	0.546261
43	17.5528	17.5528	0	16.5103	17.8444	-1.3341	16.4017	16.8628	-0.461148	17.3294	18.5177	-1.18833	17.4273	16.891	0.536279		43	1.04251	1.15117	0.223477	0.125523	-0.291585	0.690024	-0.964849	0.661802
44	19.279	19.279	0	18.1465	19.6338	-1.48736	18.8417	19.0988	-0.257122	19.5231	20.584	-1.06093	18.3716	19.1083	-0.736655		44	1.13259	0.437384	-0.244033	0.907442	-0.354772	0.180263	-1.30496	0.170787
45	18.8957	18.8957	0	18.1946	19.0484	-0.853835	18.6497	18.9628	-0.313158	19.2949	20.5586	-1.2637	17.7384	19.2421	-1.50369		45	0.701127	0.24601	-0.399178	1.15732	-0.152708	-0.0671478	-1.66288	-0.346369
46	17.4572	17.4572	0	16.6764	17.7965	-1.1201	16.547	17.0822	-0.535234	17.2427	18.5908	-1.34808	17.537	17.5035	0.0335025		46	0.780786	0.910207	0.214517	-0.0797664	-0.339319	0.374974	-1.13356	-0.046264
47	16.4609	16.4609	0	16.3653	17.037	-0.671739	15.7395	16.4379	-0.698323	16.6728	17.9936	-1.3208	16.9902	17.0985	-0.108317		47	0.0956236	0.72137	-0.211935	-0.529299	-0.576115	0.0230474	-1.53273	-0.637615
48	15.5951	15.5951	0	15.737	15.9401	-0.203148	14.9379	15.686	-0.748038	15.8868	17.0733	-1.18646	15.9908	16.3051	-0.314268		48	-0.141885	0.657163	-0.291721	-0.395732	-0.345032	-0.0908755	-1.47819	-0.71
49	17.5095	17.5095	0	17.6476	17.4566	0.190999	16.8859	17.5743	-0.688411	17.6726	18.5661	-0.893562	17.6298	17.7924	-0.162632		49	-0.138085	0.623608	-0.163021	-0.120273	0.0529138	-0.0648032	-1.05658	-0.282905
50	19.0361	19.0361	0	19.2514	18.9468	0.304654	18.5084	19.072	-0.563606	19.1828	19.7656	-0.582805	19.1386	19.1558	-0.0172393		50	-0.215275	0.527797	-0.14664	-0.102461	0.0893787	-0.0358099	-0.729445	-0.119701
51	21.229	21.229	0	21.4375	21.0303	0.407222	20.8134	21.3049	-0.491541	21.3591	21.6454	-0.286266	21.2192	21.2521	-0.0328547		51	-0.208499	0.415646	-0.130047	0.00980679	0.198723	-0.0758958	-0.416313	-0.0230479
52	23.6951	23.6951	0	23.9158	23.4763	0.439518	23.4383	23.8798	-0.441466	23.8487	23.9325	-0.0838036	23.6581	23.7773	-0.119211		52	-0.220701	0.256793	-0.153565	0.037033	0.218817	-0.184673	-0.237368	-0.0821784
53	24.4288	24.4288	0	24.6833	24.3384	0.344925	24.4518	24.8774	-0.425625	24.7822	24.5799	0.202299	24.4583	24.8331	-0.374826		53	-0.254476	-0.0229236	-0.353371	-0.0294071	0.0904489	-0.448549	-0.151072	-0.404233
54	27.3598	27.3598	0	27.6069	27.3692	0.237666	27.565	27.9686	-0.403555	27.6135	27.432	0.181494	27.3683	27.9258	-0.557569		54	-0.247132	-0.205275	-0.253718	-0.00848288	-0.00946617	-0.60883	-0.0722244	-0.566052
55	28.1762	28.1762	0	28.8114	29.3174	-0.505943	29.1985	29.7942	-0.595705	28.8654	28.9236	-0.058142	28.7173	30.027	-1.30967		55	-0.635262	-1.0223	-0.689277	-0.541167	-1.1412	-1.618	-0.747419	-1.85084
56	25.95	25.95	0	26.8333	27.8704	-1.03704	27.5622	28.2802	-0.718047	26.7876	27.0414	-0.253732	26.8412	28.7707	-1.9295		56	-0.88335	-1.61217	-0.83764	-0.891245	-1.92039	-2.33022	-1.09137	-2.82074
57	26.3233	26.3233	0	27.5201	29.2244	-1.70425	28.6212	29.6037	-0.982494	27.5275	27.9252	-0.397791	27.694	30.4903	-2.79635		57	-1.19682	-2.29796	-1.20416	-1.37067	-2.90107	-3.28045	-1.60195	-4.16702
58	28.877	28.877	0	30.1829	32.3402	-2.15732	31.4528	32.6138	-1.161	30.2203	30.5823	-0.362031	30.4951	33.5128	-3.01767		58	-1.30589	-2.57585	-1.34331	-1.61816	-3.46321	-3.73685	-1.70534	-4.63582
59	29.5327	29.5327	0	30.5255	32.5027	-1.97725	31.6921	32.6812	-0.989012	30.9787	31.2173	-0.238526	30.9642	33.3925	-2.4283		59	-0.99271	-2.15941	-1.44598	-1.43145	-2.96996	-3.14842	-1.68451	-3.85975
60	29.3891	29.3891	0	30.4041	31.4001	-0.996086	31.0069	31.7393	-0.732406	31.0465	30.6417	0.404778	30.3942	32.4105	-2.01623		60	-1.01495	-1.61782	-1.65737	-1.00512	-2.01104	-2.35023	-1.2526	-3.02134
61	27.5289	27.5289	0	28.3587	28.9276	-0.568879	28.7632	29.3101	-0.546853	29.0125	28.5483	0.464205	28.2284	29.7451	-1.51668		61	-0.829727	-1.23428	-1.48355	-0.699494	-1.39861	-1.78113	-1.01935	-2.21617
62	26.6353	26.6353	0	27.064	26.8087	0.255325	27.0183	27.2862	-0.26796	27.1936	26.7151	0.478482	26.7258	27.1638	-0.438005		62	-0.428687	-0.382947	-0.558305	-0.090491	-0.173362	-0.650907	-0.0798227	-0.528496
63	23.5563	23.5563	0	23.9114	23.4988	0.412538	23.6934	23.9764	-0.28297	23.9026	23.4769	0.425703	23.5417	23.7734	-0.231759		63	-0.355082	-0.137125	-0.34632	0.0146217	0.0574557	-0.420095	0.0793827	-0.217137
64	20.9558	20.9558	0	21.3136	20.9299	0.383694	20.9943	21.3076	-0.313357	21.289	21.011	0.277979	20.9921	21.0851	-0.0930099		64	-0.357768	-0.0384604	-0.333142	-0.0362806	0.025926	-0.351817	-0.0551634	-0.12929
65	18.3108	18.3108	0	18.6296	18.2696	0.360049	18.2713	18.6352	-0.363881	18.6143	18.5568	0.0575333	18.3891	18.4894	-0.100343		65	-0.3188	0.0395238	-0.303517	-0.0782744	0.0412496	-0.324357	-0.245984	-0.178617
66	15.8732	15.8732	0	16.173	15.8571	0.315948	15.8335	16.2632	-0.429749	16.1752	16.4091	-0.233868	16.052	16.1824	-0.130353		66	-0.299861	0.0397025	-0.302084	-0.178853	0.0160879	-0.390047	-0.535952	-0.309206
67	16.2082	16.2082	0	16.4809	16.1575	0.3234	16.0212	16.5335	-0.512301	16.4482	17.068	-0.61975	16.3304	16.4379	-0.107559		67	-0.272721	0.186982	-0.240007	-0.122173	0.0506785	-0.325319	-0.859757	-0.229731
68	15.5153	15.5153	0	15.812	15.702	0.110007	15.1629	15.7544	-0.591592	15.8723	16.736	-0.86373	15.8395	15.9732	-0.133754		68	-0.296695	0.352455	-0.356939	-0.324165	-0.186688	-0.239137	-1.22067	-0.457919
69	17.5373	17.5373	0	17.7242	17.9698	-0.245651	17.1351	17.7541	-0.619053	17.9532	19.005	-1.05181	18.001	18.1771	-0.176083		69	-0.186889	0.402218	-0.415873	-0.463726	-0.43254	-0.216835	-1.46768	-0.639809
70	19.7759	19.7759	0	19.776	20.2669	-0.490903	19.4756	20.0366	-0.561011	20.2478	21.4319	-1.18417	20.2343	20.5068	-0.272474		70	-6.775e-05	0.300312	-0.471871	-0.458416	-0.490971	-0.260699	-1.65604	-0.73089
71	22.2721	22.2721	0	21.6722	22.4738	-0.801628	21.6177	22.0721	-0.454457	22.5182	23.7508	-1.2325	22.3288	22.6029	-0.27413		71	0.599883	0.65445	-0.246147	-0.0566735	-0.201745	0.199993	-1.47865	-0.330803
72	25.5514	25.5514	0	24.8416	25.7951	-0.953527	24.7331	25.3625	-0.629392	25.7501	27.0178	-1.26766	25.6064	25.8608	-0.254384		72	0.709844	0.818286	-0.198694	-0.0550093	-0.243683	0.188894	-1.46635	-0.309393
73	26.3895	26.3895	0	25.7083	27.2406	-1.53233	25.777	25.9565	-0.179491	26.6441	27.674	-1.02991	26.3444	26.6206	-0.276283		73	0.681169	0.612484	-0.254682	0.0450943	-0.851162	0.432993	-1.28459	-0.231188
74	24.5331	24.5331	0	25.1801	25.7022	-0.522136	25.428	24.723	0.705044	25.0996	26.2361	-1.13653	25.2592	25.262	-0.00282121		74	-0.646979	-0.894915	-0.566477	-0.726086	-1.16911	-0.189871	-1.70301	-0.728908
75	24.8099	24.8099	0	26.1987	26.1993	-0.000605083	26.3263	25.5163	0.810035	25.4322	27.1135	-1.6812	25.9594	26.0549	-0.0954836		75	-1.38879	-1.51642	-0.622338	-1.14949	-1.38939	-0.706382	-2.30354	-1.24498
76	25.1038	25.1038	0	25.8231	25.6891	0.133972	25.2671	25.8175	-0.550386	25.5184	26.9974	-1.47899	26.0814	25.8162	0.265255		76	-0.71934	-0.163364	-0.414638	-0.977688	-0.585368	-0.71375	-1.89363	-0.712434
77	23.1039	23.1039	0	24.3013	23.5004	0.80088	23.1913	24.1625	-0.971217	23.3772	24.8836	-1.50643	24.5563	23.5001	1.05624		77	-1.19734	-0.0873429	-0.27325	-1.45238	-0.396458	-1.05856	-1.77968	-0.39614
78	20.5891	20.5891	0	21.694	21.1738	0.520139	20.5615	21.5179	-0.95638	21.051	22.3741	-1.32317	21.9762	21.2418	0.734345		78	-1.10486	0.027585	-0.461837	-1.38705	-0.584726	-0.928796	-1.78501	-0.652701
79	20.9432	20.9432	0	21.2366	21.3531	-0.116541	20.8735	21.3642	-0.49072	21.3497	22.4296	-1.0799	21.3502	21.5404	-0.190276		79	-0.293409	0.0697072	-0.406477	-0.406987	-0.409951	-0.421012	-1.48638	-0.597263
80	20.624	20.624	0	20.399	20.7417	-0.342615	20.3333	20.6525	-0.319172	20.6153	21.8878	-1.27251	20.527	20.8875	-0.360494		80	0.224917	0.290677	0.00867038	0.096982	-0.117698	-0.0284952	-1.26383	-0.263512
81	17.6844	17.6844	0	17.4499	17.8908	-0.440858	17.3636	17.7136	-0.349944	17.6915	19.0405	-1.34904	17.5695	17.9893	-0.419863		81	0.234433	0.320738	-0.00713875	0.114891	-0.206425	-0.0292061	-1.35618	-0.304972
82	16.7296	16.7296	0	16.7531	16.8452	-0.092151	16.7136	17.0303	-0.316653	16.9893	17.9748	-0.985533	16.8008	17.096	-0.295159		82	-0.0234462	0.0160127	-0.259681	-0.071179	-0.115597	-0.30064	-1.24521	-0.366338
83	18.0912	18.0912	0	17.9715	17.9171	0.0543618	18.1006	18.2562	-0.155564	18.0627	19.0103	-0.9476	18.1013	18.1562	-0.0549025		83	0.119753	-0.00936762	0.0285224	-0.010015	0.174114	-0.164931	-0.919078	-0.0649174
84	16.6078	16.6078	0	16.18	16.3456	-0.165653	16.453	16.5203	-0.0672895	16.1104	17.4737	-1.36329	16.4582	16.4479	0.010323		84	0.427876	0.154844	0.497433	0.149583	0.262223	0.0875543	-0.865855	0.159906
85	13.8915	13.8915	0	13.6647	13.5551	0.109624	13.8733	13.9368	-0.0635376	13.7311	14.6954	-0.964318	13.8308	13.7484	0.0824154		85	0.226733	0.0181842	0.160351	0.060614	0.336357	-0.0453535	-0.803967	0.143029
86	15.2701	15.2701	0	15.307	14.6697	0.637282	15.4447	15.4667	-0.0220261	15.4611	15.73	-0.268954	15.3344	15.0729	0.261492		86	-0.0368482	-0.174551	-0.190931	-0.0642918	0.600433	-0.196577	-0.459886	0.1972
87	16.4322	16.4322	0	16.1329	15.61	0.522887	16.4245	16.4054	0.0190755	16.2821	16.6935	-0.411465	16.3768	15.9439	0.432874		87	0.299252	0.00765296	0.150104	0.0553412	0.822138	0.0267285	-0.26136	0.488216
88	14.0364	14.0364	0	13.5647	13.1125	0.452236	13.9137	13.8989	0.0148298	13.751	14.196	-0.445021	13.9144	13.4047	0.50972		88	0.471749	0.122736	0.285422	0.122008	0.923984	0.137566	-0.159598	0.631729
89	13.2222	13.2222	0	13.191	12.4706	0.720409	13.2629	13.3468	-0.0839424	13.3826	13.1237	0.258824	13.2346	12.7571	0.477523		89	0.031241	-0.0406606	-0.160372	-0.0124068	0.75165	-0.124603	0.0984522	0.465116
90	16.0505	16.0505	0	15.9986	15.29	0.708588	16.0782	16.1826	-0.104409	16.2153	15.7118	0.503505	16.0751	15.5466	0.528507		90	0.0518838	-0.0277295	-0.164865	-0.0246089	0.760471	-0.132138	0.33864	0.503898
91	16.2482	16.2482	0	15.7233	15.3034	0.419897	16.014	16.1694	-0.155366	15.9786	15.4772	0.501408	16.1672	15.5384	0.62888		91	0.524928	0.234163	0.269579	0.0809324	0.944826	0.0787973	0.770987	0.709812
92	14.3277	14.3277	0	13.9287	13.6517	0.277054	14.0213	14.2349	-0.213549	14.1333	13.5471	0.586182	14.2419	13.6612	0.580687		92	0.399012	0.306421	0.194484	0.0858291	0.676066	0.0928722	0.780666	0.666516
93	15.0865	15.0865	0	15.0751	14.7167	0.358349	14.8978	15.0952	-0.197381	15.1407	14.1956	0.945045	15.064	14.7733	0.29076		93	0.011406	0.188639	-0.0542141	0.0224308	0.369755	-0.00874233	0.890831	0.313191
94	15.1784	15.1784	0	15.2383	15.0163	0.221988	15.1034	15.1866	-0.0831737	15.2844	14.4614	0.822929	15.0974	15.0229	0.0745869		94	-0.0599368	0.0749373	-0.105987	0.0809293	0.162051	-0.00823638	0.716941	0.155516
95	13.9147	13.9147	0	14.1667	14.0524	0.114346	14.0669	13.9692	0.0977471	14.143	13.5864	0.556589	13.8622	13.9845	-0.122321		95	-0.251979	-0.152208	-0.22823	0.0525525	-0.137633	-0.0544606	0.328358	-0.0697682
96	13.5017	13.5017	0	13.9035	13.8796	0.0239215	13.8156	13.5941	0.221584	13.7888	13.5006	0.288234	13.4757	13.6647	-0.188988		96	-0.401786	-0.313921	-0.287132	0.0259901	-0.377864	-0.0923375	0.00110142	-0.162997
97	10.6579	10.6579	0	10.9545	11.0249	-0.0704455	10.9513	10.7112	0.240081	10.8648	10.5895	0.275312	10.6569	10.8512	-0.194283		97	-0.296552	-0.293402	-0.206855	0.00104867	-0.366998	-0.0533214	0.0684565	-0.193234
98	8.96521	8.96521	0	9.33246	9.20234	0.130127	9.21343	9.08888	0.124548	9.20708	8.81272	0.39436	8.92492	9.10833	-0.183404		98	-0.367252	-0.248222	-0.241873	0.040285	-0.237126	-0.123674	0.152486	-0.143119
99	8.96483	8.96483	0	9.40907	8.99696	0.412108	9.08329	9.15577	-0.0724738	9.2152	8.81508	0.40012	8.84056	8.92651	-0.0859424		99	-0.444243	-0.118464	-0.250375	0.124266	-0.0321346	-0.190938	0.149746	0.0383234
100	12.0765	12.0765	0	12.5057	12.0669	0.438869	12.1178	12.246	-0.128205	12.4075	11.927	0.480465	11.9471	12.0253	-0.078231		100	-0.429233	-0.0413199	-0.330965	0.129433	0.009636	-0.169525	0.1495	0.0512016
101	14.3383	14.3383	0	14.7094	14.2415	0.467955	14.3229	14.5339	-0.210992	14.738	14.2021	0.535874	14.2197	14.2201	-0.000423167		101	-0.371089	0.0154737	-0.399633	0.118634	0.0968655	-0.195518	0.136241	0.118211
102	17.4461	17.4461	0	17.8334	17.3099	0.523557	17.4608	17.6766	-0.215812	17.8499	17.365	0.484922	17.4022	17.3472	0.0549125		102	-0.387289	-0.0146138	-0.403767	0.043988	0.136267	-0.230426	0.081155	0.0989005
103	18.9223	18.9223	0	19.1789	18.7322	0.446671	18.9333	19.1126	-0.179323	19.2591	18.9743	0.284764	18.9223	18.7871	0.135269		103	-0.256568	-0.010982	-0.336742	-9.0833e-06	0.190103	-0.190304	-0.0519779	0.13526
104	20.6293	20.6293	0	20.7732	20.4619	0.311293	20.6519	20.8688	-0.216954	20.8558	20.9144	-0.0585553	20.7029	20.6368	0.0661148		104	-0.143926	-0.0225991	-0.226566	-0.0736576	0.167367	-0.239553	-0.285122	-0.00754279
105	22.7802	22.7802	0	22.9026	22.7251	0.177491	22.8084	23.1022	-0.293808	22.9965	23.3464	-0.349918	22.9485	22.976	-0.0275751		105	-0.122417	-0.0281954	-0.216277	-0.168295	0.055074	-0.322003	-0.566195	-0.19587
106	24.5479	24.5479	0	24.7737	24.6003	0.173388	24.7753	24.9401	-0.164826	24.8189	25.2329	-0.414011	24.84	24.7639	0.0760855		106	-0.22577	-0.227393	-0.271019	-0.292056	-0.0523818	-0.392219	-0.68503	-0.21597
107	27.5789	27.5789	0	27.7935	27.632	0.161498	27.7941	27.9795	-0.185433	27.8451	28.2547	-0.40958	27.856	27.8171	0.0388885		107	-0.214562	-0.215166	-0.266151	-0.277031	-0.0530634	-0.4006	-0.675731	-0.238143
108	29.7347	29.7347	0	29.9749	29.8988	0.076139	29.9591	30.2458	-0.286671	30.0827	30.6071	-0.524381	30.1027	30.2107	-0.108011		108	-0.240231	-0.224369	-0.347974	-0.368003	-0.164092	-0.51104	-0.872355	-0.476015
109	28.1099	28.1099	0	28.2778	28.3498	-0.0719641	28.2114	28.5988	-0.387373	28.4603	29.1799	-0.719591	28.4665	28.6387	-0.172207		109	-0.167916	-0.101505	-0.350341	-0.356558	-0.23988	-0.488878	-1.06993	-0.528764
110	25.1749	25.1749	0	25.3344	25.5019	-0.167465	25.25	25.6587	-0.408698	25.5464	26.4084	-0.86206	25.5912	25.7504	-0.15922		110	-0.159498	-0.0750935	-0.371459	-0.416278	-0.326964	-0.483791	-1.23352	-0.575498
111	22.0778	22.0778	0	22.1498	22.3601	-0.210319	22.1233	22.5231	-0.399853	22.3992	23.2174	-0.818137	22.4104	22.6175	-0.207036		111	-0.072033	-0.0455241	-0.321481	-0.332665	-0.282352	-0.445377	-1.13962	-0.539701
112	19.8236	19.8236	0	19.9477	19.8389	0.108831	19.7719	20.2236	-0.451656	20.033	20.7326	-0.699575	20.1028	20.1482	-0.0454351		112	-0.124104	0.0516633	-0.209449	-0.27919	-0.0152729	-0.399993	-0.909024	-0.324625
113	16.9906	16.9906	0	17.1659	17.0822	0.0836534	16.9567	17.3248	-0.368092	17.276	17.8058	-0.529751	17.2519	17.2306	0.0212367		113	-0.175247	0.0338629	-0.285428	-0.261261	-0.0915932	-0.334229	-0.815178	-0.240024
114	16.4373	16.4373	0	16.7544	16.4007	0.353672	16.4535	16.7649	-0.311474	16.7967	16.8454	-0.0487202	16.5474	16.4836	0.0638166		114	-0.31703	-0.0161405	-0.35939	-0.110082	0.0366418	-0.327615	-0.40811	-0.046265
115	14.5449	14.5449	0	14.9672	14.481	0.486156	14.4438	14.756	-0.312186	14.9444	14.7084	0.235969	14.5595	14.5535	0.00602633		115	-0.42229	0.101106	-0.399477	-0.0146192	0.0638665	-0.211079	-0.163508	-0.00859283
116	14.2002	14.2002	0	14.5674	13.9959	0.57152	14.0713	14.3304	-0.259094	14.4152	14.0551	0.360177	14.0883	14.0885	-0.000146167		116	-0.367162	0.128965	-0.214991	0.111905	0.204358	-0.130129	0.145186	0.111759
117	14.7504	14.7504	0	14.928	14.6357	0.292294	14.6259	14.863	-0.237128	14.8332	14.5136	0.319663	14.6302	14.7318	-0.101535		117	-0.177551	0.124534	-0.0828313	0.120162	0.114743	-0.112595	0.236832	0.0186268
118	13.5202	13.5202	0	13.3803	13.3251	0.0552693	13.3158	13.5327	-0.216899	13.2661	13.0869	0.179194	13.224	13.1676	0.0564626		118	0.139892	0.204403	0.254085	0.296194	0.195161	-0.0124962	0.433279	0.352656
119	15.681	15.681	0	15.4917	15.57	-0.0782522	15.5175	15.6105	-0.0929572	15.4237	15.2745	0.149229	15.4629	15.2868	0.176055		119	0.189325	0.163539	0.257323	0.218151	0.111073	0.0705816	0.406551	0.394206
120	14.829	14.829	0	14.5264	14.779	-0.252642	14.6899	14.6787	0.0112458	14.4853	14.4056	0.0796481	14.6735	14.3963	0.277244		120	0.302677	0.139103	0.343746	0.155516	0.0500351	0.150349	0.423394	0.43276
121	12.3736	12.3736	0	12.0404	12.305	-0.264593	12.224	12.2263	-0.00237608	12.0121	11.9793	0.0328098	12.2044	11.9233	0.281053		121	0.333242	0.14965	0.36156	0.169259	0.0686488	0.147273	0.39437	0.450312
122	10.2204	10.2204	0	9.86143	10.1533	-0.291823	10.0643	10.012	0.052278	9.82412	9.85957	-0.0354556	10.1381	9.79097	0.347129		122	0.358971	0.156081	0.396287	0.082307	0.0671478	0.208359	0.360832	0.429436
123	10.1555	10.1555	0	9.88669	10.251	-0.364309	10.0639	9.87978	0.184096	9.82879	9.91585	-0.0870684	10.2054	9.86844	0.336985		123	0.268772	0.0915785	0.326673	-0.0499694	-0.0955366	0.275675	0.239604	0.287016
124	11.3669	11.3669	0	11.1131	11.3506	-0.237423	11.2839	11.0396	0.244304	11.0639	11.201	-0.137053	11.4311	11.0739	0.357172		124	0.253705	0.0829569	0.302905	-0.0642488	0.0162817	0.327261	0.165852	0.292924
125	13.7277	13.7277	0	13.4791	13.696	-0.216934	13.6639	13.4718	0.192068	13.4498	13.5364	-0.0865472	13.7938	13.4344	0.359464		125	0.248659	0.0638322	0.277914	-0.0661034	0.0317247	0.2559	0.191367	0.29336
126	14.8807	14.8807	0	14.6499	14.9086	-0.258725	14.8076	14.6017	0.20586	14.545	14.6231	-0.078078	14.9002	14.6051	0.295073		126	0.230783	0.0730664	0.335689	-0.0194982	-0.0279422	0.278927	0.257611	0.275574
127	15.6997	15.6997	0	15.4257	15.8762	-0.450575	15.6142	15.3653	0.248927	15.3909	15.5626	-0.171652	15.7975	15.4707	0.326763		127	0.274002	0.085444	0.308741	-0.0978385	-0.176573	0.334371	0.137089	0.228924
128	17.4929	17.4929	0	17.1892	17.3445	-0.155252	17.3775	17.0779	0.299512	17.1512	17.2573	-0.106062	17.4862	17.2284	0.257809		128	0.303735	0.115482	0.341689	0.00671562	0.148483	0.414994	0.235627	0.264524
129	19.5471	19.5471	0	19.432	19.4325	-0.000423708	19.3357	19.0727	0.262959	19.0952	19.1834	-0.0882726	19.428	19.1186	0.309341		129	0.115023	0.211349	0.451882	0.119102	0.1146	0.474308	0.363609	0.428443
130	20.6306	20.6306	0	20.631	20.9534	-0.322433	20.4439	20.2212	0.222753	20.2557	20.3839	-0.12821	20.5643	20.2707	0.293561		130	-0.00036975	0.186673	0.374922	0.0663422	-0.322802	0.409425	0.246711	0.359903
131	22.1129	22.1129	0	22.3281	22.0645	0.263595	21.5404	21.2465	0.29391	21.3174	21.4606	-0.143169	21.7813	21.3978	0.383507		131	-0.215212	0.572438	0.795477	0.331536	0.0483832	0.866348	0.652308	0.715044
132	24.5686	24.5686	0	24.8011	24.7427	0.0583942	23.8806	23.5711	0.309549	23.4045	23.7984	-0.393837	24.5299	23.4153	1.11466		132	-0.232502	0.687959	1.16403	0.0386437	-0.174108	0.997508	0.770198	1.1533
133	25.2261	25.2261	0	26.3191	24.8374	1.4817	26.458	24.9953	1.46267	24.9706	25.0303	-0.0596973	25.5839	25.0727	0.511249		133	-1.09301	-1.23184	0.25554	-0.357785	0.388689	0.230827	0.195843	0.153464
134	25.2827	25.2827	0	27.9061	25.2751	2.63101	27.3299	25.8917	1.43818	26.1554	25.598	0.557404	26.9195	26.5368	0.382701		134	-2.62334	-2.04718	-0.872625	-1.6368	0.00767017	-0.608993	-0.315221	-1.2541
135	27.0004	27.0004	0	28.8507	27.9116	0.939115	29.1311	27.79	1.3411	27.6847	27.5398	0.144868	28.8586	28.6864	0.172205		135	-1.8503	-2.13066	-0.68427	-1.85822	-0.911184	-0.789558	-0.539403	-1.68602
136	28.9983	28.9983	0	30.4316	28.7645	1.66716	30.5194	29.7537	0.76569	29.2307	29.1899	0.0408211	30.4828	30.044	0.438804		136	-1.4333	-1.52108	-0.23239	-1.48452	0.233859	-0.755389	-0.191569	-1.04572
137	30.6638	30.6638	0	30.2823	28.8634	1.41891	30.6199	31.2267	-0.60678	30.4274	30.9402	-0.512863	30.8499	30.6213	0.228606		137	0.381493	0.0438905	0.236453	-0.186048	1.8004	-0.56289	-0.27641	0.0425585
138	29.3922	29.3922	0	28.8185	28.1953	0.62326	28.6948	30.0729	-1.37808	28.94	29.8096	-0.869536	28.8974	29.1251	-0.2277		138	0.573687	0.697393	0.452157	0.494767	1.19695	-0.680688	-0.417379	0.267068
139	28.9028	28.9028	0	27.557	27.3722	0.184832	27.4003	29.8696	-2.46921	27.4278	29.2683	-1.8405	27.7214	28.3611	-0.639768		139	1.3458	1.50247	1.47497	1.18143	1.53063	-0.966741	-0.365535	0.541664
140	27.8822	27.8822	0	26.7825	26.8437	-0.0611981	26.7927	28.3086	-1.51583	26.5937	28.2968	-1.70311	27.3886	27.9727	-0.584072		140	1.0997	1.08944	1.28853	0.493568	1.03851	-0.426391	-0.41458	-0.0905044
141	26.1735	26.1735	0	25.5877	24.8875	0.700192	25.7912	26.5459	-0.754749	25.1342	26.3531	-1.21894	25.8529	26.4195	-0.566641		141	0.585832	0.382313	1.03929	0.320599	1.28602	-0.372436	-0.179655	-0.246042
142	25.0599	25.0599	0	24.3675	24.1921	0.175319	24.6345	24.446	0.188517	24.075	24.5774	-0.502393	24.3792	24.865	-0.485782		142	0.692466	0.425376	0.984936	0.680724	0.867785	0.613893	0.482543	0.194942
143	22.7909	22.7909	0	22.1043	22.3555	-0.251192	22.3474	22.2167	0.130727	21.8607	22.262	-0.401302	22.3762	22.5773	-0.201085		143	0.686534	0.443477	0.930147	0.41464	0.435342	0.574204	0.528845	0.213555
144	23.0052	23.0052	0	22.7147	22.6624	0.052244	22.8603	22.7392	0.121055	22.3958	22.5042	-0.108381	22.721	22.7717	-0.0507878		144	0.290529	0.14492	0.609392	0.284248	0.342773	0.265975	0.501011	0.23346
145	22.4577	22.4577	0	22.376	22.2287	0.147349	22.503	22.301	0.202015	22.0961	22.1469	-0.0507483	22.2804	22.3113	-0.0309376		145	0.0817193	-0.0452906	0.361601	0.177376	0.229068	0.156725	0.310853	0.146439
146	21.7176	21.7176	0	21.7067	21.5959	0.110784	21.8582	21.6278	0.230364	21.5003	21.423	0.0773308	21.6255	21.6831	-0.0576158		146	0.0109336	-0.140585	0.217282	0.0921598	0.121718	0.0897788	0.294612	0.034544
147	19.4043	19.4043	0	19.318	19.2191	0.0989731	19.446	19.1707	0.275316	19.09	19.0013	0.088717	19.2553	19.2311	0.0241457		147	0.0862894	-0.0416368	0.314325	0.149061	0.185263	0.23368	0.403042	0.173206
148	17.5289	17.5289	0	17.4996	17.3469	0.152647	17.6454	17.4138	0.231603	17.2463	17.2695	-0.0231502	17.4161	17.4256	-0.00954788		148	0.0293023	-0.116511	0.282543	0.112822	0.181949	0.115092	0.259392	0.103274
149	17.6262	17.6262	0	17.674	17.5532	0.120825	17.8318	17.5964	0.235393	17.4918	17.4607	0.0311709	17.6104	17.641	-0.0305338		149	-0.0478611	-0.205635	0.134348	0.0157545	0.0729643	0.0297579	0.165519	-0.0147793
150	16.584	16.584	0	16.6015	16.5674	0.0340827	16.7865	16.5268	0.259674	16.4575	16.3132	0.144333	16.5884	16.5648	0.0236226		150	-0.0174941	-0.202496	0.126523	-0.00436963	0.0165886	0.0571777	0.270856	0.019253
151	13.719	13.719	0	13.7348	13.6921	0.0427382	13.9047	13.6408	0.263815	13.5622	13.449	0.11321	13.7111	13.6717	0.0393368		151	-0.0157887	-0.185652	0.156785	0.00792992	0.0269495	0.078163	0.269995	0.0472668
152	13.1474	13.1474	0	13.2465	13.1049	0.141524	13.4058	13.1528	0.253002	13.0401	13.0294	0.0106645	13.1509	13.2307	-0.0797949		152	-0.099068	-0.258383	0.107334	-0.00349221	0.042456	-0.00538096	0.117998	-0.0832871
153	14.0898	14.0898	0	14.1535	14.1378	0.0157413	14.3417	14.1291	0.212532	14.0595	13.9499	0.109568	14.1377	14.2187	-0.080965		153	-0.0636818	-0.251824	0.0303608	-0.0478648	-0.0479405	-0.0392916	0.139929	-0.12883
154	12.3781	12.3781	0	12.3777	12.4549	-0.0772516	12.5892	12.3809	0.208326	12.3132	12.1191	0.194088	12.4146	12.4599	-0.0453604		154	0.000388667	-0.211164	0.0648461	-0.0365165	-0.0768629	-0.00283842	0.258934	-0.0818769
155	9.72909	9.72909	0	9.78646	9.82959	-0.0431348	9.97435	9.78657	0.187778	9.70962	9.59673	0.112884	9.76817	9.88249	-0.114327		155	-0.0573702	-0.245262	0.0194682	-0.0390803	-0.100505	-0.0574839	0.132352	-0.153407
156	11.3361	11.3361	0	11.4081	11.4642	-0.0560601	11.5591	11.4559	0.103194	11.3799	11.3452	0.0347438	11.3579	11.5711	-0.213218		156	-0.0720563	-0.223052	-0.0438623	-0.0217796	-0.128116	-0.119858	-0.00911846	-0.234998
157	12.2817	12.2817	0	12.3548	12.4899	-0.13509	12.5159	12.4315	0.0843842	12.3185	12.2448	0.0737132	12.3071	12.5282	-0.221115		157	-0.0731204	-0.234184	-0.0368076	-0.0254278	-0.208211	-0.1498	0.0369057	-0.246542
158	9.8735	9.8735	0	9.92521	10.0918	-0.166633	10.0767	10.0233	0.0533495	9.86868	9.8186	0.0500811	9.86911	10.1197	-0.250595		158	-0.0517175	-0.203154	0.00481379	0.00439108	-0.218351	-0.149805	0.0548949	-0.246204
159	9.70591	9.70591	0	9.7284	9.86443	-0.136032	9.80487	9.82592	-0.0210497	9.67477	9.75234	-0.0775634	9.62528	9.99191	-0.36663		159	-0.0224927	-0.0989634	0.0311359	0.0806262	-0.158524	-0.120013	-0.0464275	-0.286004
160	12.6433	12.6433	0	12.6539	12.806	-0.152115	12.7293	12.7617	-0.0323502	12.6	12.6919	-0.0918043	12.5534	12.9418	-0.388463		160	-0.0106478	-0.0860577	0.0432267	0.0899157	-0.162762	-0.118408	-0.0485776	-0.298547
161	12.6446	12.6446	0	12.5716	12.7905	-0.218855	12.6635	12.7179	-0.0544222	12.5433	12.639	-0.0957365	12.5229	12.9575	-0.434634		161	0.0730113	-0.0188812	0.101333	0.121745	-0.145844	-0.0733034	0.00559637	-0.31289
162	11.2889	11.2889	0	11.1855	11.4155	-0.230091	11.2469	11.2815	-0.034622	11.1298	11.2709	-0.141072	11.1488	11.5035	-0.354667		162	0.103419	0.0419488	0.15904	0.140034	-0.126672	0.00732675	0.0179687	-0.214633
163	13.429	13.429	0	13.4368	13.6168	-0.179911	13.458	13.3762	0.0817735	13.2902	13.4842	-0.194038	13.2879	13.5651	-0.277119		163	-0.0078525	-0.0289627	0.13883	0.141042	-0.187764	0.0528108	-0.0552072	-0.136078
164	15.8237	15.8237	0	15.7296	15.9502	-0.220588	15.8138	15.8235	-0.009696	15.656	15.7872	-0.131245	15.694	16.0007	-0.306749		164	0.0940408	0.00981917	0.167702	0.129716	-0.126547	0.000123167	0.0364575	-0.177032
165	15.4858	15.4858	0	15.1139	15.4672	-0.3533	15.2727	15.3988	-0.126136	15.1211	15.3095	-0.188426	15.2703	15.5927	-0.322439		165	0.371937	0.213134	0.364763	0.215564	0.0186364	0.0869984	0.176336	-0.106875
166	15.1602	15.1602	0	14.9728	15.2182	-0.245377	14.9459	15.0579	-0.112044	15.0076	15.2518	-0.244231	14.9331	15.5293	-0.596265		166	0.187392	0.214339	0.152625	0.227167	-0.0579849	0.102294	-0.0916059	-0.369097
167	12.4031	12.4031	0	12.2518	12.4705	-0.218727	12.1816	12.2313	-0.0497722	12.2783	12.6043	-0.326047	12.1216	12.8789	-0.757291		167	0.151282	0.221554	0.12481	0.281539	-0.0674445	0.171782	-0.201237	-0.475752
168	10.6534	10.6534	0	10.8071	10.7421	0.0649293	10.6182	10.5897	0.0284625	10.7669	10.8682	-0.101266	10.4304	10.9183	-0.487944		168	-0.153669	0.0351841	-0.113523	0.223027	-0.0887402	0.0636465	-0.214789	-0.264917
169	7.729	7.729	0	8.00793	7.78462	0.223308	7.74285	7.70219	0.0406602	8.03611	8.03602	8.97917e-05	7.66275	7.96983	-0.307081		169	-0.278925	-0.0138492	-0.307108	0.0662505	-0.0556167	0.026811	-0.307018	-0.24083
170	8.00269	8.00269	0	8.35183	8.04704	0.304789	7.95526	8.12631	-0.171054	8.35913	8.55308	-0.193951	8.14014	8.34431	-0.204169		170	-0.349141	0.0474347	-0.356438	-0.137449	-0.0443521	-0.123619	-0.550389	-0.341617
171	5.78888	5.78888	0	6.19466	5.84199	0.352674	5.81458	6.04223	-0.22765	6.28877	6.44427	-0.155504	6.0781	6.17905	-0.100945		171	-0.405785	-0.0257048	-0.499887	-0.289222	-0.0531111	-0.253355	-0.655391	-0.390167
172	5.14589	5.14589	0	5.37549	5.18534	0.190144	5.16132	5.43388	-0.272561	5.59699	5.75541	-0.158419	5.46263	5.5581	-0.0954657		172	-0.229597	-0.0154262	-0.451096	-0.316741	-0.039453	-0.287987	-0.609515	-0.412207
173	5.59204	5.59204	0	5.61701	5.59971	0.017301	5.56621	5.59544	-0.0292271	5.74366	5.94993	-0.206278	5.83812	5.68558	0.152542		173	-0.024965	0.0258318	-0.151612	-0.246073	-0.00766408	-0.00339533	-0.357889	-0.0935313
174	7.04381	7.04381	0	6.90295	7.02269	-0.119743	7.01233	6.83423	0.178107	6.91802	7.099	-0.180983	7.19092	6.8799	0.311016		174	0.140866	0.031481	0.125797	-0.147103	0.021123	0.209588	-0.0551858	0.163912
175	6.6632	6.6632	0	6.42225	6.5179	-0.0956518	6.52484	6.30937	0.215467	6.38687	6.56096	-0.174085	6.67821	6.27362	0.404585		175	0.240948	0.138354	0.276324	-0.0150137	0.145296	0.353821	0.102239	0.389571
176	3.79548	3.79548	0	3.48851	3.66402	-0.175511	3.65207	3.40139	0.250683	3.44922	3.55671	-0.10749	3.75898	3.32445	0.434534		176	0.306964	0.143401	0.346259	0.0364917	0.131452	0.394085	0.23877	0.471025
177	5.0707	5.0707	0	4.83368	5.18032	-0.346644	5.02499	4.86667	0.158323	4.8131	4.81806	-0.00496708	5.10664	4.79071	0.31593		177	0.23702	0.0457073	0.2576	-0.0359452	-0.109623	0.20403	0.252633	0.279985
178	7.79208	7.79208	0	7.49693	7.77947	-0.282544	7.67694	7.66061	0.0163243	7.43453	7.36538	0.0691552	7.67753	7.47478	0.202754		178	0.295154	0.115144	0.357546	0.114549	0.0126098	0.131468	0.426702	0.317304
179	11.3198	11.3198	0	11.0409	11.2965	-0.255603	11.2108	11.191	0.0198498	10.9683	10.8662	0.102146	11.1997	11.0186	0.181089		179	0.278932	0.108961	0.351463	0.120093	0.0233285	0.128811	0.453609	0.301182
180	14.2875	14.2875	0	13.9223	14.0983	-0.17604	14.132	14.2224	-0.0904208	13.7596	13.5086	0.251011	14.1972	14.036	0.161173		180	0.365203	0.155485	0.527853	0.0902688	0.189163	0.0650643	0.778864	0.251442
181	17.5684	17.5684	0	17.1943	17.3525	-0.158153	17.3826	17.4704	-0.0877112	17.0425	16.7687	0.273778	17.4266	17.2989	0.127706		181	0.374088	0.185792	0.525969	0.141823	0.215935	0.0980804	0.799747	0.26953
182	18.5884	18.5884	0	18.5069	18.7816	-0.274739	18.7139	18.5798	0.134109	18.3992	18.1673	0.231915	18.79	18.6338	0.156264		182	0.0815632	-0.125436	0.189249	-0.201621	-0.193176	0.00867383	0.421164	-0.0453566
183	16.5624	16.5624	0	16.2273	16.6067	-0.379401	16.5128	16.4085	0.104287	16.1244	15.9276	0.19683	16.6602	16.3935	0.266727		183	0.335142	0.049579	0.43801	-0.0978205	-0.044259	0.153866	0.634841	0.168907
184	13.9186	13.9186	0	13.8172	14.1162	-0.299007	13.9677	13.8652	0.102459	13.7551	13.5335	0.221545	14.0337	13.9131	0.120541		184	0.101349	-0.0491412	0.163494	-0.115116	-0.197657	0.0533174	0.385039	0.00542496
185	10.7922	10.7922	0	10.7169	11.0056	-0.288735	10.8568	10.7205	0.136283	10.6676	10.4556	0.21207	10.9006	10.7903	0.110229		185	0.0753305	-0.0646209	0.124562	-0.10837	-0.213404	0.0716625	0.336632	0.00185912
186	7.68425	7.68425	0	7.74689	7.92229	-0.175394	7.86729	7.73096	0.136332	7.60134	7.44508	0.156251	7.70609	7.69931	0.00678079		186	-0.0626425	-0.183041	0.082915	-0.0218399	-0.238036	-0.0467095	0.239166	-0.0150591
187	4.77775	4.77775	0	5.03064	5.05577	-0.0251233	5.10607	4.93882	0.16725	4.80963	4.66074	0.148888	4.76811	4.89092	-0.12281		187	-0.25289	-0.328317	-0.0318771	0.00963904	-0.278013	-0.161067	0.117011	-0.113171
188	3.59997	3.59997	0	3.2545	3.36937	-0.114875	3.40841	3.52547	-0.117063	3.11069	2.92355	0.187138	3.14915	3.26257	-0.113419		188	0.345471	0.191563	0.489283	0.450822	0.230596	0.0745006	0.676421	0.337403
189	5.08325	5.08325	0	4.35293	4.47081	-0.117885	4.33489	4.56103	-0.226145	4.3438	4.42853	-0.0847264	4.5537	4.67485	-0.121154		189	0.730326	0.748363	0.739447	0.529553	0.612441	0.522218	0.654721	0.408399
190	7.74	7.74	0	7.04531	7.17927	-0.133966	7.11065	7.40467	-0.294023	7.2209	7.58193	-0.361033	7.33904	7.41211	-0.0730709		190	0.694698	0.629353	0.519103	0.400961	0.560732	0.335329	0.15807	0.32789
191	9.33881	9.33881	0	9.10751	8.9732	0.134307	8.88319	9.36602	-0.482834	9.23135	9.71731	-0.485952	9.35588	9.29861	0.0572697		191	0.231301	0.455619	0.107455	-0.0170715	0.365608	-0.027215	-0.378496	0.0401982
192	12.2648	12.2648	0	12.1575	12.1982	-0.0406785	12.0792	12.5327	-0.453474	12.4881	12.6721	-0.184008	12.2498	12.5535	-0.303689		192	0.107266	0.18556	-0.223323	0.0150261	0.0665874	-0.267914	-0.407331	-0.288663
193	12.9205	12.9205	0	12.2666	12.444	-0.177376	12.1247	12.497	-0.372343	12.9147	13.3329	-0.418235	12.3994	12.7324	-0.332954		193	0.653903	0.795798	0.00582442	0.521079	0.476527	0.423455	-0.41241	0.188125
194	12.5583	12.5583	0	11.8855	11.7732	0.11238	12.0235	12.1788	-0.15527	12.4697	12.7967	-0.326964	12.1832	12.2379	-0.0546357		194	0.672759	0.534813	0.0885883	0.375075	0.78514	0.379544	-0.238376	0.320439
195	14.5312	14.5312	0	14.2319	14.1666	0.0653212	14.3826	14.0434	0.339122	14.353	14.3853	-0.0322348	14.0867	13.8367	0.249948		195	0.299248	0.148592	0.17812	0.444481	0.364569	0.487714	0.145886	0.694429
196	14.7184	14.7184	0	14.9198	14.5685	0.351275	14.7518	14.5912	0.160625	15.3709	14.9546	0.416253	14.8969	14.2318	0.665146		196	-0.20135	-0.0333923	-0.652472	-0.178541	0.149925	0.127233	-0.236219	0.486604
197	17.7115	17.7115	0	17.9189	17.6279	0.291002	17.7525	17.6132	0.139238	18.1556	17.9379	0.217679	17.9129	17.1908	0.72213		197	-0.207451	-0.0410092	-0.444156	-0.201447	0.0835504	0.0982287	-0.226477	0.520683
198	18.6003	18.6003	0	18.2713	18.1022	0.169044	18.1161	18.2102	-0.0941462	18.8601	18.6505	0.209647	18.8801	17.9957	0.884365		198	0.329003	0.484201	-0.259812	-0.279757	0.498046	0.390055	-0.0501649	0.604608
199	16.7435	16.7435	0	16.1677	16.036	0.131659	15.9699	16.1138	-0.143914	16.7251	16.6072	0.117933	16.8198	16.0759	0.743917		199	0.57588	0.77363	0.0184283	-0.0762329	0.707539	0.629717	0.136361	0.667684
200	17.0868	17.0868	0	16.5136	16.4234	0.0902309	16.362	16.4214	-0.0593435	16.7257	16.8612	-0.135469	16.9345	16.4427	0.491726		200	0.573189	0.724764	0.361075	0.152336	0.66342	0.66542	0.225606	0.644062
201	14.5335	14.5335	0	14.1296	13.9977	0.131874	13.9825	13.9719	0.0105466	14.2515	14.4103	-0.158817	14.3443	14.1915	0.152809		201	0.403856	0.551012	0.281981	0.18914	0.53573	0.561559	0.123164	0.341949
202	14.8817	14.8817	0	14.9253	14.7494	0.175908	14.7654	14.7687	-0.00330958	15.0268	15.1873	-0.160588	14.9381	14.9054	0.0327723		202	-0.0436022	0.116241	-0.145095	-0.0564916	0.132306	0.112932	-0.305683	-0.0237192
203	17.3558	17.3558	0	17.5097	17.3185	0.191201	17.3161	17.3727	-0.0565392	17.5273	17.8146	-0.287276	17.2846	17.5528	-0.26816		203	-0.153969	0.0396159	-0.171593	0.0711545	0.0372324	-0.0169233	-0.458869	-0.197006
204	19.8091	19.8091	0	20.0704	19.8637	0.206778	19.8806	19.9252	-0.0445596	19.8211	20.3019	-0.480759	19.4029	20.0436	-0.640724		204	-0.261359	-0.0715359	-0.0120484	0.40619	-0.0545814	-0.116096	-0.492807	-0.234535
205	20.2612	20.2612	0	20.8677	20.3832	0.484574	20.4655	20.6938	-0.22827	20.603	20.9774	-0.37439	20.2844	20.7944	-0.510016		205	-0.606504	-0.204244	-0.34178	-0.0231317	-0.12193	-0.432514	-0.716169	-0.533147
206	22.3399	22.3399	0	23.1985	22.6004	0.598021	22.6837	22.9274	-0.243698	22.4256	22.884	-0.458483	22.1214	22.8792	-0.757768		206	-0.858532	-0.343789	-0.0856263	0.218522	-0.260511	-0.587487	-0.544109	-0.539246
207	21.5934	21.5934	0	22.104	21.9283	0.175782	22.125	22.3027	-0.177744	21.2938	22.2291	-0.935214	20.5216	21.9872	-1.46553		207	-0.510687	-0.531601	0.29952	1.07172	-0.334905	-0.709345	-0.635694	-0.393813
208	18.6047	18.6047	0	19.1384	18.9486	0.189785	19.1352	19.2893	-0.154172	18.4674	19.2371	-0.769682	17.8586	18.9987	-1.14017		208	-0.533684	-0.53047	0.137304	0.746125	-0.343899	-0.684642	-0.632378	-0.394048
209	15.9755	15.9755	0	16.4119	16.2759	0.136	16.4456	16.5416	-0.0960336	15.8414	16.5071	-0.665719	15.323	16.1993	-0.876343		209	-0.436387	-0.470085	0.134082	0.652514	-0.300387	-0.566119	-0.531637	-0.223829
210	14.1331	14.1331	0	14.519	14.2801	0.238905	14.275	14.3934	-0.118376	14.4713	14.821	-0.349677	14.1658	14.5327	-0.366882		210	-0.38597	-0.14197	-0.33826	-0.0327731	-0.147066	-0.260347	-0.687937	-0.399655
211	12.4571	12.4571	0	12.6334	12.5139	0.119487	12.4048	12.5788	-0.173996	12.8256	13.0738	-0.24818	12.6499	12.8896	-0.23967		211	-0.176336	0.0522802	-0.368514	-0.192796	-0.0568486	-0.121716	-0.616694	-0.432466
212	14.7593	14.7593	0	14.9342	14.8993	0.0348614	14.7526	14.962	-0.209397	15.2367	15.4466	-0.209946	15.1008	15.2384	-0.137577		212	-0.174904	0.00670779	-0.477381	-0.341534	-0.140042	-0.202689	-0.687327	-0.479111
213	14.5741	14.5741	0	14.6057	14.655	-0.0493122	14.5186	14.7474	-0.228805	14.972	15.1614	-0.189388	14.8505	14.9139	-0.0634505		213	-0.0316307	0.055494	-0.397934	-0.276352	-0.0809429	-0.173311	-0.587322	-0.339802
214	12.2091	12.2091	0	12.3163	12.3929	-0.0766088	12.2132	12.4811	-0.267856	12.7185	12.8815	-0.163072	12.5402	12.6244	-0.0842116		214	-0.10718	-0.00410729	-0.50931	-0.331052	-0.183789	-0.271964	-0.672382	-0.415264
215	13.3409	13.3409	0	13.6819	13.7678	-0.0858412	13.4843	13.7756	-0.29128	14.0645	14.191	-0.126473	13.7078	13.9212	-0.213403		215	-0.341072	-0.143463	-0.723641	-0.366955	-0.426913	-0.434742	-0.850115	-0.580358
216	15.5793	15.5793	0	16.0404	16.0479	-0.00750325	15.804	16.0044	-0.200379	16.3607	16.4692	-0.108441	16.0121	16.1812	-0.169162		216	-0.461026	-0.224706	-0.7814	-0.432758	-0.468529	-0.425085	-0.889841	-0.601919
217	18.9527	18.9527	0	19.4388	19.4623	-0.023455	19.1927	19.3939	-0.2012	19.7545	19.8679	-0.113464	19.4105	19.5755	-0.165006		217	-0.486138	-0.239966	-0.801761	-0.457835	-0.509593	-0.441167	-0.915225	-0.622841
218	19.6917	19.6917	0	20.2713	20.1597	0.11161	20.0496	19.9144	0.135192	20.4294	20.6023	-0.172924	19.9698	20.1126	-0.142754		218	-0.579579	-0.357855	-0.737663	-0.278103	-0.46797	-0.222662	-0.910587	-0.420857
219	17.6657	17.6657	0	18.2316	18.3281	-0.0964443	18.0415	17.9537	0.0877858	18.4588	18.6252	-0.166385	18.0493	18.153	-0.103785		219	-0.565874	-0.375715	-0.793052	-0.383512	-0.662319	-0.287929	-0.959437	-0.487297
220	19.0469	19.0469	0	19.549	19.8891	-0.340052	19.3377	19.4849	-0.147222	19.9188	20.0687	-0.149885	19.5991	19.7039	-0.104888		220	-0.502092	-0.290815	-0.87188	-0.552142	-0.842144	-0.438037	-1.02176	-0.65703
221	22.0283	22.0283	0	22.5439	22.8101	-0.266265	22.3408	22.3998	-0.0590184	22.8686	23.0642	-0.195513	22.4907	22.6326	-0.14187		221	-0.515576	-0.312468	-0.84034	-0.462422	-0.781841	-0.371486	-1.03585	-0.604292
222	22.5065	22.5065	0	23.1126	23.2741	-0.16151	22.9319	22.7672	0.164658	23.3087	23.5691	-0.260355	22.8965	22.9534	-0.0568557		222	-0.606039	-0.425315	-0.802206	-0.389993	-0.767549	-0.260656	-1.06256	-0.446848
223	20.1551	20.1551	0	20.7657	20.9985	-0.232833	20.6319	20.4143	0.217589	20.9374	21.2631	-0.325629	20.5633	20.5746	-0.0112869		223	-0.610624	-0.476845	-0.782385	-0.408215	-0.843457	-0.259255	-1.10801	-0.419502
224	18.9991	18.9991	0	19.6595	19.5406	0.118845	19.5381	19.0129	0.525228	19.6099	19.9711	-0.36118	19.1289	19.0958	0.0331442		224	-0.660373	-0.539005	-0.610808	-0.129801	-0.541528	-0.0137778	-0.971988	-0.0966565
225	16.7067	16.7067	0	17.3571	16.8758	0.481353	17.2388	16.4728	0.765964	17.1856	17.5598	-0.374222	16.5907	16.539	0.0516638		225	-0.650412	-0.532036	-0.478867	0.116066	-0.169059	0.233928	-0.853088	0.16773
226	16.0294	16.0294	0	17.156	15.4999	1.65606	16.9405	15.3345	1.60604	16.4919	16.9169	-0.424982	15.3743	15.4232	-0.048886		226	-1.12658	-0.911103	-0.462457	0.655116	0.529482	0.694937	-0.88744	0.606231
227	14.9107	14.9107	0	15.9417	14.1837	1.75793	15.749	14.2352	1.5138	15.3109	15.645	-0.334069	14.1594	14.4644	-0.305017		227	-1.03096	-0.838244	-0.400191	0.751299	0.726976	0.675558	-0.734261	0.446281
228	15.3141	15.3141	0	15.6375	15.3486	0.288889	15.495	15.4159	0.0791233	15.6983	15.8306	-0.132302	15.3001	15.6773	-0.377233		228	-0.323391	-0.180907	-0.38418	0.0140191	-0.0345028	-0.101784	-0.516482	-0.363214
229	13.6843	13.6843	0	13.875	13.952	-0.0769795	13.696	13.9916	-0.295673	14.1397	14.2287	-0.0890092	13.9233	14.2066	-0.283287		229	-0.19071	-0.0116337	-0.455332	-0.238944	-0.26769	-0.307307	-0.544341	-0.522231
230	10.9855	10.9855	0	11.1511	11.1986	-0.0475783	10.9963	11.2793	-0.282966	11.406	11.49	-0.0840553	11.1956	11.4948	-0.299156		230	-0.165571	-0.010809	-0.420465	-0.210136	-0.213149	-0.293775	-0.50452	-0.509292
231	12.5651	12.5651	0	12.7285	12.6709	0.0575625	12.6274	12.7883	-0.160842	12.8578	13.0046	-0.14678	12.7129	12.9859	-0.272994		231	-0.163334	-0.0622828	-0.292662	-0.147779	-0.105771	-0.223125	-0.439443	-0.420774
232	13.3392	13.3392	0	13.5039	13.4427	0.0611029	13.4009	13.5751	-0.17416	13.7086	13.8606	-0.152019	13.5703	13.77	-0.199628		232	-0.164697	-0.0617898	-0.369453	-0.231171	-0.103594	-0.23595	-0.521472	-0.430799
233	10.7079	10.7079	0	10.8552	10.7997	0.0554484	10.7749	10.947	-0.172142	11.1016	11.2468	-0.145229	10.9698	11.1246	-0.154725		233	-0.147251	-0.0669687	-0.393662	-0.261918	-0.0918028	-0.239111	-0.53889	-0.416643
234	10.4872	10.4872	0	10.5639	10.4962	0.0677141	10.5569	10.5881	-0.0311773	10.6904	10.8389	-0.148598	10.6282	10.7843	-0.156048		234	-0.0767447	-0.0697226	-0.203193	-0.141089	-0.00903062	-0.1009	-0.351791	-0.297137
235	13.1462	13.1462	0	13.2338	13.1596	0.0742472	13.2296	13.2268	0.00277875	13.3342	13.4912	-0.157008	13.3003	13.4031	-0.102791		235	-0.087646	-0.0834082	-0.187998	-0.15413	-0.0133988	-0.0806295	-0.345006	-0.256921
236	12.449	12.449	0	12.5651	12.5045	0.0606115	12.5482	12.5122	0.0360745	12.6614	12.8338	-0.172397	12.6543	12.6793	-0.0249393		236	-0.116118	-0.0992792	-0.212478	-0.205373	-0.0555069	-0.0632047	-0.384875	-0.230312
237	10.629	10.629	0	10.6501	10.5854	0.0647352	10.708	10.6153	0.0927416	10.718	10.8675	-0.149533	10.7635	10.7441	0.019455		237	-0.0211173	-0.0790397	-0.0890238	-0.134564	0.0436179	0.0137019	-0.238557	-0.115109
238	13.0266	13.0266	0	12.9714	12.9033	0.068011	13.0804	12.9715	0.108961	13.0249	13.1473	-0.12245	13.0936	13.0762	0.0174017		238	0.0552564	-0.0538063	0.00174633	-0.0670142	0.123267	0.055155	-0.120704	-0.0496126
239	14.7973	14.7973	0	14.787	14.7416	0.0454416	14.8581	14.7589	0.0992296	14.8394	14.9888	-0.149373	14.9208	14.8655	0.0552791		239	0.0103147	-0.0608083	-0.0420843	-0.123463	0.0557563	0.0384213	-0.191457	-0.0681844
240	13.5103	13.5103	0	13.4414	13.3939	0.047519	13.5228	13.3909	0.131874	13.4666	13.616	-0.149401	13.5936	13.4838	0.10977		240	0.0689439	-0.0124678	0.0436775	-0.0832574	0.116463	0.119406	-0.105724	0.0265123
241	14.1031	14.1031	0	13.9959	13.888	0.107957	14.1042	13.9164	0.18772	13.9272	14.0547	-0.127528	14.075	14.0048	0.0702736		241	0.10719	-0.00103983	0.175954	0.0280755	0.215147	0.18668	0.0484262	0.0983491
242	17.1498	17.1498	0	17.0595	16.951	0.108505	17.1654	16.9801	0.185298	16.9999	17.1309	-0.130988	17.1363	17.0823	0.0539392		242	0.0902648	-0.0156654	0.149833	0.0134783	0.19877	0.169633	0.018845	0.0674174
243	18.0035	18.0035	0	17.9197	17.8269	0.0927735	17.9589	17.764	0.194935	17.8247	17.9884	-0.163675	18.005	17.8963	0.108662		243	0.0838672	0.0446083	0.178832	-0.00143008	0.176641	0.239543	0.015157	0.107232
244	17.112	17.112	0	16.9896	16.9057	0.0839195	16.9649	16.7177	0.247184	16.7792	16.948	-0.168848	17.0211	16.8869	0.134116		244	0.122403	0.147131	0.332841	0.0909628	0.206323	0.394315	0.163993	0.225078
245	15.4337	15.4337	0	15.252	15.1285	0.123446	15.1768	14.9382	0.238672	15.0346	15.2455	-0.210841	15.3382	15.1625	0.175738		245	0.18172	0.25683	0.399069	0.0954574	0.305166	0.495503	0.188228	0.271195
246	16.5771	16.5771	0	16.4363	16.3188	0.11754	16.4264	16.2561	0.170248	16.3654	16.5568	-0.191399	16.6039	16.4288	0.175068		246	0.140833	0.150786	0.211755	-0.0267546	0.258374	0.321034	0.0203564	0.148313
247	16.4733	16.4733	0	16.441	16.3417	0.0993138	16.4914	16.4406	0.0507697	16.5359	16.7293	-0.193425	16.6818	16.4813	0.200445		247	0.0323182	-0.018078	-0.0625683	-0.20844	0.131632	0.0326917	-0.255993	-0.007995
248	16.5095	16.5095	0	16.5393	16.4368	0.102415	16.5847	16.5411	0.0436346	16.6288	16.8463	-0.217419	16.7131	16.5768	0.136298		248	-0.0297294	-0.0751659	-0.119315	-0.20354	0.0726855	-0.0315313	-0.336733	-0.0672425
249	19.513	19.513	0	19.5867	19.4806	0.106171	19.6286	19.5892	0.0393662	19.6818	19.9136	-0.231817	19.738	19.6297	0.108307		249	-0.0737651	-0.115631	-0.168814	-0.224997	0.0324061	-0.0762644	-0.400631	-0.11669
250	21.8944	21.8944	0	21.8839	21.7248	0.159061	21.9374	21.7432	0.194219	21.7372	22.0175	-0.280311	21.944	21.7422	0.201798		250	0.0105698	-0.0429933	0.157241	-0.049511	0.169631	0.151226	-0.12307	0.152287
251	24.2137	24.2137	0	24.2936	24.079	0.214622	24.3202	24.0658	0.254409	24.037	24.2873	-0.250327	24.2285	23.9827	0.245815		251	-0.079962	-0.106504	0.176663	-0.0148596	0.13466	0.147905	-0.0736636	0.230956
252	23.8046	23.8046	0	24.0843	23.8736	0.210687	24.0795	23.9684	0.111093	24.0518	24.1129	-0.0610767	24.0388	23.8884	0.150362		252	-0.279619	-0.274826	-0.247139	-0.234158	-0.068932	-0.163732	-0.308216	-0.0837953
253	24.0477	24.0477	0	24.4133	24.223	0.190309	24.4028	24.4283	-0.0255453	24.5489	24.3914	0.157492	24.4104	24.318	0.0924593		253	-0.365517	-0.355057	-0.501196	-0.36267	-0.175208	-0.380603	-0.343704	-0.270211
254	22.5782	22.5782	0	22.8395	22.7416	0.0978932	22.822	23.0163	-0.194295	23.0825	23.109	-0.0265645	22.8538	22.9741	-0.120333		254	-0.261269	-0.243795	-0.504224	-0.275574	-0.163376	-0.438091	-0.530789	-0.395907
255	24.5699	24.5699	0	24.6206	24.6096	0.011008	24.6108	24.9209	-0.310054	24.8569	25.2192	-0.362341	24.6094	24.98	-0.370552		255	-0.0506794	-0.040883	-0.286927	-0.0395108	-0.0396713	-0.350937	-0.649268	-0.410062
256	26.6285	26.6285	0	26.5924	26.6117	-0.0192989	26.5656	26.9267	-0.361189	26.7942	27.3785	-0.584294	26.5519	27.0531	-0.501179		256	0.0360531	0.0629193	-0.16572	0.0766067	0.0167542	-0.298269	-0.750014	-0.424573
257	27.0891	27.0891	0	27.3321	27.3177	0.0143339	27.3185	27.512	-0.193566	27.7269	27.8926	-0.165756	27.3461	27.6034	-0.257265		257	-0.242986	-0.229397	-0.637782	-0.257048	-0.228652	-0.422963	-0.803537	-0.514313
258	24.3412	24.3412	0	24.6855	24.6656	0.019931	24.6895	24.8003	-0.110784	25.1822	25.1717	0.0105682	24.7146	24.8831	-0.168494		258	-0.344245	-0.34825	-0.841002	-0.373411	-0.324314	-0.459034	-0.830434	-0.541905
259	23.8104	23.8104	0	23.823	23.8596	-0.0366233	23.7607	24.053	-0.292232	24.1457	24.5897	-0.443997	23.8347	24.2404	-0.405764		259	-0.0126406	0.049635	-0.335354	-0.0242885	-0.0492639	-0.242597	-0.779351	-0.430053
260	25.9813	25.9813	0	26.1875	26.2476	-0.0600903	26.1671	26.3793	-0.212242	26.5542	26.916	-0.3618	26.1956	26.5631	-0.367517		260	-0.206207	-0.185786	-0.572884	-0.214291	-0.266297	-0.398028	-0.934683	-0.581808
261	25.2063	25.2063	0	25.8199	25.8703	-0.0504116	25.9214	25.8147	0.106701	26.3262	26.2832	0.042999	25.8378	25.9191	-0.0813114		261	-0.613649	-0.715142	-1.11996	-0.631494	-0.664061	-0.608442	-1.07696	-0.712805
262	22.81	22.81	0	23.3756	23.4593	-0.0836312	23.4455	23.365	0.08045	23.8693	23.9498	-0.0804236	23.4226	23.555	-0.132437		262	-0.565687	-0.635537	-1.05939	-0.612621	-0.649319	-0.555087	-1.13982	-0.745058
263	24.5506	24.5506	0	24.8196	24.9491	-0.129585	24.7665	24.948	-0.181511	25.2138	25.6277	-0.413915	24.8982	25.2285	-0.330298		263	-0.268958	-0.21592	-0.66319	-0.34762	-0.398543	-0.397431	-1.07711	-0.677917
264	26.6256	26.6256	0	27.0731	27.1936	-0.120539	27.0804	27.057	0.0234046	27.4857	27.6974	-0.211756	27.1821	27.2756	-0.093526		264	-0.447434	-0.45481	-0.860057	-0.556486	-0.567973	-0.431405	-1.07181	-0.650012
265	25.9075	25.9075	0	25.6066	25.7303	-0.123702	25.6704	25.4669	0.203474	26.0341	26.0414	-0.00730283	25.7427	25.6504	0.0922694		265	0.300901	0.237141	-0.126551	0.164839	0.177199	0.440615	-0.133854	0.257108
266	24.701	24.701	0	24.6633	24.7133	-0.0500832	24.7051	24.6617	0.0434403	25.017	25.1674	-0.150355	24.9071	24.802	0.105116		266	0.0377293	-0.00413771	-0.316049	-0.206131	-0.0123539	0.0393026	-0.466404	-0.101015
267	23.2544	23.2544	0	23.0777	23.0848	-0.00710875	23.0724	23.1185	-0.0461543	23.2973	23.4754	-0.17804	23.2581	23.2057	0.0524298		267	0.176711	0.182064	-0.0429135	-0.00370338	0.169603	0.135909	-0.220954	0.0487265
268	21.8503	21.8503	0	21.8814	21.8318	0.0495696	21.8948	21.898	-0.00319292	22.0346	22.2203	-0.185703	22.0503	22.0005	0.0498074		268	-0.0310436	-0.0444603	-0.184246	-0.199976	0.018526	-0.0476532	-0.369949	-0.150169
269	23.2332	23.2332	0	23.3867	23.3292	0.0574796	23.4385	23.3837	0.0547832	23.5182	23.7006	-0.182375	23.5678	23.4951	0.0726542		269	-0.153487	-0.205273	-0.285042	-0.334551	-0.0960078	-0.150489	-0.467417	-0.261897
270	23.3358	23.3358	0	23.5057	23.4703	0.0353609	23.5428	23.4587	0.0841194	23.5646	23.7272	-0.16258	23.6442	23.5488	0.0953684		270	-0.16986	-0.206994	-0.228753	-0.308328	-0.1345	-0.122875	-0.391334	-0.21296
271	21.9005	21.9005	0	22.3788	22.3347	0.044095	22.3795	22.2485	0.131038	22.2984	22.4436	-0.14518	22.4278	22.1924	0.235491		271	-0.478304	-0.479036	-0.397948	-0.527362	-0.434209	-0.347998	-0.543128	-0.291871
272	23.4256	23.4256	0	24.3292	24.2654	0.0638215	24.1981	24.0581	0.140006	23.9893	24.2338	-0.244528	24.1786	23.8241	0.35453		272	-0.903541	-0.77245	-0.563665	-0.753014	-0.83972	-0.632445	-0.808193	-0.398484
273	22.6421	22.6421	0	23.3231	23.1903	0.132806	23.4762	23.405	0.0712193	23.5801	23.2274	0.352738	23.9124	23.0378	0.874607		273	-0.681056	-0.834094	-0.938038	-1.27032	-0.54825	-0.762875	-0.585301	-0.395717
274	22.5246	22.5246	0	22.8425	22.7724	0.0701214	22.9298	22.8334	0.0963341	22.9573	22.8611	0.0962151	23.0902	22.7081	0.382097		274	-0.317923	-0.405212	-0.432714	-0.565683	-0.247801	-0.308878	-0.336498	-0.183585
275	24.6165	24.6165	0	24.7083	24.7076	0.00068125	24.7311	24.6395	0.0916494	24.7393	24.7991	-0.0598443	24.7328	24.6519	0.080831		275	-0.0917884	-0.114584	-0.122735	-0.116234	-0.0911071	-0.0229348	-0.182579	-0.0354029
276	25.8653	25.8653	0	25.9168	25.905	0.0117271	25.9428	25.8881	0.0547822	25.9214	26.0539	-0.13252	25.9227	25.9428	-0.0201021		276	-0.0514504	-0.0775224	-0.0560564	-0.057368	-0.0397233	-0.0227401	-0.188576	-0.0774701
277	24.8325	24.8325	0	24.8591	24.849	0.0100811	24.9062	24.8838	0.0224445	24.9248	25.0076	-0.0827845	24.8512	24.9373	-0.0861026		277	-0.0265961	-0.0737655	-0.092303	-0.0187728	-0.016515	-0.051321	-0.175088	-0.104875
278	21.8212	21.8212	0	21.8589	21.8435	0.015429	21.8996	21.8631	0.0364635	21.9049	21.9968	-0.0919355	21.8528	21.911	-0.0582118		278	-0.037767	-0.0784164	-0.0837279	-0.0316251	-0.0223379	-0.0419528	-0.175663	-0.0898369
279	21.7131	21.7131	0	21.8075	21.7749	0.0326112	21.8345	21.8013	0.0332286	21.8425	21.9729	-0.13037	21.8336	21.8657	-0.0320505		279	-0.0944304	-0.121443	-0.129415	-0.120513	-0.0618192	-0.0882148	-0.259785	-0.152564
280	22.5496	22.5496	0	22.6205	22.5889	0.031666	22.655	22.6788	-0.0237632	22.6985	22.8129	-0.114494	22.6758	22.7671	-0.0912374		280	-0.0709022	-0.105374	-0.14882	-0.126198	-0.0392362	-0.129138	-0.263314	-0.217435
281	19.9329	19.9329	0	19.943	19.919	0.023973	19.9865	20.0289	-0.0423942	20.0387	20.1382	-0.0995521	20.0143	20.1436	-0.129226		281	-0.0100268	-0.0535414	-0.105744	-0.0813955	0.0139462	-0.0959356	-0.205296	-0.210621
282	18.4668	18.4668	0	18.6	18.5557	0.0443183	18.613	18.6547	-0.041704	18.6782	18.8323	-0.154133	18.6735	18.7638	-0.0902643		282	-0.133225	-0.146224	-0.211429	-0.206704	-0.0889065	-0.187928	-0.365562	-0.296969
283	20.6259	20.6259	0	20.8337	20.7935	0.0401592	20.8244	20.9029	-0.0784919	20.937	21.1079	-0.170853	20.9239	21.0203	-0.096416		283	-0.207831	-0.198532	-0.311158	-0.298064	-0.167672	-0.277024	-0.482011	-0.39448
284	20.3994	20.3994	0	20.5877	20.5586	0.0290928	20.5741	20.6941	-0.119969	20.6951	20.8545	-0.159333	20.6842	20.8353	-0.151114		284	-0.188295	-0.174775	-0.295769	-0.284845	-0.159202	-0.294744	-0.455102	-0.435959
285	17.7264	17.7264	0	17.9211	17.9104	0.0107931	17.9005	18.0524	-0.151859	18.075	18.2286	-0.153631	18.0484	18.205	-0.156606		285	-0.194752	-0.174147	-0.348584	-0.32204	-0.183959	-0.326006	-0.502215	-0.478646
286	18.9272	18.9272	0	19.1534	19.178	-0.0246819	19.1288	19.313	-0.18423	19.3776	19.5498	-0.172196	19.3471	19.4504	-0.103297		286	-0.226105	-0.201549	-0.450389	-0.419844	-0.250787	-0.385778	-0.622585	-0.523141
287	20.9363	20.9363	0	21.1671	21.2549	-0.087787	21.1104	21.3823	-0.271834	21.4315	21.5914	-0.159882	21.3957	21.5412	-0.145514		287	-0.230809	-0.174156	-0.495242	-0.459443	-0.318596	-0.44599	-0.655124	-0.604957
288	22.4111	22.4111	0	22.6971	22.7497	-0.0526555	22.5753	22.8166	-0.241285	22.9753	23.1365	-0.161245	22.8402	23.014	-0.173784		288	-0.286023	-0.164213	-0.564205	-0.429159	-0.338679	-0.405498	-0.725449	-0.602943
289	22.974	22.974	0	23.2419	23.3112	-0.069288	23.0827	23.3387	-0.255996	23.5209	23.6184	-0.0974756	23.3038	23.6252	-0.321376		289	-0.267904	-0.108754	-0.546927	-0.329825	-0.337192	-0.364751	-0.644402	-0.6512
290	20.9977	20.9977	0	21.1809	21.2895	-0.108687	20.9834	21.3107	-0.327326	21.5089	21.5053	0.00360379	21.2059	21.6824	-0.476494		290	-0.183133	0.0143615	-0.511129	-0.208168	-0.29182	-0.312964	-0.507525	-0.684662
291	22.6214	22.6214	0	22.6802	22.8384	-0.158179	22.4528	22.8859	-0.433141	23.0616	22.9273	0.134223	22.717	23.3071	-0.590077		291	-0.0588563	0.168575	-0.440203	-0.0956848	-0.217035	-0.264567	-0.30598	-0.685761
292	22.8169	22.8169	0	22.9722	23.0812	-0.108977	22.8185	23.1402	-0.321715	23.2319	23.2217	0.0102411	23.059	23.4291	-0.370196		292	-0.155326	-0.00156871	-0.415012	-0.242048	-0.264303	-0.323283	-0.404771	-0.612244
293	20.1128	20.1128	0	20.2555	20.3617	-0.106178	20.1421	20.4367	-0.294618	20.4808	20.5002	-0.0194293	20.368	20.6918	-0.323776		293	-0.142662	-0.0292427	-0.367954	-0.255199	-0.24884	-0.323861	-0.387383	-0.578975
294	19.024	19.024	0	19.1233	19.1796	-0.0563134	19.0746	19.2662	-0.191675	19.2694	19.3317	-0.0622563	19.1774	19.4977	-0.320298		294	-0.0992782	-0.0505625	-0.245417	-0.153424	-0.155592	-0.242238	-0.307673	-0.473721
295	17.8041	17.8041	0	17.8629	17.8199	0.0430272	17.8109	17.8782	-0.0672978	17.8792	17.957	-0.0778483	17.7161	18.1322	-0.416076		295	-0.0588064	-0.00680371	-0.0750382	0.0879734	-0.0157792	-0.0741015	-0.152887	-0.328103
296	15.5773	15.5773	0	15.6481	15.5517	0.0964715	15.5589	15.586	-0.0271442	15.567	15.6258	-0.0588089	15.3999	15.8499	-0.449942		296	-0.0708533	0.018372	0.0102492	0.177347	0.0256182	-0.00877217	-0.0485597	-0.272596
297	17.8644	17.8644	0	17.9497	17.8203	0.129461	17.7995	17.8173	-0.0178305	17.7981	17.8449	-0.0467363	17.6242	18.1242	-0.500047		297	-0.0853297	0.0649281	0.0662603	0.24023	0.0441311	0.0470976	0.019524	-0.259817
298	19.5148	19.5148	0	19.5952	19.5021	0.0930426	19.541	19.5381	0.00290663	19.5314	19.5888	-0.0573851	19.3954	19.7747	-0.379292		298	-0.0804161	-0.0262528	-0.0166955	0.119343	0.0126265	-0.0233462	-0.0740806	-0.259949
299	17.7099	17.7099	0	17.8034	17.7194	0.0839983	17.818	17.7735	0.0444556	17.7673	17.8246	-0.057363	17.6877	17.9553	-0.267584		299	-0.0934281	-0.108029	-0.0573216	0.0222071	-0.00942987	-0.0635737	-0.114685	-0.245377
300	17.7455	17.7455	0	17.7485	17.7264	0.0221392	17.7441	17.6707	0.0733677	17.7226	17.7743	-0.0517183	17.6159	17.8834	-0.26747		300	-0.00304363	0.00144504	0.0229247	0.129612	0.0190955	0.0748127	-0.0287936	-0.137858
301	20.7907	20.7907	0	20.794	20.7849	0.00908167	20.7895	20.7174	0.072082	20.7727	20.8259	-0.0531766	20.6717	20.9346	-0.262955		301	-0.00323946	0.00124229	0.0180105	0.119087	0.00584221	0.0733243	-0.0351661	-0.143868
302	21.2904	21.2904	0	21.4098	21.2785	0.131314	21.4514	21.3445	0.106885	21.3334	21.3412	-0.00777054	21.278	21.5099	-0.231903		302	-0.119438	-0.161037	-0.0430588	0.0123849	0.0118755	-0.0541524	-0.0508293	-0.219518
303	20.0133	20.0133	0	20.1105	20.0518	0.0586887	20.1984	20.04	0.158403	20.0682	20.0901	-0.02193	20.0612	20.1893	-0.128038		303	-0.097188	-0.185085	-0.0548619	-0.047916	-0.0384994	-0.0266815	-0.0767918	-0.175954
304	21.7547	21.7547	0	21.6845	21.7317	-0.0471454	21.8248	21.595	0.229802	21.7443	21.8791	-0.134776	21.7467	21.8372	-0.0905424		304	0.0701898	-0.0701146	0.0104268	0.00801262	0.0230444	0.159687	-0.124349	-0.0825297
305	24.3778	24.3778	0	24.3665	24.5256	-0.159086	24.5124	24.291	0.221379	24.3995	24.5401	-0.140648	24.472	24.4914	-0.0193695		305	0.0113668	-0.134579	-0.0216363	-0.094209	-0.147719	0.0868	-0.162285	-0.113578
306	24.2121	24.2121	0	24.1874	25.2942	-1.10686	24.4473	24.15	0.297349	24.2722	24.7262	-0.454036	24.704	24.2906	0.413446		306	0.02471	-0.235241	-0.0601025	-0.491966	-1.08215	0.0621073	-0.514139	-0.07852
307	24.4046	24.4046	0	24.0844	26.0256	-1.9412	24.5533	24.1253	0.427974	24.4213	25.2126	-0.791305	25.1724	24.5785	0.59392		307	0.320116	-0.148725	-0.016768	-0.767846	-1.62108	0.279249	-0.808073	-0.173926
308	27.1465	27.1465	0	26.7461	28.3303	-1.5842	26.9506	26.7856	0.16494	27.025	27.6506	-0.625628	27.1392	26.9275	0.211729		308	0.400446	0.195958	0.121536	0.00729513	-1.18375	0.360897	-0.504092	0.219024

## Sheet: delta delta distance
Table S5.		Different in distance from protein center to each amino acid residue (average from the last 800 snapshots from the tripicate MD systems).
Residue	Diff free-ima wt	Diff free-pex wt	Diff free-tmm wt	Diff free-tpp wt	Diff free-ima w550a	Diff free-pex w550a	Diff free-tmm w550a	Diff free-tpp w550a		Residue	diff diff ima wt-w550a	diff diff pex wt-w550a	diff diff tmm wt-w550a	diff diff tpp wt-w550a
1	-2.04158	-2.08498	-2.8974	-1.91519	-2.04741	-0.83873	-1.86435	-1.4279		1	0.00582442	-1.24625	-1.03306	-0.487294
2	-2.63381	-2.68762	-2.67304	-2.22439	-2.35453	-1.28166	-2.46741	-1.39336		2	-0.279276	-1.40597	-0.205632	-0.831035
3	-2.22988	-2.3938	-2.02549	-1.9246	-1.97328	-0.85712	-2.21338	-1.07621		3	-0.256601	-1.53668	0.187892	-0.848387
4	-2.5484	-2.82518	-2.69864	-2.03661	-2.37428	-1.07761	-2.43638	-1.31127		4	-0.174119	-1.74758	-0.262266	-0.725339
5	-1.31323	-1.92263	-2.08238	-0.975605	-1.43809	-0.269789	-1.51235	-0.416578		5	0.124853	-1.65284	-0.570026	-0.559027
6	-1.66911	-1.77682	-1.73601	-0.774295	-1.39165	-0.131923	-1.60118	-0.416457		6	-0.277457	-1.6449	-0.13483	-0.357839
7	-0.968905	-0.871928	-0.957675	-0.288294	-0.578456	0.35271	-0.752184	-0.150218		7	-0.390449	-1.22464	-0.205491	-0.138075			W550
8	-0.526763	-0.410723	-0.495242	-0.0479644	-0.361751	0.287036	-0.404914	-0.189852		8	-0.165012	-0.697759	-0.0903273	0.141888			DFG motif
9	-0.215782	-0.0923224	-0.18131	0.0563817	-0.145841	0.254845	-0.0876219	-0.0568123		9	-0.0699408	-0.347167	-0.0936884	0.113194
10	-0.147641	-0.0397425	-0.180045	0.206113	-0.0934975	0.240142	-0.0762859	-0.121783		10	-0.0541435	-0.279884	-0.103759	0.327895			different in distance pattern between free-ligand bound wt and w55oa
11	0.0560485	0.146945	0.0909755	0.355382	-0.0575537	0.300001	0.0473435	-0.138225		11	0.113602	-0.153056	0.043632	0.493607			1.5-2.0
12	-0.217636	-0.00438921	-0.352921	-0.094315	-0.779765	0.643759	-0.236861	-0.62677		12	0.562129	-0.648148	-0.116059	0.532455			2.0-3.0
13	-0.67028	-0.403367	-0.901412	-0.523951	-1.31342	0.804021	-0.566138	-0.723701		13	0.643143	-1.20739	-0.335275	0.19975			3.0-4.0
14	-0.673152	-0.510951	-0.816399	-0.415776	-0.859747	0.435303	-0.54621	-0.450335		14	0.186595	-0.946254	-0.270188	0.0345593			> 4.0
15	-0.581908	-0.501829	-0.654896	-0.334442	-0.590897	0.23334	-0.421327	-0.176949		15	0.00898921	-0.735169	-0.233569	-0.157493
16	-0.0500553	-0.107451	-0.041489	0.161693	0.0189392	0.233796	-0.0356959	0.184837		16	-0.0689945	-0.341248	-0.00579308	-0.023144
17	0.78046	0.269997	0.896097	0.413212	0.403879	0.162031	0.278364	0.559329		17	0.376581	0.107966	0.617733	-0.146116
18	1.27194	0.540023	1.54508	0.593918	0.61806	0.112472	0.549696	0.621192		18	0.653881	0.427551	0.995386	-0.0272746
19	1.33574	0.580412	1.68605	0.610155	0.565106	0.0793541	0.740105	0.524375		19	0.770633	0.501058	0.94595	0.0857798
20	1.59422	0.691344	1.85492	0.703042	0.52045	0.562462	0.831773	0.529927		20	1.07377	0.128881	1.02315	0.173115
21	1.73482	0.782174	1.98236	0.752737	0.542832	0.720021	0.898308	0.47833		21	1.19198	0.0621531	1.08405	0.274406
22	1.70186	0.739364	1.95938	0.740211	0.547543	0.691237	0.914188	0.411965		22	1.15432	0.0481261	1.04519	0.328247
23	1.15742	0.463989	1.37929	0.518775	0.6144	0.372992	0.675294	0.394012		23	0.543018	0.0909976	0.703999	0.124763
24	0.536743	0.0903004	0.734369	0.200161	0.558801	0.0620706	0.425108	0.363052		24	-0.0220576	0.0282297	0.309261	-0.162892
25	0.257894	0.0484899	0.45778	0.17754	0.469246	0.0429699	0.347678	0.335505		25	-0.211353	0.00552004	0.110102	-0.157965
26	0.0650905	-0.00472233	0.161096	0.16623	0.470277	0.00287658	0.469267	0.454402		26	-0.405187	-0.00759892	-0.308172	-0.288171
27	-0.0182566	-0.0225801	0.0143937	0.114042	0.396324	-0.0424215	0.317161	0.37385		27	-0.41458	0.0198414	-0.302767	-0.259809
28	-0.0746992	-0.0315759	-0.0522367	0.0546478	0.293553	-0.0551279	0.116104	0.314969		28	-0.368252	0.023552	-0.168341	-0.260321
29	-0.0603056	0.0973014	-0.091764	0.0785607	0.371005	0.173738	0.081115	0.540571		29	-0.43131	-0.0764369	-0.172879	-0.46201
30	-0.127396	0.0346686	-0.181143	-0.0433949	0.189531	0.0936154	-0.117983	0.406024		30	-0.316927	-0.0589468	-0.0631602	-0.449419
31	-0.175085	-0.0747859	-0.291132	-0.18424	-0.116675	-0.328139	-0.55321	-0.236613		31	-0.05841	0.253353	0.262078	0.0523732
32	-0.22363	-0.0452301	-0.325476	-0.207802	-0.0955265	-0.346914	-0.516379	-0.230116		32	-0.128104	0.301684	0.190903	0.0223136
33	-0.241745	0.00663854	-0.310597	-0.155847	0.0879126	-0.468637	-0.258231	-0.501795		33	-0.329657	0.475275	-0.0523655	0.345948
34	-0.31054	0.045383	-0.363535	-0.181636	-0.0183327	-0.379058	-0.545172	-0.433		34	-0.292207	0.424441	0.181637	0.251363
35	-0.239058	0.390841	-0.138983	-0.0309123	0.185904	-0.126384	-0.472159	-0.0834992		35	-0.424963	0.517225	0.333176	0.052587
36	-0.223	0.55313	-0.121106	-0.0706813	0.139936	-0.0176381	-0.67533	-0.0448902		36	-0.362936	0.570768	0.554224	-0.0257911
37	-0.197622	0.767521	-0.076289	-0.0644519	0.13128	0.127988	-0.75993	-0.0402685		37	-0.328902	0.639534	0.683641	-0.0241833
38	-0.294219	0.726678	-0.2296	-0.248216	-0.163933	0.0488302	-1.10913	-0.351996		38	-0.130286	0.677848	0.879527	0.10378
39	-0.237304	0.991871	-0.135213	-0.336514	-0.243162	0.251634	-1.17225	-0.37191		39	0.00585808	0.740237	1.03704	0.0353968
40	-0.203224	1.20845	-0.0269201	-0.287527	-0.191261	0.448342	-1.06853	-0.220454		40	-0.0119626	0.760106	1.04161	-0.0670728
41	-0.0960065	1.47428	0.124239	-0.313479	-0.25743	0.665331	-1.077	-0.096684		41	0.161424	0.808951	1.20124	-0.216795
42	0.553285	1.57974	0.29799	-0.106725	-0.243814	0.856797	-0.99634	0.546261		42	0.797099	0.722946	1.29433	-0.652986
43	1.04251	1.15117	0.223477	0.125523	-0.291585	0.690024	-0.964849	0.661802		43	1.3341	0.461148	1.18833	-0.536279
44	1.13259	0.437384	-0.244033	0.907442	-0.354772	0.180263	-1.30496	0.170787		44	1.48736	0.257122	1.06093	0.736655
45	0.701127	0.24601	-0.399178	1.15732	-0.152708	-0.0671478	-1.66288	-0.346369		45	0.853835	0.313158	1.2637	1.50369
46	0.780786	0.910207	0.214517	-0.0797664	-0.339319	0.374974	-1.13356	-0.046264		46	1.1201	0.535234	1.34808	-0.0335025
47	0.0956236	0.72137	-0.211935	-0.529299	-0.576115	0.0230474	-1.53273	-0.637615		47	0.671739	0.698323	1.3208	0.108317
48	-0.141885	0.657163	-0.291721	-0.395732	-0.345032	-0.0908755	-1.47819	-0.71		48	0.203148	0.748038	1.18646	0.314268
49	-0.138085	0.623608	-0.163021	-0.120273	0.0529138	-0.0648032	-1.05658	-0.282905		49	-0.190999	0.688411	0.893562	0.162632
50	-0.215275	0.527797	-0.14664	-0.102461	0.0893787	-0.0358099	-0.729445	-0.119701		50	-0.304654	0.563606	0.582805	0.0172393
51	-0.208499	0.415646	-0.130047	0.00980679	0.198723	-0.0758958	-0.416313	-0.0230479		51	-0.407222	0.491541	0.286266	0.0328547
52	-0.220701	0.256793	-0.153565	0.037033	0.218817	-0.184673	-0.237368	-0.0821784		52	-0.439518	0.441466	0.0838036	0.119211
53	-0.254476	-0.0229236	-0.353371	-0.0294071	0.0904489	-0.448549	-0.151072	-0.404233		53	-0.344925	0.425625	-0.202299	0.374826
54	-0.247132	-0.205275	-0.253718	-0.00848288	-0.00946617	-0.60883	-0.0722244	-0.566052		54	-0.237666	0.403555	-0.181494	0.557569
55	-0.635262	-1.0223	-0.689277	-0.541167	-1.1412	-1.618	-0.747419	-1.85084		55	0.505943	0.595705	0.058142	1.30967
56	-0.88335	-1.61217	-0.83764	-0.891245	-1.92039	-2.33022	-1.09137	-2.82074		56	1.03704	0.718047	0.253732	1.9295
57	-1.19682	-2.29796	-1.20416	-1.37067	-2.90107	-3.28045	-1.60195	-4.16702		57	1.70425	0.982494	0.397791	2.79635
58	-1.30589	-2.57585	-1.34331	-1.61816	-3.46321	-3.73685	-1.70534	-4.63582		58	2.15732	1.161	0.362031	3.01767
59	-0.99271	-2.15941	-1.44598	-1.43145	-2.96996	-3.14842	-1.68451	-3.85975		59	1.97725	0.989012	0.238526	2.4283
60	-1.01495	-1.61782	-1.65737	-1.00512	-2.01104	-2.35023	-1.2526	-3.02134		60	0.996086	0.732406	-0.404778	2.01623
61	-0.829727	-1.23428	-1.48355	-0.699494	-1.39861	-1.78113	-1.01935	-2.21617		61	0.568879	0.546853	-0.464205	1.51668
62	-0.428687	-0.382947	-0.558305	-0.090491	-0.173362	-0.650907	-0.0798227	-0.528496		62	-0.255325	0.26796	-0.478482	0.438005
63	-0.355082	-0.137125	-0.34632	0.0146217	0.0574557	-0.420095	0.0793827	-0.217137		63	-0.412538	0.28297	-0.425703	0.231759
64	-0.357768	-0.0384604	-0.333142	-0.0362806	0.025926	-0.351817	-0.0551634	-0.12929		64	-0.383694	0.313357	-0.277979	0.0930099
65	-0.3188	0.0395238	-0.303517	-0.0782744	0.0412496	-0.324357	-0.245984	-0.178617		65	-0.360049	0.363881	-0.0575333	0.100343
66	-0.299861	0.0397025	-0.302084	-0.178853	0.0160879	-0.390047	-0.535952	-0.309206		66	-0.315948	0.429749	0.233868	0.130353
67	-0.272721	0.186982	-0.240007	-0.122173	0.0506785	-0.325319	-0.859757	-0.229731		67	-0.3234	0.512301	0.61975	0.107559
68	-0.296695	0.352455	-0.356939	-0.324165	-0.186688	-0.239137	-1.22067	-0.457919		68	-0.110007	0.591592	0.86373	0.133754
69	-0.186889	0.402218	-0.415873	-0.463726	-0.43254	-0.216835	-1.46768	-0.639809		69	0.245651	0.619053	1.05181	0.176083
70	-6.775e-05	0.300312	-0.471871	-0.458416	-0.490971	-0.260699	-1.65604	-0.73089		70	0.490903	0.561011	1.18417	0.272474
71	0.599883	0.65445	-0.246147	-0.0566735	-0.201745	0.199993	-1.47865	-0.330803		71	0.801628	0.454457	1.2325	0.27413
72	0.709844	0.818286	-0.198694	-0.0550093	-0.243683	0.188894	-1.46635	-0.309393		72	0.953527	0.629392	1.26766	0.254384
73	0.681169	0.612484	-0.254682	0.0450943	-0.851162	0.432993	-1.28459	-0.231188		73	1.53233	0.179491	1.02991	0.276283
74	-0.646979	-0.894915	-0.566477	-0.726086	-1.16911	-0.189871	-1.70301	-0.728908		74	0.522136	-0.705044	1.13653	0.00282121
75	-1.38879	-1.51642	-0.622338	-1.14949	-1.38939	-0.706382	-2.30354	-1.24498		75	0.000605083	-0.810035	1.6812	0.0954836
76	-0.71934	-0.163364	-0.414638	-0.977688	-0.585368	-0.71375	-1.89363	-0.712434		76	-0.133972	0.550386	1.47899	-0.265255
77	-1.19734	-0.0873429	-0.27325	-1.45238	-0.396458	-1.05856	-1.77968	-0.39614		77	-0.80088	0.971217	1.50643	-1.05624
78	-1.10486	0.027585	-0.461837	-1.38705	-0.584726	-0.928796	-1.78501	-0.652701		78	-0.520139	0.95638	1.32317	-0.734345
79	-0.293409	0.0697072	-0.406477	-0.406987	-0.409951	-0.421012	-1.48638	-0.597263		79	0.116541	0.49072	1.0799	0.190276
80	0.224917	0.290677	0.00867038	0.096982	-0.117698	-0.0284952	-1.26383	-0.263512		80	0.342615	0.319172	1.27251	0.360494
81	0.234433	0.320738	-0.00713875	0.114891	-0.206425	-0.0292061	-1.35618	-0.304972		81	0.440858	0.349944	1.34904	0.419863
82	-0.0234462	0.0160127	-0.259681	-0.071179	-0.115597	-0.30064	-1.24521	-0.366338		82	0.092151	0.316653	0.985533	0.295159
83	0.119753	-0.00936762	0.0285224	-0.010015	0.174114	-0.164931	-0.919078	-0.0649174		83	-0.0543618	0.155564	0.9476	0.0549025
84	0.427876	0.154844	0.497433	0.149583	0.262223	0.0875543	-0.865855	0.159906		84	0.165653	0.0672895	1.36329	-0.010323
85	0.226733	0.0181842	0.160351	0.060614	0.336357	-0.0453535	-0.803967	0.143029		85	-0.109624	0.0635376	0.964318	-0.0824154
86	-0.0368482	-0.174551	-0.190931	-0.0642918	0.600433	-0.196577	-0.459886	0.1972		86	-0.637282	0.0220261	0.268954	-0.261492
87	0.299252	0.00765296	0.150104	0.0553412	0.822138	0.0267285	-0.26136	0.488216		87	-0.522887	-0.0190755	0.411465	-0.432874
88	0.471749	0.122736	0.285422	0.122008	0.923984	0.137566	-0.159598	0.631729		88	-0.452236	-0.0148298	0.445021	-0.50972
89	0.031241	-0.0406606	-0.160372	-0.0124068	0.75165	-0.124603	0.0984522	0.465116		89	-0.720409	0.0839424	-0.258824	-0.477523
90	0.0518838	-0.0277295	-0.164865	-0.0246089	0.760471	-0.132138	0.33864	0.503898		90	-0.708588	0.104409	-0.503505	-0.528507
91	0.524928	0.234163	0.269579	0.0809324	0.944826	0.0787973	0.770987	0.709812		91	-0.419897	0.155366	-0.501408	-0.62888
92	0.399012	0.306421	0.194484	0.0858291	0.676066	0.0928722	0.780666	0.666516		92	-0.277054	0.213549	-0.586182	-0.580687
93	0.011406	0.188639	-0.0542141	0.0224308	0.369755	-0.00874233	0.890831	0.313191		93	-0.358349	0.197381	-0.945045	-0.29076
94	-0.0599368	0.0749373	-0.105987	0.0809293	0.162051	-0.00823638	0.716941	0.155516		94	-0.221988	0.0831737	-0.822929	-0.0745869
95	-0.251979	-0.152208	-0.22823	0.0525525	-0.137633	-0.0544606	0.328358	-0.0697682		95	-0.114346	-0.0977471	-0.556589	0.122321
96	-0.401786	-0.313921	-0.287132	0.0259901	-0.377864	-0.0923375	0.00110142	-0.162997		96	-0.0239215	-0.221584	-0.288234	0.188988
97	-0.296552	-0.293402	-0.206855	0.00104867	-0.366998	-0.0533214	0.0684565	-0.193234		97	0.0704455	-0.240081	-0.275312	0.194283
98	-0.367252	-0.248222	-0.241873	0.040285	-0.237126	-0.123674	0.152486	-0.143119		98	-0.130127	-0.124548	-0.39436	0.183404
99	-0.444243	-0.118464	-0.250375	0.124266	-0.0321346	-0.190938	0.149746	0.0383234		99	-0.412108	0.0724738	-0.40012	0.0859424
100	-0.429233	-0.0413199	-0.330965	0.129433	0.009636	-0.169525	0.1495	0.0512016		100	-0.438869	0.128205	-0.480465	0.078231
101	-0.371089	0.0154737	-0.399633	0.118634	0.0968655	-0.195518	0.136241	0.118211		101	-0.467955	0.210992	-0.535874	0.000423167
102	-0.387289	-0.0146138	-0.403767	0.043988	0.136267	-0.230426	0.081155	0.0989005		102	-0.523557	0.215812	-0.484922	-0.0549125
103	-0.256568	-0.010982	-0.336742	-9.0833e-06	0.190103	-0.190304	-0.0519779	0.13526		103	-0.446671	0.179323	-0.284764	-0.135269
104	-0.143926	-0.0225991	-0.226566	-0.0736576	0.167367	-0.239553	-0.285122	-0.00754279		104	-0.311293	0.216954	0.0585553	-0.0661148
105	-0.122417	-0.0281954	-0.216277	-0.168295	0.055074	-0.322003	-0.566195	-0.19587		105	-0.177491	0.293808	0.349918	0.0275751
106	-0.22577	-0.227393	-0.271019	-0.292056	-0.0523818	-0.392219	-0.68503	-0.21597		106	-0.173388	0.164826	0.414011	-0.0760855
107	-0.214562	-0.215166	-0.266151	-0.277031	-0.0530634	-0.4006	-0.675731	-0.238143		107	-0.161498	0.185433	0.40958	-0.0388885
108	-0.240231	-0.224369	-0.347974	-0.368003	-0.164092	-0.51104	-0.872355	-0.476015		108	-0.076139	0.286671	0.524381	0.108011
109	-0.167916	-0.101505	-0.350341	-0.356558	-0.23988	-0.488878	-1.06993	-0.528764		109	0.0719641	0.387373	0.719591	0.172207
110	-0.159498	-0.0750935	-0.371459	-0.416278	-0.326964	-0.483791	-1.23352	-0.575498		110	0.167465	0.408698	0.86206	0.15922
111	-0.072033	-0.0455241	-0.321481	-0.332665	-0.282352	-0.445377	-1.13962	-0.539701		111	0.210319	0.399853	0.818137	0.207036
112	-0.124104	0.0516633	-0.209449	-0.27919	-0.0152729	-0.399993	-0.909024	-0.324625		112	-0.108831	0.451656	0.699575	0.0454351
113	-0.175247	0.0338629	-0.285428	-0.261261	-0.0915932	-0.334229	-0.815178	-0.240024		113	-0.0836534	0.368092	0.529751	-0.0212367
114	-0.31703	-0.0161405	-0.35939	-0.110082	0.0366418	-0.327615	-0.40811	-0.046265		114	-0.353672	0.311474	0.0487202	-0.0638166
115	-0.42229	0.101106	-0.399477	-0.0146192	0.0638665	-0.211079	-0.163508	-0.00859283		115	-0.486156	0.312186	-0.235969	-0.00602633
116	-0.367162	0.128965	-0.214991	0.111905	0.204358	-0.130129	0.145186	0.111759		116	-0.57152	0.259094	-0.360177	0.000146167
117	-0.177551	0.124534	-0.0828313	0.120162	0.114743	-0.112595	0.236832	0.0186268		117	-0.292294	0.237128	-0.319663	0.101535
118	0.139892	0.204403	0.254085	0.296194	0.195161	-0.0124962	0.433279	0.352656		118	-0.0552693	0.216899	-0.179194	-0.0564626
119	0.189325	0.163539	0.257323	0.218151	0.111073	0.0705816	0.406551	0.394206		119	0.0782522	0.0929572	-0.149229	-0.176055
120	0.302677	0.139103	0.343746	0.155516	0.0500351	0.150349	0.423394	0.43276		120	0.252642	-0.0112458	-0.0796481	-0.277244
121	0.333242	0.14965	0.36156	0.169259	0.0686488	0.147273	0.39437	0.450312		121	0.264593	0.00237608	-0.0328098	-0.281053
122	0.358971	0.156081	0.396287	0.082307	0.0671478	0.208359	0.360832	0.429436		122	0.291823	-0.052278	0.0354556	-0.347129
123	0.268772	0.0915785	0.326673	-0.0499694	-0.0955366	0.275675	0.239604	0.287016		123	0.364309	-0.184096	0.0870684	-0.336985
124	0.253705	0.0829569	0.302905	-0.0642488	0.0162817	0.327261	0.165852	0.292924		124	0.237423	-0.244304	0.137053	-0.357172
125	0.248659	0.0638322	0.277914	-0.0661034	0.0317247	0.2559	0.191367	0.29336		125	0.216934	-0.192068	0.0865472	-0.359464
126	0.230783	0.0730664	0.335689	-0.0194982	-0.0279422	0.278927	0.257611	0.275574		126	0.258725	-0.20586	0.078078	-0.295073
127	0.274002	0.085444	0.308741	-0.0978385	-0.176573	0.334371	0.137089	0.228924		127	0.450575	-0.248927	0.171652	-0.326763
128	0.303735	0.115482	0.341689	0.00671562	0.148483	0.414994	0.235627	0.264524		128	0.155252	-0.299512	0.106062	-0.257809
129	0.115023	0.211349	0.451882	0.119102	0.1146	0.474308	0.363609	0.428443		129	0.000423708	-0.262959	0.0882726	-0.309341
130	-0.00036975	0.186673	0.374922	0.0663422	-0.322802	0.409425	0.246711	0.359903		130	0.322433	-0.222753	0.12821	-0.293561
131	-0.215212	0.572438	0.795477	0.331536	0.0483832	0.866348	0.652308	0.715044		131	-0.263595	-0.29391	0.143169	-0.383507
132	-0.232502	0.687959	1.16403	0.0386437	-0.174108	0.997508	0.770198	1.1533		132	-0.0583942	-0.309549	0.393837	-1.11466
133	-1.09301	-1.23184	0.25554	-0.357785	0.388689	0.230827	0.195843	0.153464		133	-1.4817	-1.46267	0.0596973	-0.511249
134	-2.62334	-2.04718	-0.872625	-1.6368	0.00767017	-0.608993	-0.315221	-1.2541		134	-2.63101	-1.43818	-0.557404	-0.382701
135	-1.8503	-2.13066	-0.68427	-1.85822	-0.911184	-0.789558	-0.539403	-1.68602		135	-0.939115	-1.3411	-0.144868	-0.172205
136	-1.4333	-1.52108	-0.23239	-1.48452	0.233859	-0.755389	-0.191569	-1.04572		136	-1.66716	-0.76569	-0.0408211	-0.438804
137	0.381493	0.0438905	0.236453	-0.186048	1.8004	-0.56289	-0.27641	0.0425585		137	-1.41891	0.60678	0.512863	-0.228606
138	0.573687	0.697393	0.452157	0.494767	1.19695	-0.680688	-0.417379	0.267068		138	-0.62326	1.37808	0.869536	0.2277
139	1.3458	1.50247	1.47497	1.18143	1.53063	-0.966741	-0.365535	0.541664		139	-0.184832	2.46921	1.8405	0.639768
140	1.0997	1.08944	1.28853	0.493568	1.03851	-0.426391	-0.41458	-0.0905044		140	0.0611981	1.51583	1.70311	0.584072
141	0.585832	0.382313	1.03929	0.320599	1.28602	-0.372436	-0.179655	-0.246042		141	-0.700192	0.754749	1.21894	0.566641
142	0.692466	0.425376	0.984936	0.680724	0.867785	0.613893	0.482543	0.194942		142	-0.175319	-0.188517	0.502393	0.485782
143	0.686534	0.443477	0.930147	0.41464	0.435342	0.574204	0.528845	0.213555		143	0.251192	-0.130727	0.401302	0.201085
144	0.290529	0.14492	0.609392	0.284248	0.342773	0.265975	0.501011	0.23346		144	-0.052244	-0.121055	0.108381	0.0507878
145	0.0817193	-0.0452906	0.361601	0.177376	0.229068	0.156725	0.310853	0.146439		145	-0.147349	-0.202015	0.0507483	0.0309376
146	0.0109336	-0.140585	0.217282	0.0921598	0.121718	0.0897788	0.294612	0.034544		146	-0.110784	-0.230364	-0.0773308	0.0576158
147	0.0862894	-0.0416368	0.314325	0.149061	0.185263	0.23368	0.403042	0.173206		147	-0.0989731	-0.275316	-0.088717	-0.0241457
148	0.0293023	-0.116511	0.282543	0.112822	0.181949	0.115092	0.259392	0.103274		148	-0.152647	-0.231603	0.0231502	0.00954788
149	-0.0478611	-0.205635	0.134348	0.0157545	0.0729643	0.0297579	0.165519	-0.0147793		149	-0.120825	-0.235393	-0.0311709	0.0305338
150	-0.0174941	-0.202496	0.126523	-0.00436963	0.0165886	0.0571777	0.270856	0.019253		150	-0.0340827	-0.259674	-0.144333	-0.0236226
151	-0.0157887	-0.185652	0.156785	0.00792992	0.0269495	0.078163	0.269995	0.0472668		151	-0.0427382	-0.263815	-0.11321	-0.0393368
152	-0.099068	-0.258383	0.107334	-0.00349221	0.042456	-0.00538096	0.117998	-0.0832871		152	-0.141524	-0.253002	-0.0106645	0.0797949
153	-0.0636818	-0.251824	0.0303608	-0.0478648	-0.0479405	-0.0392916	0.139929	-0.12883		153	-0.0157413	-0.212532	-0.109568	0.080965
154	0.000388667	-0.211164	0.0648461	-0.0365165	-0.0768629	-0.00283842	0.258934	-0.0818769		154	0.0772516	-0.208326	-0.194088	0.0453604
155	-0.0573702	-0.245262	0.0194682	-0.0390803	-0.100505	-0.0574839	0.132352	-0.153407		155	0.0431348	-0.187778	-0.112884	0.114327
156	-0.0720563	-0.223052	-0.0438623	-0.0217796	-0.128116	-0.119858	-0.00911846	-0.234998		156	0.0560601	-0.103194	-0.0347438	0.213218
157	-0.0731204	-0.234184	-0.0368076	-0.0254278	-0.208211	-0.1498	0.0369057	-0.246542		157	0.13509	-0.0843842	-0.0737132	0.221115
158	-0.0517175	-0.203154	0.00481379	0.00439108	-0.218351	-0.149805	0.0548949	-0.246204		158	0.166633	-0.0533495	-0.0500811	0.250595
159	-0.0224927	-0.0989634	0.0311359	0.0806262	-0.158524	-0.120013	-0.0464275	-0.286004		159	0.136032	0.0210497	0.0775634	0.36663
160	-0.0106478	-0.0860577	0.0432267	0.0899157	-0.162762	-0.118408	-0.0485776	-0.298547		160	0.152115	0.0323502	0.0918043	0.388463
161	0.0730113	-0.0188812	0.101333	0.121745	-0.145844	-0.0733034	0.00559637	-0.31289		161	0.218855	0.0544222	0.0957365	0.434634
162	0.103419	0.0419488	0.15904	0.140034	-0.126672	0.00732675	0.0179687	-0.214633		162	0.230091	0.034622	0.141072	0.354667
163	-0.0078525	-0.0289627	0.13883	0.141042	-0.187764	0.0528108	-0.0552072	-0.136078		163	0.179911	-0.0817735	0.194038	0.277119
164	0.0940408	0.00981917	0.167702	0.129716	-0.126547	0.000123167	0.0364575	-0.177032		164	0.220588	0.009696	0.131245	0.306749
165	0.371937	0.213134	0.364763	0.215564	0.0186364	0.0869984	0.176336	-0.106875		165	0.3533	0.126136	0.188426	0.322439
166	0.187392	0.214339	0.152625	0.227167	-0.0579849	0.102294	-0.0916059	-0.369097		166	0.245377	0.112044	0.244231	0.596265
167	0.151282	0.221554	0.12481	0.281539	-0.0674445	0.171782	-0.201237	-0.475752		167	0.218727	0.0497722	0.326047	0.757291
168	-0.153669	0.0351841	-0.113523	0.223027	-0.0887402	0.0636465	-0.214789	-0.264917		168	-0.0649293	-0.0284625	0.101266	0.487944
169	-0.278925	-0.0138492	-0.307108	0.0662505	-0.0556167	0.026811	-0.307018	-0.24083		169	-0.223308	-0.0406602	-8.97917e-05	0.307081
170	-0.349141	0.0474347	-0.356438	-0.137449	-0.0443521	-0.123619	-0.550389	-0.341617		170	-0.304789	0.171054	0.193951	0.204169
171	-0.405785	-0.0257048	-0.499887	-0.289222	-0.0531111	-0.253355	-0.655391	-0.390167		171	-0.352674	0.22765	0.155504	0.100945
172	-0.229597	-0.0154262	-0.451096	-0.316741	-0.039453	-0.287987	-0.609515	-0.412207		172	-0.190144	0.272561	0.158419	0.0954657
173	-0.024965	0.0258318	-0.151612	-0.246073	-0.00766408	-0.00339533	-0.357889	-0.0935313		173	-0.017301	0.0292271	0.206278	-0.152542
174	0.140866	0.031481	0.125797	-0.147103	0.021123	0.209588	-0.0551858	0.163912		174	0.119743	-0.178107	0.180983	-0.311016
175	0.240948	0.138354	0.276324	-0.0150137	0.145296	0.353821	0.102239	0.389571		175	0.0956518	-0.215467	0.174085	-0.404585
176	0.306964	0.143401	0.346259	0.0364917	0.131452	0.394085	0.23877	0.471025		176	0.175511	-0.250683	0.10749	-0.434534
177	0.23702	0.0457073	0.2576	-0.0359452	-0.109623	0.20403	0.252633	0.279985		177	0.346644	-0.158323	0.00496708	-0.31593
178	0.295154	0.115144	0.357546	0.114549	0.0126098	0.131468	0.426702	0.317304		178	0.282544	-0.0163243	-0.0691552	-0.202754
179	0.278932	0.108961	0.351463	0.120093	0.0233285	0.128811	0.453609	0.301182		179	0.255603	-0.0198498	-0.102146	-0.181089
180	0.365203	0.155485	0.527853	0.0902688	0.189163	0.0650643	0.778864	0.251442		180	0.17604	0.0904208	-0.251011	-0.161173
181	0.374088	0.185792	0.525969	0.141823	0.215935	0.0980804	0.799747	0.26953		181	0.158153	0.0877112	-0.273778	-0.127706
182	0.0815632	-0.125436	0.189249	-0.201621	-0.193176	0.00867383	0.421164	-0.0453566		182	0.274739	-0.134109	-0.231915	-0.156264
183	0.335142	0.049579	0.43801	-0.0978205	-0.044259	0.153866	0.634841	0.168907		183	0.379401	-0.104287	-0.19683	-0.266727
184	0.101349	-0.0491412	0.163494	-0.115116	-0.197657	0.0533174	0.385039	0.00542496		184	0.299007	-0.102459	-0.221545	-0.120541
185	0.0753305	-0.0646209	0.124562	-0.10837	-0.213404	0.0716625	0.336632	0.00185912		185	0.288735	-0.136283	-0.21207	-0.110229
186	-0.0626425	-0.183041	0.082915	-0.0218399	-0.238036	-0.0467095	0.239166	-0.0150591		186	0.175394	-0.136332	-0.156251	-0.00678079
187	-0.25289	-0.328317	-0.0318771	0.00963904	-0.278013	-0.161067	0.117011	-0.113171		187	0.0251233	-0.16725	-0.148888	0.12281
188	0.345471	0.191563	0.489283	0.450822	0.230596	0.0745006	0.676421	0.337403		188	0.114875	0.117063	-0.187138	0.113419
189	0.730326	0.748363	0.739447	0.529553	0.612441	0.522218	0.654721	0.408399		189	0.117885	0.226145	0.0847264	0.121154
190	0.694698	0.629353	0.519103	0.400961	0.560732	0.335329	0.15807	0.32789		190	0.133966	0.294023	0.361033	0.0730709
191	0.231301	0.455619	0.107455	-0.0170715	0.365608	-0.027215	-0.378496	0.0401982		191	-0.134307	0.482834	0.485952	-0.0572697
192	0.107266	0.18556	-0.223323	0.0150261	0.0665874	-0.267914	-0.407331	-0.288663		192	0.0406785	0.453474	0.184008	0.303689
193	0.653903	0.795798	0.00582442	0.521079	0.476527	0.423455	-0.41241	0.188125		193	0.177376	0.372343	0.418235	0.332954
194	0.672759	0.534813	0.0885883	0.375075	0.78514	0.379544	-0.238376	0.320439		194	-0.11238	0.15527	0.326964	0.0546357
195	0.299248	0.148592	0.17812	0.444481	0.364569	0.487714	0.145886	0.694429		195	-0.0653212	-0.339122	0.0322348	-0.249948
196	-0.20135	-0.0333923	-0.652472	-0.178541	0.149925	0.127233	-0.236219	0.486604		196	-0.351275	-0.160625	-0.416253	-0.665146
197	-0.207451	-0.0410092	-0.444156	-0.201447	0.0835504	0.0982287	-0.226477	0.520683		197	-0.291002	-0.139238	-0.217679	-0.72213
198	0.329003	0.484201	-0.259812	-0.279757	0.498046	0.390055	-0.0501649	0.604608		198	-0.169044	0.0941462	-0.209647	-0.884365
199	0.57588	0.77363	0.0184283	-0.0762329	0.707539	0.629717	0.136361	0.667684		199	-0.131659	0.143914	-0.117933	-0.743917
200	0.573189	0.724764	0.361075	0.152336	0.66342	0.66542	0.225606	0.644062		200	-0.0902309	0.0593435	0.135469	-0.491726
201	0.403856	0.551012	0.281981	0.18914	0.53573	0.561559	0.123164	0.341949		201	-0.131874	-0.0105466	0.158817	-0.152809
202	-0.0436022	0.116241	-0.145095	-0.0564916	0.132306	0.112932	-0.305683	-0.0237192		202	-0.175908	0.00330958	0.160588	-0.0327723
203	-0.153969	0.0396159	-0.171593	0.0711545	0.0372324	-0.0169233	-0.458869	-0.197006		203	-0.191201	0.0565392	0.287276	0.26816
204	-0.261359	-0.0715359	-0.0120484	0.40619	-0.0545814	-0.116096	-0.492807	-0.234535		204	-0.206778	0.0445596	0.480759	0.640724
205	-0.606504	-0.204244	-0.34178	-0.0231317	-0.12193	-0.432514	-0.716169	-0.533147		205	-0.484574	0.22827	0.37439	0.510016
206	-0.858532	-0.343789	-0.0856263	0.218522	-0.260511	-0.587487	-0.544109	-0.539246		206	-0.598021	0.243698	0.458483	0.757768
207	-0.510687	-0.531601	0.29952	1.07172	-0.334905	-0.709345	-0.635694	-0.393813		207	-0.175782	0.177744	0.935214	1.46553
208	-0.533684	-0.53047	0.137304	0.746125	-0.343899	-0.684642	-0.632378	-0.394048		208	-0.189785	0.154172	0.769682	1.14017
209	-0.436387	-0.470085	0.134082	0.652514	-0.300387	-0.566119	-0.531637	-0.223829		209	-0.136	0.0960336	0.665719	0.876343
210	-0.38597	-0.14197	-0.33826	-0.0327731	-0.147066	-0.260347	-0.687937	-0.399655		210	-0.238905	0.118376	0.349677	0.366882
211	-0.176336	0.0522802	-0.368514	-0.192796	-0.0568486	-0.121716	-0.616694	-0.432466		211	-0.119487	0.173996	0.24818	0.23967
212	-0.174904	0.00670779	-0.477381	-0.341534	-0.140042	-0.202689	-0.687327	-0.479111		212	-0.0348614	0.209397	0.209946	0.137577
213	-0.0316307	0.055494	-0.397934	-0.276352	-0.0809429	-0.173311	-0.587322	-0.339802		213	0.0493122	0.228805	0.189388	0.0634505
214	-0.10718	-0.00410729	-0.50931	-0.331052	-0.183789	-0.271964	-0.672382	-0.415264		214	0.0766088	0.267856	0.163072	0.0842116
215	-0.341072	-0.143463	-0.723641	-0.366955	-0.426913	-0.434742	-0.850115	-0.580358		215	0.0858412	0.29128	0.126473	0.213403
216	-0.461026	-0.224706	-0.7814	-0.432758	-0.468529	-0.425085	-0.889841	-0.601919		216	0.00750325	0.200379	0.108441	0.169162
217	-0.486138	-0.239966	-0.801761	-0.457835	-0.509593	-0.441167	-0.915225	-0.622841		217	0.023455	0.2012	0.113464	0.165006
218	-0.579579	-0.357855	-0.737663	-0.278103	-0.46797	-0.222662	-0.910587	-0.420857		218	-0.11161	-0.135192	0.172924	0.142754
219	-0.565874	-0.375715	-0.793052	-0.383512	-0.662319	-0.287929	-0.959437	-0.487297		219	0.0964443	-0.0877858	0.166385	0.103785
220	-0.502092	-0.290815	-0.87188	-0.552142	-0.842144	-0.438037	-1.02176	-0.65703		220	0.340052	0.147222	0.149885	0.104888
221	-0.515576	-0.312468	-0.84034	-0.462422	-0.781841	-0.371486	-1.03585	-0.604292		221	0.266265	0.0590184	0.195513	0.14187
222	-0.606039	-0.425315	-0.802206	-0.389993	-0.767549	-0.260656	-1.06256	-0.446848		222	0.16151	-0.164658	0.260355	0.0568557
223	-0.610624	-0.476845	-0.782385	-0.408215	-0.843457	-0.259255	-1.10801	-0.419502		223	0.232833	-0.217589	0.325629	0.0112869
224	-0.660373	-0.539005	-0.610808	-0.129801	-0.541528	-0.0137778	-0.971988	-0.0966565		224	-0.118845	-0.525228	0.36118	-0.0331442
225	-0.650412	-0.532036	-0.478867	0.116066	-0.169059	0.233928	-0.853088	0.16773		225	-0.481353	-0.765964	0.374222	-0.0516638
226	-1.12658	-0.911103	-0.462457	0.655116	0.529482	0.694937	-0.88744	0.606231		226	-1.65606	-1.60604	0.424982	0.048886
227	-1.03096	-0.838244	-0.400191	0.751299	0.726976	0.675558	-0.734261	0.446281		227	-1.75793	-1.5138	0.334069	0.305017
228	-0.323391	-0.180907	-0.38418	0.0140191	-0.0345028	-0.101784	-0.516482	-0.363214		228	-0.288889	-0.0791233	0.132302	0.377233
229	-0.19071	-0.0116337	-0.455332	-0.238944	-0.26769	-0.307307	-0.544341	-0.522231		229	0.0769795	0.295673	0.0890092	0.283287
230	-0.165571	-0.010809	-0.420465	-0.210136	-0.213149	-0.293775	-0.50452	-0.509292		230	0.0475783	0.282966	0.0840553	0.299156
231	-0.163334	-0.0622828	-0.292662	-0.147779	-0.105771	-0.223125	-0.439443	-0.420774		231	-0.0575625	0.160842	0.14678	0.272994
232	-0.164697	-0.0617898	-0.369453	-0.231171	-0.103594	-0.23595	-0.521472	-0.430799		232	-0.0611029	0.17416	0.152019	0.199628
233	-0.147251	-0.0669687	-0.393662	-0.261918	-0.0918028	-0.239111	-0.53889	-0.416643		233	-0.0554484	0.172142	0.145229	0.154725
234	-0.0767447	-0.0697226	-0.203193	-0.141089	-0.00903062	-0.1009	-0.351791	-0.297137		234	-0.0677141	0.0311773	0.148598	0.156048
235	-0.087646	-0.0834082	-0.187998	-0.15413	-0.0133988	-0.0806295	-0.345006	-0.256921		235	-0.0742472	-0.00277875	0.157008	0.102791
236	-0.116118	-0.0992792	-0.212478	-0.205373	-0.0555069	-0.0632047	-0.384875	-0.230312		236	-0.0606115	-0.0360745	0.172397	0.0249393
237	-0.0211173	-0.0790397	-0.0890238	-0.134564	0.0436179	0.0137019	-0.238557	-0.115109		237	-0.0647352	-0.0927416	0.149533	-0.019455
238	0.0552564	-0.0538063	0.00174633	-0.0670142	0.123267	0.055155	-0.120704	-0.0496126		238	-0.068011	-0.108961	0.12245	-0.0174017
239	0.0103147	-0.0608083	-0.0420843	-0.123463	0.0557563	0.0384213	-0.191457	-0.0681844		239	-0.0454416	-0.0992296	0.149373	-0.0552791
240	0.0689439	-0.0124678	0.0436775	-0.0832574	0.116463	0.119406	-0.105724	0.0265123		240	-0.047519	-0.131874	0.149401	-0.10977
241	0.10719	-0.00103983	0.175954	0.0280755	0.215147	0.18668	0.0484262	0.0983491		241	-0.107957	-0.18772	0.127528	-0.0702736
242	0.0902648	-0.0156654	0.149833	0.0134783	0.19877	0.169633	0.018845	0.0674174		242	-0.108505	-0.185298	0.130988	-0.0539392
243	0.0838672	0.0446083	0.178832	-0.00143008	0.176641	0.239543	0.015157	0.107232		243	-0.0927735	-0.194935	0.163675	-0.108662
244	0.122403	0.147131	0.332841	0.0909628	0.206323	0.394315	0.163993	0.225078		244	-0.0839195	-0.247184	0.168848	-0.134116
245	0.18172	0.25683	0.399069	0.0954574	0.305166	0.495503	0.188228	0.271195		245	-0.123446	-0.238672	0.210841	-0.175738
246	0.140833	0.150786	0.211755	-0.0267546	0.258374	0.321034	0.0203564	0.148313		246	-0.11754	-0.170248	0.191399	-0.175068
247	0.0323182	-0.018078	-0.0625683	-0.20844	0.131632	0.0326917	-0.255993	-0.007995		247	-0.0993138	-0.0507697	0.193425	-0.200445
248	-0.0297294	-0.0751659	-0.119315	-0.20354	0.0726855	-0.0315313	-0.336733	-0.0672425		248	-0.102415	-0.0436346	0.217419	-0.136298
249	-0.0737651	-0.115631	-0.168814	-0.224997	0.0324061	-0.0762644	-0.400631	-0.11669		249	-0.106171	-0.0393662	0.231817	-0.108307
250	0.0105698	-0.0429933	0.157241	-0.049511	0.169631	0.151226	-0.12307	0.152287		250	-0.159061	-0.194219	0.280311	-0.201798
251	-0.079962	-0.106504	0.176663	-0.0148596	0.13466	0.147905	-0.0736636	0.230956		251	-0.214622	-0.254409	0.250327	-0.245815
252	-0.279619	-0.274826	-0.247139	-0.234158	-0.068932	-0.163732	-0.308216	-0.0837953		252	-0.210687	-0.111093	0.0610767	-0.150362
253	-0.365517	-0.355057	-0.501196	-0.36267	-0.175208	-0.380603	-0.343704	-0.270211		253	-0.190309	0.0255453	-0.157492	-0.0924593
254	-0.261269	-0.243795	-0.504224	-0.275574	-0.163376	-0.438091	-0.530789	-0.395907		254	-0.0978932	0.194295	0.0265645	0.120333
255	-0.0506794	-0.040883	-0.286927	-0.0395108	-0.0396713	-0.350937	-0.649268	-0.410062		255	-0.011008	0.310054	0.362341	0.370552
256	0.0360531	0.0629193	-0.16572	0.0766067	0.0167542	-0.298269	-0.750014	-0.424573		256	0.0192989	0.361189	0.584294	0.501179
257	-0.242986	-0.229397	-0.637782	-0.257048	-0.228652	-0.422963	-0.803537	-0.514313		257	-0.0143339	0.193566	0.165756	0.257265
258	-0.344245	-0.34825	-0.841002	-0.373411	-0.324314	-0.459034	-0.830434	-0.541905		258	-0.019931	0.110784	-0.0105682	0.168494
259	-0.0126406	0.049635	-0.335354	-0.0242885	-0.0492639	-0.242597	-0.779351	-0.430053		259	0.0366233	0.292232	0.443997	0.405764
260	-0.206207	-0.185786	-0.572884	-0.214291	-0.266297	-0.398028	-0.934683	-0.581808		260	0.0600903	0.212242	0.3618	0.367517
261	-0.613649	-0.715142	-1.11996	-0.631494	-0.664061	-0.608442	-1.07696	-0.712805		261	0.0504116	-0.106701	-0.042999	0.0813114
262	-0.565687	-0.635537	-1.05939	-0.612621	-0.649319	-0.555087	-1.13982	-0.745058		262	0.0836312	-0.08045	0.0804236	0.132437
263	-0.268958	-0.21592	-0.66319	-0.34762	-0.398543	-0.397431	-1.07711	-0.677917		263	0.129585	0.181511	0.413915	0.330298
264	-0.447434	-0.45481	-0.860057	-0.556486	-0.567973	-0.431405	-1.07181	-0.650012		264	0.120539	-0.0234046	0.211756	0.093526
265	0.300901	0.237141	-0.126551	0.164839	0.177199	0.440615	-0.133854	0.257108		265	0.123702	-0.203474	0.00730283	-0.0922694
266	0.0377293	-0.00413771	-0.316049	-0.206131	-0.0123539	0.0393026	-0.466404	-0.101015		266	0.0500832	-0.0434403	0.150355	-0.105116
267	0.176711	0.182064	-0.0429135	-0.00370338	0.169603	0.135909	-0.220954	0.0487265		267	0.00710875	0.0461543	0.17804	-0.0524298
268	-0.0310436	-0.0444603	-0.184246	-0.199976	0.018526	-0.0476532	-0.369949	-0.150169		268	-0.0495696	0.00319292	0.185703	-0.0498074
269	-0.153487	-0.205273	-0.285042	-0.334551	-0.0960078	-0.150489	-0.467417	-0.261897		269	-0.0574796	-0.0547832	0.182375	-0.0726542
270	-0.16986	-0.206994	-0.228753	-0.308328	-0.1345	-0.122875	-0.391334	-0.21296		270	-0.0353609	-0.0841194	0.16258	-0.0953684
271	-0.478304	-0.479036	-0.397948	-0.527362	-0.434209	-0.347998	-0.543128	-0.291871		271	-0.044095	-0.131038	0.14518	-0.235491
272	-0.903541	-0.77245	-0.563665	-0.753014	-0.83972	-0.632445	-0.808193	-0.398484		272	-0.0638215	-0.140006	0.244528	-0.35453
273	-0.681056	-0.834094	-0.938038	-1.27032	-0.54825	-0.762875	-0.585301	-0.395717		273	-0.132806	-0.0712193	-0.352738	-0.874607
274	-0.317923	-0.405212	-0.432714	-0.565683	-0.247801	-0.308878	-0.336498	-0.183585		274	-0.0701214	-0.0963341	-0.0962151	-0.382097
275	-0.0917884	-0.114584	-0.122735	-0.116234	-0.0911071	-0.0229348	-0.182579	-0.0354029		275	-0.00068125	-0.0916494	0.0598443	-0.080831
276	-0.0514504	-0.0775224	-0.0560564	-0.057368	-0.0397233	-0.0227401	-0.188576	-0.0774701		276	-0.0117271	-0.0547822	0.13252	0.0201021
277	-0.0265961	-0.0737655	-0.092303	-0.0187728	-0.016515	-0.051321	-0.175088	-0.104875		277	-0.0100811	-0.0224445	0.0827845	0.0861026
278	-0.037767	-0.0784164	-0.0837279	-0.0316251	-0.0223379	-0.0419528	-0.175663	-0.0898369		278	-0.015429	-0.0364635	0.0919355	0.0582118
279	-0.0944304	-0.121443	-0.129415	-0.120513	-0.0618192	-0.0882148	-0.259785	-0.152564		279	-0.0326112	-0.0332286	0.13037	0.0320505
280	-0.0709022	-0.105374	-0.14882	-0.126198	-0.0392362	-0.129138	-0.263314	-0.217435		280	-0.031666	0.0237632	0.114494	0.0912374
281	-0.0100268	-0.0535414	-0.105744	-0.0813955	0.0139462	-0.0959356	-0.205296	-0.210621		281	-0.023973	0.0423942	0.0995521	0.129226
282	-0.133225	-0.146224	-0.211429	-0.206704	-0.0889065	-0.187928	-0.365562	-0.296969		282	-0.0443183	0.041704	0.154133	0.0902643
283	-0.207831	-0.198532	-0.311158	-0.298064	-0.167672	-0.277024	-0.482011	-0.39448		283	-0.0401592	0.0784919	0.170853	0.096416
284	-0.188295	-0.174775	-0.295769	-0.284845	-0.159202	-0.294744	-0.455102	-0.435959		284	-0.0290928	0.119969	0.159333	0.151114
285	-0.194752	-0.174147	-0.348584	-0.32204	-0.183959	-0.326006	-0.502215	-0.478646		285	-0.0107931	0.151859	0.153631	0.156606
286	-0.226105	-0.201549	-0.450389	-0.419844	-0.250787	-0.385778	-0.622585	-0.523141		286	0.0246819	0.18423	0.172196	0.103297
287	-0.230809	-0.174156	-0.495242	-0.459443	-0.318596	-0.44599	-0.655124	-0.604957		287	0.087787	0.271834	0.159882	0.145514
288	-0.286023	-0.164213	-0.564205	-0.429159	-0.338679	-0.405498	-0.725449	-0.602943		288	0.0526555	0.241285	0.161245	0.173784
289	-0.267904	-0.108754	-0.546927	-0.329825	-0.337192	-0.364751	-0.644402	-0.6512		289	0.069288	0.255996	0.0974756	0.321376
290	-0.183133	0.0143615	-0.511129	-0.208168	-0.29182	-0.312964	-0.507525	-0.684662		290	0.108687	0.327326	-0.00360379	0.476494
291	-0.0588563	0.168575	-0.440203	-0.0956848	-0.217035	-0.264567	-0.30598	-0.685761		291	0.158179	0.433141	-0.134223	0.590077
292	-0.155326	-0.00156871	-0.415012	-0.242048	-0.264303	-0.323283	-0.404771	-0.612244		292	0.108977	0.321715	-0.0102411	0.370196
293	-0.142662	-0.0292427	-0.367954	-0.255199	-0.24884	-0.323861	-0.387383	-0.578975		293	0.106178	0.294618	0.0194293	0.323776
294	-0.0992782	-0.0505625	-0.245417	-0.153424	-0.155592	-0.242238	-0.307673	-0.473721		294	0.0563134	0.191675	0.0622563	0.320298
295	-0.0588064	-0.00680371	-0.0750382	0.0879734	-0.0157792	-0.0741015	-0.152887	-0.328103		295	-0.0430272	0.0672978	0.0778483	0.416076
296	-0.0708533	0.018372	0.0102492	0.177347	0.0256182	-0.00877217	-0.0485597	-0.272596		296	-0.0964715	0.0271442	0.0588089	0.449942
297	-0.0853297	0.0649281	0.0662603	0.24023	0.0441311	0.0470976	0.019524	-0.259817		297	-0.129461	0.0178305	0.0467363	0.500047
298	-0.0804161	-0.0262528	-0.0166955	0.119343	0.0126265	-0.0233462	-0.0740806	-0.259949		298	-0.0930426	-0.00290663	0.0573851	0.379292
299	-0.0934281	-0.108029	-0.0573216	0.0222071	-0.00942987	-0.0635737	-0.114685	-0.245377		299	-0.0839983	-0.0444556	0.057363	0.267584
300	-0.00304363	0.00144504	0.0229247	0.129612	0.0190955	0.0748127	-0.0287936	-0.137858		300	-0.0221392	-0.0733677	0.0517183	0.26747
301	-0.00323946	0.00124229	0.0180105	0.119087	0.00584221	0.0733243	-0.0351661	-0.143868		301	-0.00908167	-0.072082	0.0531766	0.262955
302	-0.119438	-0.161037	-0.0430588	0.0123849	0.0118755	-0.0541524	-0.0508293	-0.219518		302	-0.131314	-0.106885	0.00777054	0.231903
303	-0.097188	-0.185085	-0.0548619	-0.047916	-0.0384994	-0.0266815	-0.0767918	-0.175954		303	-0.0586887	-0.158403	0.02193	0.128038
304	0.0701898	-0.0701146	0.0104268	0.00801262	0.0230444	0.159687	-0.124349	-0.0825297		304	0.0471454	-0.229802	0.134776	0.0905424
305	0.0113668	-0.134579	-0.0216363	-0.094209	-0.147719	0.0868	-0.162285	-0.113578		305	0.159086	-0.221379	0.140648	0.0193695
306	0.02471	-0.235241	-0.0601025	-0.491966	-1.08215	0.0621073	-0.514139	-0.07852		306	1.10686	-0.297349	0.454036	-0.413446
307	0.320116	-0.148725	-0.016768	-0.767846	-1.62108	0.279249	-0.808073	-0.173926		307	1.9412	-0.427974	0.791305	-0.59392
308	0.400446	0.195958	0.121536	0.00729513	-1.18375	0.360897	-0.504092	0.219024		308	1.5842	-0.16494	0.625628	-0.211729
